# Supplementary material for: Common MicroRNA Signatures in Cardiac Hypertrophic and Atrophic Remodeling Induced by Changes in Hemodynamic Load
Source: PLoS One. 2010 Dec 9;5(12):e14263. doi: 10.1371/journal.pone.0014263 (PMC3000324; doi:10.1371/journal.pone.0014263)
Supplement: Table S1 — Expression (CT) of all miRNAs included in the array (n = 351). n indicates the number of valid samples. (0.15 MB XLS) [file pone.0014263.s001.xls]

## Sheet: SuppTable 1 - allCTvalues
Table S1
Sequences and expression (CT values) of all miRNAs included in the multiplex array
			Sham			AS			Native			HTX			Fetal
#	miRNA	Mature context sequence	mean	SEM	n	mean	SEM	n	mean	SEM	n	mean	SEM	n	mean	SEM	n
1	hsa-let-7a	UGAGGUAGUAGGUUGUAUAGUU	27.1568	0.228131	6	27.4871	0.330805	7	27.3896	0.2305	7	26.7044	0.267776	7	27.7128	0.252576	6
2	hsa-let-7b	UGAGGUAGUAGGUUGUGUGGUU	25.504	0.281259	6	25.475	0.348639	7	25.9127	0.371	7	24.8763	0.301219	7	27.7533	0.152406	6
3	hsa-let-7c	UGAGGUAGUAGGUUGUAUGGUU	24.8428	0.236876	6	24.8416	0.281419	7	25.1791	0.217803	7	24.2856	0.182734	7	26.2937	0.19637	6
4	hsa-let-7d	AGAGGUAGUAGGUUGCAUAGU	27.1063	0.301803	6	27.5716	0.332351	7	27.2566	0.18819	7	26.905	0.29048	7	27.9798	0.221872	6
5	hsa-let-7e	UGAGGUAGGAGGUUGUAUAGU	30.8232	0.251242	6	31.3477	0.248206	7	31.4356	0.23024	7	29.899	0.183696	7	28.4993	0.304692	6
6	hsa-let-7f	UGAGGUAGUAGAUUGUAUAGUU	28.1653	0.338703	6	28.1679	0.157375	7	28.4204	0.31413	7	27.8281	0.304319	7	29.3655	0.167627	6
7	hsa-let-7g	UGAGGUAGUAGUUUGUACAGU	25.7885	0.269502	6	26.2394	0.235778	7	26.3634	0.154382	7	25.7447	0.222584	7	27.5358	0.153192	6
8	hsa-miR-1	UGGAAUGUAAAGAAGUAUGUA	22.4545	0.32121	6	22.7546	0.186326	7	22.3337	0.119036	7	22.4117	0.280951	7	25.0567	0.237139	6
9	hsa-miR-100	AACCCGUAGAUCCGAACUUGUG	24.46	0.305499	6	25.055	0.075979	7	24.8723	0.196562	7	24.3804	0.176938	7	26.138	0.121378	6
10	hsa-miR-101	UACAGUACUGUGAUAACUGAAG	30.4562	0.33382	6	30.8599	0.209939	7	30.2047	0.22056	7	29.5909	0.285126	7	33.773	0.504009	5
11	hsa-miR-103	AGCAGCAUUGUACAGGGCUAUGA	28.336	0.326403	6	28.1817	0.185054	7	28.5569	0.136743	7	28.0809	0.174563	7	27.7887	0.0710393	6
12	hsa-miR-105	UCAAAUGCUCAGACUCCUGU	35.953	3.09879	6	35.7323	3.17845	7	37.6531	1.5218	7	38.769	0.960186	7	35.4927	1.19911	6
13	hsa-miR-106b	UAAAGUGCUGACAGUGCAGAU	27.8982	0.439339	6	28.1244	0.183739	7	28.0119	0.175745	7	27.562	0.261722	7	26.4362	0.156873	6
14	hsa-miR-107	AGCAGCAUUGUACAGGGCUAUCA	31.5235	0.260422	6	31.6049	0.254211	7	31.4134	0.221209	7	31.9589	0.365661	7	29.8753	0.0810126	6
15	hsa-miR-10a	UACCCUGUAGAUCCGAAUUUGUG	29.0453	0.203701	6	29.9451	0.27	7	29.9964	0.224269	7	28.8964	0.0483635	7	32.9052	0.600621	5
16	hsa-miR-10b	UACCCUGUAGAACCGAAUUUGU	32.1545	0.298345	6	32.8207	0.254161	7	32.6957	0.278506	7	31.7313	0.0805495	7	34.3412	1.27364	6
17	hsa-miR-122a	UGGAGUGUGACAAUGGUGUUUGU	41.062	1.37243	6	38.221	1.46614	7	40.937	1.14412	7	41.0303	1.4864	7	36.9832	1.50737	6
18	hsa-miR-124a	UUAAGGCACGCGGUGAAUGCCA	39.1552	3.38857	6	33.7719	3.6146	7	34.2976	3.3622	7	42.8571	1.01015	7	31.9112	0.581639	6
19	hsa-miR-125a	UCCCUGAGACCCUUUAACCUGUG	25.2502	0.309307	6	25.8106	0.139096	7	25.676	0.124335	7	24.903	0.171236	7	25.1435	0.0699427	6
20	hsa-miR-125b	UCCCUGAGACCCUAACUUGUGA	23.256	0.324424	6	23.24	0.167202	7	23.4629	0.153704	7	22.6597	0.194222	7	24.7843	0.0955824	6
21	hsa-miR-126	CAUUAUUACUUUUGGUACGCG	25.5455	0.446622	6	26.3349	0.139559	7	25.681	0.348504	7	25.938	0.166849	7	27.9733	0.267952	6
22	hsa-miR-127	UCGGAUCCGUCUGAGCUUGGCU	31.9853	0.485539	6	32.9236	0.309942	7	32.4979	0.21527	7	32.3207	0.346125	7	27.9943	0.181129	6
23	hsa-miR-128b	UCACAGUGAACCGGUCUCUUUC	39.863	2.87528	6	39.8567	2.36466	7	37.1399	2.70183	7	42.8571	1.01015	7	33.8857	2.76407	6
24	hsa-miR-129	CUUUUUGCGGUCUGGGCUUGC	38.7347	2.92467	6	38.5994	2.35255	7	37.9083	2.12747	7	39.6073	2.38604	7	34.6013	0.277622	6
25	hsa-miR-130a	CAGUGCAAUGUUAAAAGGGCAU	26.718	0.361013	6	27.0643	0.145297	7	26.878	0.213035	7	26.4066	0.219639	7	25.533	0.109659	6
26	hsa-miR-130b	CAGUGCAAUGAUGAAAGGGCAU	29.9335	0.205771	6	30.517	0.152451	7	30.7514	0.248556	7	29.9779	0.226813	7	26.1105	0.113933	6
27	hsa-miR-132	UAACAGUCUACAGCCAUGGUCG	34.1467	0.554845	5	31.2127	0.283025	7	33.5423	0.369322	6	31.0029	0.557698	7	30.9957	0.169867	6
28	hsa-miR-133a	UUGGUCCCCUUCAACCAGCUGU	20.4783	0.32229	6	21.3279	0.142443	7	20.8051	0.150364	7	21.1036	0.556586	7	22.7868	0.101444	6
29	hsa-miR-133b	UUGGUCCCCUUCAACCAGCUA	25.89	0.46152	6	27.3006	0.202004	7	26.0786	0.393206	7	26.7427	0.437526	7	28.682	0.110664	6
30	hsa-miR-134	UGUGACUGGUUGACCAGAGGG	34.8462	0.692745	6	35.65	0.60109	7	35.6947	0.544957	7	35.5067	0.853479	7	31.3007	0.177916	6
31	hsa-miR-135a	UAUGGCUUUUUAUUCCUAUGUGA	36.1993	0.605027	6	35.4177	0.475233	7	36.8764	1.41411	7	35.1803	0.455547	7	35.5577	1.01667	6
32	hsa-miR-135b	UAUGGCUUUUCAUUCCUAUGUG	39.7207	1.42486	6	37.1867	1.28001	7	37.2879	1.23677	7	36.1003	1.22655	7	35.5462	1.21202	6
33	hsa-miR-137	UAUUGCUUAAGAAUACGCGUAG	32.901	0.315068	6	31.1601	3.21761	7	33.9871	0.557168	7	39.345	1.61274	7	35.9538	0.931812	6
34	hsa-miR-139	UCUACAGUGCACGUGUCU	31.2033	0.27424	6	31.6649	0.285767	7	31.366	0.232928	7	31.9626	0.425298	7	33.0192	0.57947	5
35	hsa-miR-140	AGUGGUUUUACCCUAUGGUAG	26.9013	0.379077	6	26.7743	0.165191	7	27.2206	0.147789	7	26.5353	0.326655	7	28.3778	0.140684	6
36	hsa-miR-141	UAACACUGUCUGGUAAAGAUGG	36.678	0.281764	6	36.789	0.627067	7	36.2149	0.601225	7	35.5914	0.804459	7	39.499	0.501	6
37	hsa-miR-142-3p	UGUAGUGUUUCCUACUUUAUGGA	26.3873	0.298334	6	26.8596	0.286949	7	26.8103	0.115645	7	25.2751	0.113988	7	26.9618	0.134631	6
38	hsa-miR-142-5p	CAUAAAGUAGAAAGCACUAC	29.9617	0.328168	6	29.721	0.303485	7	30.0747	0.280522	7	28.7976	0.135938	7	30.3608	0.21197	6
39	hsa-miR-143	UGAGAUGAAGCACUGUAGCUCA	28.5503	0.328107	6	29.2511	0.227885	7	28.6963	0.248524	7	28.7573	0.232938	7	29.8365	0.149928	6
40	hsa-miR-145	GUCCAGUUUUCCCAGGAAUCCCUU	25.6093	0.336065	6	26.1771	0.248701	7	25.8736	0.25559	7	25.9857	0.298602	7	26.0433	0.0949633	6
41	hsa-miR-146a	UGAGAACUGAAUUCCAUGGGUU	26.1275	0.312593	6	26.9534	0.262495	7	26.6033	0.129648	7	25.9644	0.0620634	7	29.7027	0.0851571	6
42	hsa-miR-146b	UGAGAACUGAAUUCCAUAGGCU	29.7347	0.299583	6	28.812	0.279079	7	30.3863	0.130527	7	28.3103	0.168501	7	28.8835	0.0871221	6
43	hsa-miR-147	GUGUGUGGAAAUGCUUCUGC	37.0828	2.54639	6	42.8571	1.01015	7	38.0526	1.97556	7	42.0063	1.47392	7	37.4903	1.23214	6
44	hsa-miR-148a	UCAGUGCACUACAGAACUUUGU	26.9962	0.312213	6	27.8507	0.182304	7	27.9127	0.132723	7	26.661	0.273001	7	27.3812	0.172376	6
45	hsa-miR-148b	UCAGUGCAUCACAGAACUUUGU	29.546	0.346399	6	29.8544	0.19387	7	29.9253	0.151369	7	29.5057	0.285747	7	29.0872	0.138341	6
46	hsa-miR-149	UCUGGCUCCGUGUCUUCACUCC	24.546	0.304145	6	25.3349	0.178419	7	24.8053	0.08752	7	25.4414	0.274887	7	27.001	0.0690416	6
47	hsa-miR-151	ACUAGACUGAAGCUCCUUGAGG	32.7647	0.20609	6	33.4166	0.273761	7	33.4276	0.243447	7	33.3753	0.224452	7	33.4603	0.164356	6
48	hsa-miR-152	UCAGUGCAUGACAGAACUUGGG	27.7195	0.368051	6	27.6306	0.176182	7	28.0067	0.136722	7	27.3686	0.30285	7	27.354	0.104431	6
49	hsa-miR-153	UUGCAUAGUCACAAAAGUGA	41.4318	1.21564	6	40.6937	1.92665	7	39.6739	1.87794	7	41.1974	1.0777	7	36.1868	0.925017	6
50	hsa-miR-155	UUAAUGCUAAUCGUGAUAGGGG	32.662	1.60638	6	33.3937	1.19117	7	34.6434	1.25833	7	36.4594	0.955167	7	33.9562	0.759916	6
51	hsa-miR-15a	UAGCAGCACAUAAUGGUUUGUG	29.4507	0.317858	6	29.5379	0.220817	7	29.6017	0.25352	7	29.2439	0.282234	7	28.6748	0.139366	6
52	hsa-miR-15b	UAGCAGCACAUCAUGGUUUACA	27.5565	0.371143	6	27.9559	0.249788	7	28.2749	0.231517	7	27.8111	0.274641	7	25.9955	0.0635235	6
53	hsa-miR-16	UAGCAGCACGUAAAUAUUGGCG	23.011	0.428922	6	23.5669	0.129046	7	23.0451	0.205235	7	22.5564	0.178356	7	24.1372	0.147053	6
54	hsa-miR-17-3p	ACUGCAGUGAAGGCACUUGU	32.732	0.44999	6	33.4481	0.423164	7	33.2731	0.310865	7	32.6199	0.256836	7	31.8165	0.252038	6
55	hsa-miR-17-5p	CAAAGUGCUUACAGUGCAGGUAGU	31.0735	0.331915	6	31.4564	0.285173	7	31.52	0.177779	7	30.9139	0.120899	7	27.9032	0.127298	6
56	hsa-miR-181b	AACAUUCAUUGCUGUCGGUGGG	28.4153	0.302396	6	29.1349	0.409915	7	28.695	0.195217	7	28.4251	0.202906	7	27.6558	0.0813204	6
57	hsa-miR-181c	AACAUUCAACCUGUCGGUGAGU	30.4768	0.342084	6	31.1631	0.495751	7	30.6876	0.355516	7	30.598	0.269789	7	30.9667	0.121196	6
58	hsa-miR-181d	AACAUUCAUUGUUGUCGGUGGGUU	28.4258	0.306464	6	29.5179	0.340747	7	28.8869	0.166886	7	29.0674	0.151903	7	26.99	0.0491575	6
59	hsa-miR-182	UUUGGCAAUGGUAGAACUCACA	42.3133	1.8739	5	40.6653	1.74375	6	38.8109	1.91656	7	42.8571	1.01015	7	37.5705	1.09299	6
60	hsa-miR-183	UAUGGCACUGGUAGAAUUCACUG	39.5812	1.74287	6	38.3167	1.46475	7	37.2687	1.77233	7	40.9207	1.5395	7	38.574	0.904134	6
61	hsa-miR-184	UGGACGGAGAACUGAUAAGGGU	37.7148	1.76771	6	35.4106	1.88549	7	39.8394	1.10465	7	36.8451	1.72696	7	37.548	1.32384	6
62	hsa-miR-185	UGGAGAGAAAGGCAGUUC	36.4103	1.18673	6	35.2477	1.041	7	37.6544	0.419353	7	36.5623	0.554263	7	34.4683	2.56628	6
63	hsa-miR-186	CAAAGAAUUCUCCUUUUGGGCUU	26.7768	0.274125	6	27.7613	0.189678	7	27.327	0.183884	7	27.339	0.127839	7	27.593	0.0818001	6
64	hsa-miR-187	UCGUGUCUUGUGUUGCAGCCG	33.3993	0.366475	6	34.6131	0.334804	7	33.8216	0.210602	7	33.342	0.202921	7	33.2163	0.159273	6
65	hsa-miR-189	GUGCCUACUGAGCUGAUAUCAGU	32.97	0.45519	6	33.5369	0.294259	7	33.2007	0.134716	7	32.9787	0.23372	7	35.835	0.9894	6
66	hsa-miR-18a	UAAGGUGCAUCUAGUGCAGAUA	34.4893	0.313524	5	34.2191	0.351071	7	34.8966	0.665857	5	34.081	0.321707	7	29.7633	0.118851	6
67	hsa-miR-18b	UAAGGUGCAUCUAGUGCAGUUA	42.705	1.04261	6	42.8571	1.01015	7	42.2937	1.36911	7	42.8571	1.01015	7	40	0	6
68	hsa-miR-190	UGAUAUGUUUGAUAUAUUAGGU	31.3403	0.347624	6	32.0714	0.300539	7	31.9434	0.0844602	7	31.5287	0.22013	7	31.6348	0.28821	6
69	hsa-miR-191	CAACGGAAUCCCAAAAGCAGCU	24.8122	0.296935	6	25.7241	0.251997	7	25.2857	0.162514	7	25.0983	0.116055	7	25.7422	0.0663301	6
70	hsa-miR-192	CUGACCUAUGAAUUGACAGCC	29.6132	0.340391	6	30.474	0.133829	7	29.937	0.206475	7	29.6574	0.268378	7	31.0452	0.15842	6
71	hsa-miR-193a	AACUGGCCUACAAAGUCCCAG	31.275	0.423792	6	31.4691	0.298685	7	31.2217	0.126081	7	30.5453	0.278879	7	32.3698	0.228358	6
72	hsa-miR-193b	AACUGGCCCUCAAAGUCCCGCUUU	34.4222	0.317415	6	34.691	0.297121	7	34.9159	0.296322	5	34.343	0.232257	7	34.525	0.331106	5
73	hsa-miR-194	UGUAACAGCAACUCCAUGUGGA	30.5923	0.375405	6	31.3723	0.181992	7	30.9063	0.294929	7	30.6943	0.313993	7	32.0095	0.173753	6
74	hsa-miR-195	UAGCAGCACAGAAAUAUUGGC	25.1385	0.407319	6	25.685	0.133832	7	25.8753	0.204778	7	24.9126	0.253621	7	29.6017	0.175315	6
75	hsa-miR-196a	UAGGUAGUUUCAUGUUGUUGG	33.2318	1.45845	6	33.6779	2.24338	7	34.6207	1.58962	7	35.6664	2.06893	7	33.2875	1.43634	6
76	hsa-miR-196b	UAGGUAGUUUCCUGUUGUUGG	35.1473	0.794134	6	35.326	0.786078	7	36.7739	1.35251	7	35.0593	0.841525	7	33.716	0.935157	6
77	hsa-miR-197	UUCACCACCUUCUCCACCCAGC	35.8883	0.277734	6	35.3977	0.384026	7	34.7853	0.934727	7	34.9244	0.542596	7	33.5062	0.362504	6
78	hsa-miR-198	GGUCCAGAGGGGAGAUAGG	33.7948	0.559551	6	33.8771	0.394902	7	34.9651	0.320682	7	33.093	0.247399	7	32.666	1.51968	6
79	hsa-miR-199a	CCCAGUGUUCAGACUACCUGUUC	32.6288	0.468627	6	31.4736	0.384153	7	32.6407	0.440749	7	30.8506	0.562466	7	31.4082	0.227548	6
80	hsa-miR-199b	CCCAGUGUUUAGACUAUCUGUUC	31.9577	0.336851	6	31.7941	0.193878	7	32.3047	0.385557	7	31.4266	0.40174	7	32.7188	0.188069	6
81	hsa-miR-19a	UGUGCAAAUCUAUGCAAAACUGA	29.0482	0.226389	6	29.315	0.251784	7	29.5271	0.166414	7	28.9704	0.0898582	7	27.1477	0.167374	6
82	hsa-miR-19b	UGUGCAAAUCCAUGCAAAACUGA	25.4693	0.309062	6	25.85	0.223563	7	25.9791	0.0953889	7	25.2959	0.193849	7	23.1385	0.0887351	6
83	hsa-miR-200a	CAUCUUACCGGACAGUGCUGGA	36.7452	1.73328	6	40.039	1.44783	7	40.4169	1.46969	7	37.6864	1.32397	7	33.0042	0.60583	6
84	hsa-miR-200b	UAAUACUGCCUGGUAAUGAUGAC	40.5783	1.5218	6	40.8316	1.5462	7	37.4007	1.65101	7	36.2597	1.76709	7	34.556	0.495886	6
85	hsa-miR-200c	UAAUACUGCCGGGUAAUGAUGG	31.4353	0.302877	6	32.531	0.227615	7	31.2289	0.163113	7	31.0023	0.39193	7	34.3757	0.589663	3
86	hsa-miR-202	AGAGGUAUAGGGCAUGGGAAAA	38.7718	1.38258	6	40.6954	1.32975	7	40.0811	1.28043	7	41.298	1.74589	7	35.4908	0.301324	6
87	hsa-miR-203	GUGAAAUGUUUAGGACCACUAG	32.3478	0.415289	6	33.0006	0.248087	7	32.7374	0.355803	7	32.0393	0.311508	7	34.9298	0.252374	6
88	hsa-miR-204	UUCCCUUUGUCAUCCUAUGCCU	30.4458	0.339703	6	32.3096	0.289678	7	31.2159	0.313039	7	31.0263	0.186334	7	31.3087	0.220064	6
89	hsa-miR-205	UCCUUCAUUCCACCGGAGUCUG	34.5322	0.449365	6	36.3044	0.986276	7	36.6163	1.66977	7	37.7123	1.91222	7	33.0525	1.47263	6
90	hsa-miR-206	UGGAAUGUAAGGAAGUGUGUGG	31.8025	0.217771	6	32.0726	0.335982	7	32.0634	0.153457	7	32.1776	0.576555	7	31.1938	0.302925	6
91	hsa-miR-208	AUAAGACGAGCAAAAAGCUUGU	29.147	0.554558	6	30.3444	0.32843	7	29.4406	0.383171	7	29.7737	0.295396	7	33.1078	0.421042	6
92	hsa-miR-20a	UAAAGUGCUUAUAGUGCAGGUAG	27.126	0.292713	6	27.4953	0.253198	7	27.3674	0.158338	7	27.0383	0.206756	7	24.5728	0.0985839	6
93	hsa-miR-20b	CAAAGUGCUCAUAGUGCAGGUAG	34.9652	0.340195	6	35.7004	0.449715	7	35.5703	0.295645	7	34.3971	0.164145	7	30.5393	0.122182	6
94	hsa-miR-21	UAGCUUAUCAGACUGAUGUUGA	25.804	0.315049	6	24.3106	0.338939	7	26.2197	0.229089	7	24.0321	0.226486	7	25.7883	0.145987	6
95	hsa-miR-210	CUGUGCGUGUGACAGCGGCUGA	26.69	0.379794	6	27.3406	0.182218	7	27.1937	0.107666	7	27.3557	0.138105	7	26.1242	0.08254	6
96	hsa-miR-211	UUCCCUUUGUCAUCCUUCGCCU	29.874	0.474674	6	30.2801	0.566441	7	30.5599	0.902162	7	29.6239	0.684562	7	30.676	0.786338	6
97	hsa-miR-213	ACCAUCGACCGUUGAUUGUACC	32.343	0.408519	6	33.1847	0.376463	7	32.332	0.163437	7	32.4143	0.268435	7	32.4847	0.241819	6
98	hsa-miR-214	ACAGCAGGCACAGACAGGCAG	27.3088	0.310182	6	26.5766	0.260427	7	27.8916	0.118508	7	26.2643	0.416324	7	26.5137	0.14051	6
99	hsa-miR-215	AUGACCUAUGAAUUGACAGAC	36.2077	0.860591	6	35.5473	1.65724	7	38.2424	1.28346	7	39.4807	1.73748	7	37.8332	1.13986	6
100	hsa-miR-216	UAAUCUCAGCUGGCAACUGUG	27.9592	2.17342	6	28.7717	1.57294	7	27.9757	2.97758	7	34.1881	1.98259	7	36.0453	0.822831	6
101	hsa-miR-217	UACUGCAUCAGGAACUGAUUGGAU	40.3692	2.81448	6	32.3711	3.39651	7	36.4987	3.651	7	29.5691	4.05541	7	27.5707	1.56461	6
102	hsa-miR-218	UUGUGCUUGAUCUAACCAUGU	29.7292	0.280849	6	30.4469	0.314202	7	30.3391	0.12611	7	29.0623	0.105288	7	27.0555	0.111653	6
103	hsa-miR-219	UGAUUGUCCAAACGCAAUUCU	35.1172	0.208105	6	38.3211	1.78985	7	34.8784	0.801469	7	33.9603	0.646787	7	32.7935	0.668667	6
104	hsa-miR-22	AAGCUGCCAGUUGAAGAACUGU	26.0572	0.343456	6	26.6343	0.152881	7	26.0816	0.131866	7	25.9897	0.326343	7	28.9587	0.147655	6
105	hsa-miR-220	CCACACCGUAUCUGACACUUU	43.3333	1.05409	6	42.8571	1.01015	7	42.8571	1.01015	7	42.8571	1.01015	7	39.4828	0.517167	6
106	hsa-miR-221	AGCUACAUUGUCUGCUGGGUUUC	30.5428	0.387911	6	29.2594	0.447089	7	30.5057	0.2083	7	28.8621	0.322608	7	29.0185	0.158015	6
107	hsa-miR-222	AGCUACAUCUGGCUACUGGGUCUC	29.3325	0.320845	6	28.0071	0.195709	7	28.9397	0.113006	7	27.6717	0.314042	7	31.3598	0.125206	6
108	hsa-miR-223	GAUGACCCCAGGUAACUCUGAGUGUGUCGCUGAUGCCAUCACCGCAGCGCUCUGACC	26.47	0.332594	6	27.544	2.18265	6	26.6643	0.126046	7	25.27	0.207046	7	28.8443	0.0934448	6
109	hsa-miR-224	CAAGUCACUAGUGGUUCCGUUUA	32.0482	0.418266	6	31.9676	0.261198	7	32.2669	0.305314	7	30.7987	0.330192	7	31.9087	0.397272	6
110	hsa-miR-23a	AUCACAUUGCCAGGGAUUUCC	27.6097	0.329449	6	27.9494	0.2419	7	28.1716	0.43687	7	27.316	0.365028	7	30.476	0.170215	6
111	hsa-miR-23b	AUCACAUUGCCAGGGAUUACC	27.2058	0.276173	6	27.5287	0.194441	7	27.4516	0.19221	7	27.0637	0.3646	7	29.8005	0.132263	6
112	hsa-miR-24	UGGCUCAGUUCAGCAGGAACAG	21.6473	0.283502	6	22.152	0.250109	7	22.2909	0.177946	7	21.6369	0.196966	7	24.2533	0.0901914	6
113	hsa-miR-25	CAUUGCACUUGUCUCGGUCUGA	28.4842	0.263527	6	28.924	0.242562	7	28.7847	0.295082	7	28.509	0.346703	7	27.1013	0.0935592	6
114	hsa-miR-26a	UUCAAGUAAUCCAGGAUAGGC	22.1497	0.358821	6	22.6083	0.198395	7	22.1107	0.154355	7	21.5811	0.17072	7	23.694	0.0936501	6
115	hsa-miR-26b	UUCAAGUAAUUCAGGAUAGGUU	24.7522	0.359104	6	25.327	0.182254	7	24.9059	0.132407	7	24.5499	0.166571	7	26.0363	0.153474	6
116	hsa-miR-27a	UUCACAGUGGCUAAGUUCCGC	25.178	0.315809	6	25.3477	0.215365	7	25.5803	0.134938	7	24.9931	0.196593	7	27.546	0.174425	6
117	hsa-miR-27b	UUCACAGUGGCUAAGUUCUGC	26.2338	0.336735	6	26.1626	0.171063	7	26.5321	0.136265	7	25.8447	0.214656	7	28.3112	0.185136	6
118	hsa-miR-28	AAGGAGCUCACAGUCUAUUGAG	28.006	0.376034	6	28.9031	0.221509	7	28.774	0.0921271	7	28.3253	0.220439	7	28.8863	0.0568574	6
119	hsa-miR-296	AGGGCCCCCCCUCAAUCCUGU	30.1837	0.298488	6	30.6657	0.19416	7	30.5544	0.19367	7	30.0294	0.10603	7	27.276	0.0938804	6
120	hsa-miR-299-3p	UAUGUGGGAUGGUAAACCGCUU	43.3333	1.05409	6	42.8571	1.01015	7	42.8571	1.01015	7	42.8571	1.01015	7	40	0	6
121	hsa-miR-299-5p	UGGUUUACCGUCCCACAUACAU	35.888	0.35795	6	37.8991	2.10304	7	33.3	1.46475	7	37.5323	1.43609	7	32.7935	0.230793	6
122	hsa-miR-29a	UAGCACCAUCUGAAAUCGGUU	23.8068	0.288357	6	24.6907	0.134057	7	24.2014	0.152579	7	23.4431	0.43809	7	31.5462	0.125403	6
123	hsa-miR-29c	UAGCACCAUUUGAAAUCGGU	26.7548	0.280305	6	27.7091	0.147595	7	26.9626	0.218581	7	26.744	0.289509	7	32.2348	0.257638	6
124	hsa-miR-301	GAUGACCCCAGGUAACUCUGAGUGUGUCGCUGAUGCCAUCACCGCAGCGCUCUGACC	27.7555	0.279912	6	30.7184	2.38685	6	28.6263	0.129557	7	27.8419	0.0920487	7	24.9523	0.157694	6
125	hsa-miR-302a	UAAACGUGGAUGUACUUGCUUU	28.9097	0.655115	6	30.3264	1.6663	6	32.3396	2.0367	7	28.6916	0.863727	7	34.8532	2.33516	3
126	hsa-miR-302b	UAAGUGCUUCCAUGUUUUAGUAG	36.9168	5.81421	6	37.9144	2.77115	7	38.7784	2.85929	7	40.9414	2.28029	7	33.8498	2.8532	6
127	hsa-miR-302c	UUUAACAUGGGGGUACCUGCUG	30.5615	2.89015	6	30.3251	1.64256	7	34.7597	2.49289	7	32.3549	2.77791	7	32.0013	2.23783	6
128	hsa-miR-302d	UAAGUGCUUCCAUGUUUGAGUGU	34.755	2.57653	6	39.3884	1.69172	7	40.5674	1.78623	7	39.6396	1.75273	7	39.4917	0.508333	6
129	hsa-miR-30a-3p	CUUUCAGUCGGAUGUUUGCAGC	26.789	0.29357	6	27.8219	0.182955	7	27.031	0.190438	7	27.25	0.245857	7	28.8822	0.0839275	6
130	hsa-miR-30a-5p	UGUAAACAUCCUCGACUGGAAG	22.5927	0.340778	6	23.6711	0.173161	7	22.9976	0.183607	7	23.2701	0.283801	7	24.8735	0.0595783	6
131	hsa-miR-30b	UGUAAACAUCCUACACUCAGCU	22.604	0.287801	6	23.1374	0.121101	7	22.8844	0.170937	7	22.9394	0.369557	7	23.633	0.0714315	6
132	hsa-miR-30c	UGUAAACAUCCUACACUCUCAGC	21.6123	0.346375	6	22.9499	0.169662	7	21.8543	0.160651	7	22.4104	0.287656	7	23.5692	0.100873	6
133	hsa-miR-30d	UGUAAACAUCCCCGACUGGAAG	23.7155	0.328067	6	24.7956	0.0868898	7	24.0503	0.177536	7	24.301	0.224441	7	25.7217	0.0847014	6
134	hsa-miR-30e-3p	CUUUCAGUCGGAUGUUUACAGC	25.9675	0.387424	6	27.2599	0.188017	7	26.3744	0.218254	7	26.3824	0.255219	7	28.396	0.111863	6
135	hsa-miR-30e-5p	UGUAAACAUCCUUGACUGGA	26.3908	0.343171	6	27.2401	0.317705	7	26.815	0.231718	7	25.9057	0.317556	7	30.1978	0.236057	6
136	hsa-miR-31	GGCAAGAUGCUGGCAUAGCUG	31.0005	0.49355	6	28.4	0.354368	7	31.6053	0.379761	7	26.987	0.428527	7	30.1593	0.391473	6
137	hsa-miR-32	UAUUGCACAUUACUAAGUUGC	31.4055	0.500869	6	31.723	0.166145	7	31.8937	0.275768	7	31.3591	0.163891	7	28.066	0.202546	6
138	hsa-miR-320	AAAAGCUGGGUUGAGAGGGCGAA	28.6085	0.272254	6	29.1797	0.217311	7	28.9979	0.0454942	7	28.8986	0.158765	7	29.6935	0.0735016	6
139	hsa-miR-323	GCACAUUACACGGUCGACCUCU	43.3333	1.05409	6	41.5669	1.32801	7	38.4129	1.89665	7	40.984	1.56822	7	37.6368	1.07974	6
140	hsa-miR-324-3p	CCACUGCCCCAGGUGCUGCUGG	29.4182	0.313661	6	29.8719	0.208267	7	29.9067	0.13438	7	29.4564	0.205208	7	28.4148	0.117543	6
141	hsa-miR-324-5p	CGCAUCCCCUAGGGCAUUGGUGU	30.2038	0.372534	6	30.2799	0.200787	7	30.4987	0.151867	7	29.6517	0.201239	7	28.308	0.0892172	6
142	hsa-miR-325	CCUAGUAGGUGUCCAGUAAGUGU	43.3333	1.05409	6	42.8571	1.01015	7	42.8571	1.01015	7	42.8571	1.01015	7	40	0	6
143	hsa-miR-326	CCUCUGGGCCCUUCCUCCAG	33.345	0.444867	6	32.7887	0.491035	7	33.8639	0.463309	6	33.0269	0.426188	7	32.3358	0.365302	6
144	hsa-miR-328	CUGGCCCUCUCUGCCCUUCCGU	25.764	0.302268	6	26.9273	0.224317	7	26.3196	0.146244	7	25.959	0.154935	7	26.5663	0.0946543	6
145	hsa-miR-329	AACACACCUGGUUAACCUCUUU	42.3525	1.19132	6	41.3006	1.52692	7	39.1551	2.07712	7	41.7397	1.2128	7	40	0	6
146	hsa-miR-33	GUGCAUUGUAGUUGCAUUG	40.5237	1.55106	6	40.6829	1.5989	7	39.5833	1.06232	7	40.1763	1.86599	7	39.4923	0.507667	6
147	hsa-miR-330	GCAAAGCACACGGCCUGCAGAGA	35.0353	1.71478	6	35.3349	3.04646	7	36.9544	2.66331	7	38.2837	3.38868	7	35.2008	1.59035	6
148	hsa-miR-331	GCCCCUGGGCCUAUCCUAGAA	27.6603	0.280406	6	28.3667	0.189484	7	27.8097	0.10827	7	27.4949	0.174667	7	27.999	0.116523	6
149	hsa-miR-335	UCAAGAGCAAUAACGAAAAAUGU	30.4752	0.362172	6	30.0749	0.132022	7	29.9031	0.207699	7	31.0419	0.0895149	7	24.8753	0.084127	6
150	hsa-miR-337	UCCAGCUCCUAUAUGAUGCCUUU	37.6112	1.38779	6	38.2763	1.24729	7	40.194	1.02669	7	39.4561	0.630038	7	35.7375	0.676584	6
151	hsa-miR-338	UCCAGCAUCAGUGAUUUUGUUGA	32.7815	0.543349	6	33.3331	0.32888	7	33.201	0.349841	7	33.5594	0.588494	7	34.9595	0.280385	3
152	hsa-miR-339	UCCCUGUCCUCCAGGAGCUCA	30.6298	0.279276	6	31.3257	0.189416	7	31.2319	0.146985	7	31.0353	0.273241	7	31.854	0.102076	6
153	hsa-miR-340	UCCGUCUCAGUUACUUUAUAGCC	31.9473	0.316216	6	32.786	0.0714237	7	32.5893	0.16027	7	33.098	0.211898	7	31.1683	0.163135	6
154	hsa-miR-342	UCUCACACAGAAAUCGCACCCGUC	28.3212	0.285404	6	28.505	0.160614	7	28.7613	0.0912844	7	28.3809	0.139054	7	26.6873	0.0634158	6
155	hsa-miR-345	UGCUGACUCCUAGUCCAGGGC	38.0817	1.2452	6	36.8894	1.50445	7	35.6501	1.5129	7	37.8787	0.927113	7	32.58	1.2293	6
156	hsa-miR-34a	UGGCAGUGUCUUAGCUGGUUGUU	32.794	0.397345	6	32.8201	0.425373	7	33.5081	0.389789	6	31.9059	0.244345	7	30.5942	0.33525	6
157	hsa-miR-34b	UAGGCAGUGUCAUUAGCUGAUUG	38.5197	1.34591	6	38.9749	1.20148	7	39.2099	1.52118	7	36.524	1.61198	7	38.4923	1.02831	6
158	hsa-miR-34c	AGGCAGUGUAGUUAGCUGAUUGC	33.3675	0.337975	6	34.0096	0.533658	6	34.4457	0.284328	6	33.4137	0.386327	7	33.597	0.407886	6
159	hsa-miR-361	UUAUCAGAAUCUCCAGGGGUAC	30.3152	0.300945	6	31.2646	0.164865	7	30.9821	0.0894856	7	30.778	0.288469	7	30.2323	0.139576	6
160	hsa-miR-362	AAUCCUUGGAACCUAGGUGUGAGU	38.2703	2.43915	6	42.3014	0.96555	7	39.8167	2.00245	7	41.1836	1.62044	7	37.0432	0.941672	6
161	hsa-miR-363	CGGGUGGAUCACGAUGCAAUUU	43.3333	1.05409	6	41.8337	1.1562	7	40.2497	1.3556	7	42.278	1.38108	7	40	0	6
162	hsa-miR-365	UAAUGCCCCUAAAAAUCCUUAU	27.5293	0.324231	6	27.6009	0.201854	7	27.8943	0.111759	7	27.4929	0.314396	7	27.26	0.139259	6
163	hsa-miR-367	AAUUGCACUUUAGCAAUGGUGA	30.858	0.698355	6	34.3561	2.20866	7	34.575	1.92223	7	34.3603	2.67972	7	36.7843	1.54522	6
164	hsa-miR-368	ACAUAGAGGAAAUUCCACGUUU	42.0407	2.12265	6	42.8571	1.01015	7	42.8571	1.01015	7	42.8571	1.01015	7	39.5133	0.486666	6
165	hsa-miR-369-3p	AAUAAUACAUGGUUGAUCUUU	27.1888	0.345428	6	28.4787	1.97688	7	35.1169	2.7005	7	29.2319	1.83984	7	32.8568	0.889676	6
166	hsa-miR-369-5p	AGAUCGACCGUGUUAUAUUCGC	39.5627	1.84494	6	41.8466	1.30463	7	40.2496	1.38544	7	42.2794	1.37999	7	33.1098	0.221828	6
167	hsa-miR-371	GUGCCGCCAUCUUUUGAGUGU	43.3333	1.05409	6	42.8571	1.01015	7	40.8209	2.17095	7	42.8571	1.01015	7	39.1433	0.856667	6
168	hsa-miR-372	AAAGUGCUGCGACAUUUGAGCGU	28.9112	0.237758	6	29.9797	1.70461	6	28.9549	0.358393	7	32.2671	2.1369	5	34.9268	1.66756	6
169	hsa-miR-373	GAAGUGCUUCGAUUUUGGGGUGU	43.3333	1.05409	6	41.5329	1.35212	7	42.8571	1.01015	7	41.4891	1.82363	7	39.2512	0.511129	6
170	hsa-miR-374	UUAUAAUACAACCUGAUAAGUG	36.234	1.10599	6	37.1874	0.623449	7	35.7181	0.827202	7	37.1311	0.541144	7	35.7512	0.290337	6
171	hsa-miR-375	UUUGUUCGUUCGGCUCGCGUGA	39.6595	2.02459	6	37.5046	1.74194	7	35.5169	1.89902	7	37.2299	1.4752	7	37.766	2.234	6
172	hsa-miR-376a	GGUAGAUUCUCCUUCUAUGAG	41.9893	1.51062	6	40.3501	1.61231	7	36.3863	2.74331	7	40.0709	1.55499	7	33.39	0.748031	6
173	hsa-miR-376b	AUCAUAGAGGAAAAUCCAUGUU	39.8737	3.28237	6	36.9096	3.81762	7	37.4117	3.08207	7	42.8571	1.01015	7	37.9587	2.04133	6
174	hsa-miR-378	CUCCUGACUCCAGGUCCUGUGU	27.8412	0.305252	6	28.5461	0.296046	7	28.2567	0.159171	7	27.7213	0.368232	7	28.7442	0.0769161	6
175	hsa-miR-379	UGGUAGACUAUGGAACGUA	33.0747	1.15355	6	37.8706	1.41767	7	36.1113	0.28458	7	35.1366	0.3905	7	30.1218	0.210159	6
176	hsa-miR-380-3p	UAUGUAAUAUGGUCCACAUCUU	35.2588	2.38342	6	36.8929	2.39157	7	32.728	0.42616	7	35.5767	2.25877	7	35.4752	2.81243	6
177	hsa-miR-380-5p	UGGUUGACCAUAGAACAUGCGC	39.3162	1.96062	6	36.0483	2.63748	7	38.619	1.07537	7	36.5041	1.93158	7	33.7055	0.873037	6
178	hsa-miR-381	UAUACAAGGGCAAGCUCUCUGU	36.7013	3.87861	6	39.2097	1.77711	7	35.0404	2.06699	7	41.2971	1.45051	7	33.4745	0.929073	6
179	hsa-miR-382	GAAGUUGUUCGUGGUGGAUUCG	35.0452	0.666868	6	38.0629	1.3733	7	33.7384	1.14157	7	37.4894	1.96494	7	29.6533	0.150168	6
180	hsa-miR-383	AGAUCAGAAGGUGAUUGUGGCU	28.9425	1.37769	5	27.625	0.505272	7	35.6283	2.64917	7	31.3057	1.38785	6	30.6765	0.293463	6
181	hsa-miR-409-5p	AGGUUACCCGAGCAACUUUGCA	39.401	1.38493	6	38.9993	1.27497	7	36.5796	1.96827	7	37.097	1.58881	7	36.561	1.23416	6
182	hsa-miR-410	AAUAUAACACAGAUGGCCUGU	36.5427	0.953523	6	39.8473	1.42475	7	38.7779	1.67346	7	39.3801	1.20689	7	33.3823	0.249462	6
183	hsa-miR-411	UAGUAGACCGUAUAGCGUACG	33.5223	0.689805	5	35.783	1.5595	6	35.929	1.55892	7	33.599	0.683327	7	30.2372	0.277303	6
184	hsa-miR-412	ACUUCACCUGGUCCACUAGCCGU	34.414	0.483835	6	35.6283	0.808596	7	34.9147	0.608838	7	34.2609	0.592708	7	33.7297	0.682305	6
185	hsa-miR-422a	CUGGACUUAGGGUCAGAAGGCC	31.6307	0.166705	6	32.4711	0.332201	7	31.8073	0.21828	7	31.6629	0.412754	7	31.7663	0.177738	6
186	hsa-miR-422b	CUGGACUUGGAGUCAGAAGGCC	27.5317	0.269037	6	28.5456	0.147469	7	27.401	0.186953	7	27.5503	0.27855	7	27.411	0.19805	6
187	hsa-miR-423	AGCUCGGUCUGAGGCCCCUCAG	30.5495	0.269841	6	31.0741	0.13766	7	30.8239	0.180707	7	30.707	0.213977	7	30.5892	0.200691	6
188	hsa-miR-424	CAGCAGCAAUUCAUGUUUUGAA	32.7925	0.56313	6	31.4739	0.561093	7	32.8209	0.423827	7	32.974	0.362591	7	32.3897	0.241263	6
189	hsa-miR-425	AUCGGGAAUGUCGUGUCCGCC	33.1403	0.404875	6	34.4991	0.420625	7	34.458	0.30925	6	34.4464	0.329805	7	33.9737	0.300312	6
190	hsa-miR-425-5p	AAUGACACGAUCACUCCCGUUGA	30.3495	0.362958	6	30.7901	0.154357	7	30.6007	0.166251	7	30.3903	0.126663	7	29.659	0.118886	6
191	hsa-miR-429	UAAUACUGUCUGGUAAAACCGU	40.4947	2.69753	6	42.8571	1.01015	7	41.1323	1.89362	7	36.7353	2.25232	7	37.7205	0.852463	6
192	hsa-miR-432	UCUUGGAGUAGGUCAUUGGGUGG	39.536	1.83655	6	40.1156	0.909361	7	37.6693	1.86162	7	41.1511	1.00732	7	36.8005	1.08462	6
193	hsa-miR-433	AUCAUGAUGGGCUCCUCGGUGU	34.4813	0.380411	6	35.2996	0.206313	7	35.5321	0.625915	7	34.7193	0.758323	7	30.979	0.19963	6
194	hsa-miR-448	UUGCAUAUGUAGGAUGUCCCAU	43.3333	1.05409	6	42.8571	1.01015	7	42.8571	1.01015	7	42.8571	1.01015	7	40	0	6
195	hsa-miR-449	UGGCAGUGUAUUGUUAGCUGGU	34.373	0.669031	4	33.04	0.301231	7	34.087	0.227221	7	33.7646	0.379904	7	33.5357	0.158187	6
196	hsa-miR-449b	AGGCAGUGUAUUGUUAGCUGGC	35.8137	0.514976	6	35.0631	0.538491	7	35.4046	0.21489	7	34.8294	0.716195	7	34.6698	0.340719	6
197	hsa-miR-450	UUUUUGCGAUGUGUUCCUAAUA	32.2212	0.349133	6	33.1634	0.353071	7	33.1741	0.403587	7	33.0221	0.454154	7	31.0218	0.067056	6
198	hsa-miR-451	AAACCGUUACCAUUACUGAGUUU	28.7093	0.186955	6	29.6106	0.191741	7	28.9133	0.250892	7	29.0156	0.433233	7	28.2355	0.168065	6
199	hsa-miR-452	UGUUUGCAGAGGAAACUGAGAC	33.9717	1.05938	5	34.0141	0.469941	7	34.0564	0.400884	7	32.3184	0.199111	7	30.3795	0.274649	6
200	hsa-miR-453	GAGGUUGUCCGUGGUGAGUUCG	41.3475	2.06995	6	40.7131	1.58221	7	40.7063	1.19201	7	42.8571	1.01015	7	39.3272	0.672833	6
201	hsa-miR-484	UCAGGCUCAGUCCCCUCCCGAU	30.492	0.310569	6	30.6291	0.236755	7	31.162	0.112234	7	30.716	0.211725	7	27.9392	0.090701	6
202	hsa-miR-485-3p	GUCAUACACGGCUCUCCUCUCU	37.3873	1.06871	6	41.9861	1.19541	7	37.5473	1.58265	7	38.1466	1.82699	7	32.7208	0.394822	6
203	hsa-miR-485-5p	AGAGGCUGGCCGUGAUGAAUUC	32.2983	1.81631	6	39.1441	2.19964	7	37.7063	2.95509	7	34.7747	2.08342	7	31.9618	0.766205	6
204	hsa-miR-486	UCCUGUACUGAGCUGCCCCGAG	25.8032	0.325633	6	26.4924	0.141351	7	25.7896	0.132309	7	26.5563	0.254386	7	27.3572	0.147675	6
205	hsa-miR-487b	AAUCGUACAGGGUCAUCCACUU	35.1098	0.647756	6	39.6954	1.4477	7	36.5513	0.694341	7	36.4224	1.05872	7	31.5832	0.275593	6
206	hsa-miR-488	CCCAGAUAAUGGCACUCUCAA	40.012	2.73574	6	34.172	2.1854	7	38.7751	1.45129	7	36.4779	2.94934	7	38.1075	1.34919	6
207	hsa-miR-489	AGUGACAUCACAUAUACGGCAGC	36.6933	0.329064	6	37.6854	0.501021	7	37.5651	0.509161	7	37.3677	0.527182	7	34.1987	0.473027	6
208	hsa-miR-490	CAACCUGGAGGACUCCAUGCUG	30.9233	0.345556	6	31.3936	0.312269	7	31.253	0.356041	7	31.4129	0.393919	7	29.9545	0.0905747	6
209	hsa-miR-491	AGUGGGGAACCCUUCCAUGAGGA	35.731	0.99606	6	35.1847	0.901317	7	33.0917	0.777376	7	33.6429	0.716197	7	35.8965	1.20214	6
210	hsa-miR-492	AGGACCUGCGGGACAAGAUUCUU	43.3333	1.05409	6	37.61	2.39383	7	41.1941	2.31728	7	42.8571	1.01015	7	37.5867	1.84263	6
211	hsa-miR-493	UUGUACAUGGUAGGCUUUCAUU	42.4638	1.73968	6	42.8571	1.01015	7	39.4076	1.67837	7	42.8571	1.01015	7	35.6712	0.928767	6
212	hsa-miR-494	UGAAACAUACACGGGAAACCUCUU	29.7122	0.927222	6	36.6006	2.27796	7	33.2623	1.98857	7	33.3544	1.50156	7	33.1638	0.142284	6
213	hsa-miR-496	AUUACAUGGCCAAUCUC	42.6718	1.55907	6	41.7126	1.23	7	40.0539	1.4205	7	41.8554	1.14382	7	33.8532	0.523813	6
214	hsa-miR-497	CAGCAGCACACUGUGGUUUGU	29.3267	0.337294	6	29.2693	0.310818	7	29.1376	0.175398	7	28.4819	0.332871	7	32.0778	0.224404	6
215	hsa-miR-500	AUGCACCUGGGCAAGGAUUCUG	40.163	1.78005	6	38.3519	3.12137	7	39.9333	1.63211	7	31.8701	3.53889	7	38.4607	1.53933	6
216	hsa-miR-501	AAUCCUUUGUCCCUGGGUGAGA	23.2982	0.417444	6	27.1231	1.81279	7	31.2726	2.83194	7	28.9671	2.95825	4	30.921	2.95814	6
217	hsa-miR-502	AUCCUUGCUAUCUGGGUGCUA	33.0888	1.34137	6	42.8571	1.01015	7	39.8997	1.45699	7	33.8743	1.4742	7	32.8362	0.869464	6
218	hsa-miR-503	UAGCAGCGGGAACAGUUCUGCAG	42.665	1.56489	6	41.7284	1.24408	7	39.1237	1.94062	7	41.799	1.34323	7	35.3177	1.01893	6
219	hsa-miR-504	AGACCCUGGUCUGCACUCUAU	38.145	0.544028	6	37.611	0.752366	7	36.7216	0.81832	7	36.9267	0.802861	7	35.6307	0.311479	6
220	hsa-miR-505	GUCAACACUUGCUGGUUUCCUC	32.7503	1.91144	3	27.9931	0.351716	7	26.5106	0.344605	7	27.5377	0.75238	7	26.4285	0.173619	6
221	hsa-miR-506	UAAGGCACCCUUCUGAGUAGA	43.3333	1.05409	6	39.3876	1.9279	7	42.4547	1.25125	7	41.133	1.66179	7	39.204	0.796	6
222	hsa-miR-507	UUUUGCACCUUUUGGAGUGAA	37.0142	1.90286	3	33.2384	0.520686	7	37.245	1.70937	7	34.0116	1.21008	6	34.5457	1.19783	5
223	hsa-miR-508	UGAUUGUAGCCUUUUGGAGUAGA	29.8633	0.431106	6	34.7551	2.53765	7	32.4976	2.00131	7	31.444	1.47849	7	33.2067	3.63056	6
224	hsa-miR-509	UGAUUGGUACGUCUGUGGGUAGA	26.6718	3.34747	5	29.0686	3.44498	5	27.7421	2.94938	5	25.1783	2.49943	6	25.6477	0.533718	6
225	hsa-miR-510	UACUCAGGAGAGUGGCAAUCACA	27.1828	1.60572	6	26.2574	0.946162	7	26.6919	2.2536	6	25.891	0.719961	7	25.9203	0.940759	6
226	hsa-miR-511	GUGUCUUUUGCUCUGCAGUCA	36.5957	1.48732	6	36.6689	1.24345	7	33.7831	1.72532	7	36.4466	1.47223	7	33.6477	0.6256	6
227	hsa-miR-512-3p	AAGUGCUGUCAUAGCUGAGGUC	39.7248	1.34202	6	41.8533	1.20673	7	40.8507	1.25268	7	39.485	2.13	7	35.9353	1.47634	6
228	hsa-miR-512-5p	CACUCAGCCUUGAGGGCACUUUC	41.1107	1.7472	6	38.9127	1.60714	7	38.0654	1.31604	7	40.8146	1.97954	7	37.2317	0.923254	6
229	hsa-miR-513	UUCACAGGGAGGUGUCAUUUAU	43.3333	1.05409	6	41.1297	1.66541	7	41.971	1.62776	7	40.5149	1.85157	7	40	0	6
230	hsa-miR-514	AUUGACACUUCUGUGAGUAG	38.1488	2.9009	6	37.2756	2.79925	7	35.4123	2.93733	7	35.5781	2.76803	7	34.612	3.61523	6
231	hsa-miR-515-3p	GAGUGCCUUCUUUUGGAGCGU	32.0293	2.149	6	28.9263	2.00496	7	30.6789	2.58785	7	35.643	1.94568	7	33.8238	1.12695	6
232	hsa-miR-515-5p	UUCUCCAAAAGAAAGCACUUUCUG	32.895	2.26337	6	33.9173	1.68404	7	29.1167	0.902674	7	33.0757	2.52647	7	37.0082	2.19342	6
233	hsa-miR-516-5p	CAUCUGGAGGUAAGAAGCACUUU	43.3333	1.05409	6	41.7896	1.18219	7	38.9497	2.16178	7	41.737	1.21451	7	40	0	6
234	hsa-miR-517	CCUCUAGAUGGAAGCACUGUCU	43.3333	1.05409	6	42.8571	1.01015	7	42.8571	1.01015	5	42.8571	1.01015	7	39.3432	0.656834	6
235	hsa-miR-517a	AUCGUGCAUCCCUUUAGAGUGUU	32.2242	1.78944	4	26.6183	0.285546	7	31.2399	2.11759	7	27.6909	0.803019	7	30.5125	2.23728	5
236	hsa-miR-517b	UCGUGCAUCCCUUUAGAGUGUU	36.849	1.86093	6	35.9009	0.882565	7	36.1017	1.12254	7	35.036	1.11227	7	35.5598	1.13538	6
237	hsa-miR-517c	AUCGUGCAUCCUUUUAGAGUGU	33.536	1.4269	6	37.8391	0.941042	7	39.675	0.474357	7	39.3993	1.17565	7	38.6502	0.880988	6
238	hsa-miR-518a	AAAGCGCUUCCCUUUGCUGGA	38.7435	2.20081	6	38.7326	2.32461	7	36.5794	2.83611	7	40.3459	1.78895	7	40	0	6
239	hsa-miR-518b	CAAAGCGCUCCCCUUUAGAGGU	38.0008	0.925549	6	36.0969	1.33317	7	37.391	1.41213	7	37.6677	0.630647	7	34.4033	0.447606	6
240	hsa-miR-518c	CAAAGCGCUUCUCUUUAGAGUG	43.3333	1.05409	6	40.8389	1.63488	7	41.5526	1.33809	7	42.4307	1.26822	7	40	0	6
241	hsa-miR-518d	CAAAGCGCUUCCCUUUGGAGC	36.7875	1.86915	6	36.1344	1.57541	7	37.3919	1.69951	7	34.075	0.472152	7	33.5675	0.480785	6
242	hsa-miR-518e	AAAGCGCUUCCCUUCAGAGUGU	36.2942	1.01746	6	37.1801	1.54863	7	38.9571	1.17615	7	36.3423	1.26869	7	31.7632	3.87099	6
243	hsa-miR-518f	AAAGCGCUUCUCUUUAGAGGA	35.5882	0.598253	6	37.3109	1.34909	7	38.5537	1.36225	7	34.8714	0.805727	7	34.9558	0.389525	6
244	hsa-miR-519b	AAAGUGCAUCCUUUUAGAGGUUU	42.3095	1.36962	6	33.6793	4.43316	7	40.5274	1.482	7	41.2454	1.05667	7	37.9748	0.908369	6
245	hsa-miR-519c	AAAGUGCAUCUUUUUAGAGGAU	42.346	1.83966	6	42.8571	1.01015	7	41.0687	1.08057	7	38.2554	2.90677	7	35.2592	0.650979	6
246	hsa-miR-519d	CAAAGUGCCUCCCUUUAGAGUGU	38.3055	2.14184	6	35.1221	1.67637	7	40.4067	1.8757	7	40.2024	2.02214	7	28.6165	0.626641	6
247	hsa-miR-519e	AAAGUGCCUCCUUUUAGAGUGU	39.5603	1.86468	6	37.3567	1.72554	7	37.9053	1.55109	7	37.741	1.86078	7	32.2435	1.69956	6
248	hsa-miR-520a	AAAGUGCUUCCCUUUGGACUGU	30.9852	2.50699	6	39.597	1.87945	7	34.8363	1.95232	6	40.5326	1.58352	7	34.085	2.91772	6
249	hsa-miR-520b	AAAGUGCUUCCUUUUAGAGGG	37.476	1.97421	6	38.9183	0.809978	7	38.2934	1.55914	7	37.8207	0.80131	7	37.3513	0.979561	6
250	hsa-miR-520c	AAAGUGCUUCCUUUUAGAGGGUU	37.5003	0.790783	6	38.3036	2.06132	7	39.0157	2.11121	7	39.9614	1.43026	7	38.3797	0.919785	6
251	hsa-miR-520d	AAAGUGCUUCUCUUUGGUGGGUU	37.7853	1.39504	6	39.7317	1.05366	7	36.6299	1.84599	7	31.372	0.67555	7	37.0423	1.59963	6
252	hsa-miR-520e	AAAGUGCUUCCUUUUUGAGGG	30.028	0.713181	6	31.4594	0.600894	7	32.478	1.282	7	32.2981	1.3499	6	32.6392	0.674683	5
253	hsa-miR-520f	AAGUGCUUCCUUUUAGAGGGUU	38.0072	2.68194	6	35.0563	1.49408	7	35.79	1.53109	7	36.839	1.06886	7	32.3687	3.34201	6
254	hsa-miR-520g	ACAAAGUGCUUCCCUUUAGAGUGU	36.2358	0.694373	6	37.6084	0.816187	7	35.1071	0.910841	7	38.5041	1.40279	7	36.802	1.12558	6
255	hsa-miR-520h	ACAAAGUGCUUCCCUUUAGAGU	32.7732	0.679581	6	33.05	0.489872	7	32.6981	0.35219	7	32.871	0.363977	7	31.6012	0.300361	6
256	hsa-miR-521	AACGCACUUCCCUUUAGAGUGU	36.8675	2.62877	6	36.0446	2.22644	7	33.3783	1.15975	7	35.6014	1.38556	7	38.8063	1.19367	6
257	hsa-miR-522	AAAAUGGUUCCCUUUAGAGUGUU	40.5065	2.25327	6	40.7287	1.31128	7	36.7383	2.89196	7	41.2719	1.54958	7	40	0	6
258	hsa-miR-523	AACGCGCUUCCCUAUAGAGGG	39.7142	1.82038	6	42.4591	1.24814	7	41.25	1.41124	7	42.8571	1.01015	7	39.3543	0.645667	6
259	hsa-miR-524	GAAGGCGCUUCCCUUUGGAGU	39.5072	1.58081	6	39.2241	1.16573	7	38.0679	0.786637	7	38.56	1.25811	7	38.563	0.684184	6
260	hsa-miR-526b	AAAGUGCUUCCUUUUAGAGGC	39.8762	4.20389	6	40.1287	2.55262	7	38.5139	2.96244	7	42.2834	1.37694	7	39.4975	0.5025	6
261	hsa-miR-532	CAUGCCUUGAGUGUAGGACCGU	35.6035	0.305258	6	37.9024	1.88721	7	38.0036	1.81146	7	36.2229	1.54413	7	33.2148	0.413659	6
262	hsa-miR-542-5p	UCGGGGAUCAUCAUGUCACGAG	36.3085	2.51718	6	36.9049	1.86617	7	34.0241	1.60087	7	37.2663	1.79438	7	35.1702	0.424313	6
263	hsa-miR-544	AUUCUGCAUUUUUAGCAAGU	42.5022	1.11707	6	42.8571	1.01015	7	42.8571	1.01015	7	42.3104	0.96374	7	40	0	6
264	hsa-miR-545	AUCAGCAAACAUUUAUUGUGUG	39.5548	0.702363	6	41.0006	1.20515	7	39.7093	1.23129	7	37.562	0.377746	7	37.1445	0.981139	6
265	hsa-miR-548a	CAAAACUGGCAAUUACUUUUGC	43.3333	1.05409	6	42.8571	1.01015	7	42.8571	1.01015	7	42.8571	1.01015	7	40	0	6
266	hsa-miR-548b	CAAGAACCUCAGUUGCUUUUGU	43.3333	1.05409	6	42.8571	1.01015	7	42.8571	1.01015	7	42.8571	1.01015	7	40	0	6
267	hsa-miR-548c	CAAAAAUCUCAAUUACUUUUGC	43.3333	1.05409	6	42.8571	1.01015	7	42.8571	1.01015	7	42.8571	1.01015	7	40	0	6
268	hsa-miR-548d	CAAAAACCACAGUUUCUUUUGC	43.3333	1.05409	6	42.8571	1.01015	7	41.7123	1.23018	7	42.8571	1.01015	7	40	0	6
269	hsa-miR-549	UGACAACUAUGGAUGAGCUCU	42.4962	1.11975	6	41.846	1.20721	7	41.9979	1.07005	7	40.511	1.22349	7	37.7208	1.09955	6
270	hsa-miR-550	UGUCUUACUCCCUCAGGCACAU	39.813	1.54504	6	38.6881	1.22217	7	37.257	1.19601	7	36.4086	1.12144	7	35.8228	0.565661	6
271	hsa-miR-551a	GCGACCCACUCUUGGUUUCCA	43.3333	1.05409	6	41.6016	0.886594	7	42.8571	1.01015	7	42.2716	0.97213	7	39.4908	0.509167	6
272	hsa-miR-551b	GCGACCCAUACUUGGUUUCAG	42.8515	1.40915	6	42.8571	1.01015	7	41.1453	1.00931	7	41.648	1.27231	7	38.7908	0.786742	6
273	hsa-miR-552	AACAGGUGACUGGUUAGACAA	43.3333	1.05409	6	42.8571	1.01015	7	42.8571	1.01015	7	42.8571	1.01015	7	39.4935	0.5065	6
274	hsa-miR-553	AAAACGGUGAGAUUUUGUUUU	43.3333	1.05409	6	42.8571	1.01015	7	41.8386	1.74011	7	42.8571	1.01015	7	40	0	6
275	hsa-miR-554	GCUAGUCCUGACUCAGCCAGU	40.48	1.21046	6	41.9656	1.20147	7	40.813	0.900958	7	38.2103	1.12121	7	38.5033	0.730481	6
276	hsa-miR-555	AGGGUAAGCUGAACCUCUGAU	43.3333	1.05409	6	41.3879	1.01913	7	42.8571	1.01015	7	41.077	1.16113	7	38.7025	0.845365	6
277	hsa-miR-556	GAUGAGCUCAUUGUAAUAUG	43.3333	1.05409	6	42.8571	1.01015	7	42.8571	1.01015	7	42.8571	1.01015	7	40	0	6
278	hsa-miR-558	UGAGCUGCUGUACCAAAAU	43.3333	1.05409	6	42.8571	1.01015	7	42.8571	1.01015	7	42.8571	1.01015	7	40	0	6
279	hsa-miR-562	AAAGUAGCUGUACCAUUUGC	41.4865	1.63992	6	42.2777	0.970705	7	40.8139	1.14947	7	41.2196	1.5283	7	40	0	6
280	hsa-miR-563	AGGUUGACAUACGUUUCCC	42.6548	1.05789	6	42.4801	0.94512	7	42.8571	1.01015	7	42.458	0.945844	7	40	0	6
281	hsa-miR-564	AGGCACGGUGUCAGCAGGC	38.2537	1.94078	6	34.315	1.06669	7	38.6893	2.04999	7	36.3216	1.03738	7	32.8233	0.420331	6
282	hsa-miR-565	GGCUGGCUCGCGAUGUCUGUUU	42.1663	1.30192	6	41.3	1.38525	7	39.088	2.19277	7	42.4283	1.26995	7	39.3028	0.697166	6
283	hsa-miR-566	GGGCGCCUGUGAUCCCAAC	39.2988	2.60878	6	38.3883	2.20561	7	37.8464	1.6386	7	40.1631	1.4792	7	30.0927	2.16604	6
284	hsa-miR-569	AGUUAAUGAAUCCUGGAAAGU	43.3333	1.05409	6	40.8393	1.20622	7	42.048	1.04746	7	41.8296	1.15859	7	38.8718	1.12817	6
285	hsa-miR-570	GAAAACAGCAAUUACCUUUGCA	42.2843	1.22971	6	40.3211	1.38838	7	40.8317	1.65153	7	42.8571	1.01015	7	39.4918	0.508167	6
286	hsa-miR-572	GUCCGCUCGGCGGUGGCCCA	34.0732	0.623086	5	34.548	0.57133	6	34.5527	0.298397	5	33.7309	0.291839	7	33.4697	0.489056	6
287	hsa-miR-575	GAGCCAGUUGGACAGGAGC	37.5662	0.548828	6	38.975	1.31613	7	37.0329	0.74747	7	36.5774	0.608092	7	34.3112	0.706201	6
288	hsa-miR-576	AUUCUAAUUUCUCCACGUCUUUG	43.3333	1.05409	6	42.8571	1.01015	7	42.8571	1.01015	7	42.8571	1.01015	7	40	0	6
289	hsa-miR-578	CUUCUUGUGCUCUAGGAUUGU	43.3333	1.05409	6	42.8571	1.01015	7	42.8571	1.01015	7	41.8696	1.71355	7	40	0	6
290	hsa-miR-579	AUUCAUUUGGUAUAAACCGCGAU	41.3883	1.24545	6	42.4353	1.26497	7	42.8571	1.01015	7	42.8571	1.01015	7	40	0	6
291	hsa-miR-580	UUGAGAAUGAUGAAUCAUUAGG	42.7058	1.04237	6	42.8571	1.01015	7	42.8571	1.01015	7	42.8571	1.01015	7	40	0	6
292	hsa-miR-585	UGGGCGUAUCUGUAUGCUA	43.3333	1.05409	6	40.1361	1.47325	7	39.9834	1.55223	7	42.2577	1.39664	7	37.8018	1.39495	6
293	hsa-miR-586	UAUGCAUUGUAUUUUUAGGUCC	27.0412	0.357936	6	31.7659	2.1772	5	28.4247	0.244445	7	30.4737	1.64842	6	31.545	1.73264	5
294	hsa-miR-587	UUUCCAUAGGUGAUGAGUCAC	40.3015	2.13368	6	39.375	1.23066	7	37.1411	1.64874	7	42.2009	1.39958	7	38.7997	0.767421	6
295	hsa-miR-588	UUGGCCACAAUGGGUUAGAAC	43.3333	1.05409	6	42.4071	0.949463	7	41.8573	1.14278	7	42.8571	1.01015	7	40	0	6
296	hsa-miR-589	UCAGAACAAAUGCCGGUUCCCAGA	43.3333	1.05409	6	42.8571	1.01015	7	42.8571	1.01015	7	42.8571	1.01015	7	40	0	6
297	hsa-miR-591	AGACCAUGGGUUCUCAUUGU	43.3333	1.05409	6	42.8571	1.01015	7	42.425	0.947883	7	41.5383	0.960909	7	39.5178	0.482167	6
298	hsa-miR-593	AGGCACCAGCCAGGCAUUGCUCAGC	36.7322	3.07474	6	35.3953	1.97699	7	33.7544	1.64034	7	38.1604	2.18844	7	36.541	2.19186	6
299	hsa-miR-594	CCCAUCUGGGGUGGCCUGUGACUUU	41.2975	1.19087	6	41.4291	1.42814	7	41.8566	1.14318	7	42.8571	1.01015	7	39.4682	0.531834	6
300	hsa-miR-596	AAGCCUGCCCGGCUCCUCGGG	29.2633	0.229429	6	30.1404	0.261406	7	28.8453	0.169538	7	29.4957	0.145364	7	29.398	0.217906	6
301	hsa-miR-597	UGUGUCACUCGAUGACCACUGU	43.3333	1.05409	6	42.8571	1.01015	7	42.8571	1.01015	7	42.8571	1.01015	7	40	0	6
302	hsa-miR-599	GUUGUGUCAGUUUAUCAAAC	43.3333	1.05409	6	42.8571	1.01015	7	42.8571	1.01015	7	42.8571	1.01015	7	39.5457	0.454334	6
303	hsa-miR-600	ACUUACAGACAAGAGCCUUGCUC	42.6507	1.57714	6	42.4384	0.946915	7	42.8571	1.01015	7	42.8571	1.01015	7	39.5012	0.498833	6
304	hsa-miR-601	UGGUCUAGGAUUGUUGGAGGAG	36.9127	0.668759	6	37.4357	0.594075	7	37.0551	0.774219	7	37.2041	0.40581	7	34.8758	0.445347	6
305	hsa-miR-603	CACACACUGCAAUUACUUUUGC	43.3333	1.05409	6	42.8571	1.01015	7	42.8571	1.01015	7	42.8571	1.01015	7	40	0	6
306	hsa-miR-606	AAACUACUGAAAAUCAAAGAU	41.8353	0.839643	6	42.44	0.946814	7	41.6419	0.752309	7	42.4419	0.946698	7	38.767	0.584932	6
307	hsa-miR-607	GUUCAAAUCCAGAUCUAUAAC	43.3333	1.05409	6	42.8571	1.01015	7	42.8571	1.01015	7	42.1603	1.47299	7	38.8377	1.16233	6
308	hsa-miR-608	AGGGGUGGUGUUGGGACAGCUCCGU	40.1688	1.73991	6	42.8571	1.01015	7	42.8571	1.01015	7	42.8571	1.01015	7	40	0	6
309	hsa-miR-609	AGGGUGUUUCUCUCAUCUCU	40.956	1.93897	6	42.301	1.36359	7	41.3043	1.39777	7	42.1519	1.42737	7	38.291	1.16718	6
310	hsa-miR-613	AGGAAUGUUCCUUCUUUGCC	42.8317	1.01407	6	42.4199	0.948304	7	42.8571	1.01015	7	42.4211	0.948196	7	38.8867	0.707577	6
311	hsa-miR-614	GAACGCCUGUUCUUGCCAGGUGG	42.5728	1.54603	6	41.8484	1.20842	7	42.8571	1.01015	7	42.3167	0.962523	7	40	0	6
312	hsa-miR-615	UCCGAGCCUGGGUCUCCCUCU	35.1312	1.04203	6	41.4284	1.42868	7	37.2539	1.51067	7	34.718	1.64267	7	30.7183	0.167654	6
313	hsa-miR-616	ACUCAAAACCCUUCAGUGACUU	43.3333	1.05409	6	42.8571	1.01015	7	42.8571	1.01015	7	42.8571	1.01015	7	40	0	6
314	hsa-miR-617	AGACUUCCCAUUUGAAGGUGGC	43.3333	1.05409	6	41.8441	1.15022	7	40.2963	1.33828	7	41.9884	1.07451	7	38.9015	0.706481	6
315	hsa-miR-618	AAACUCUACUUGUCCUUCUGAGU	40.0923	1.11942	6	40.015	1.11716	7	40.1433	0.73453	7	39.5936	0.892947	7	38.0842	0.871934	6
316	hsa-miR-622	ACAGUCUGCUGAGGUUGGAGC	40.0883	1.79538	6	40.4569	1.25857	7	41.2473	1.36325	7	41.5153	0.975618	7	36.7895	0.481817	6
317	hsa-miR-624	UAGUACCAGUACCUUGUGUUCA	43.3333	1.05409	6	42.8571	1.01015	7	42.8571	1.01015	7	42.8571	1.01015	7	39.3202	0.679833	6
318	hsa-miR-626	AGCUGUCUGAAAAUGUCUU	43.3333	1.05409	6	42.8571	1.01015	7	42.4251	0.947872	7	40.2887	3.17228	7	39.4918	0.508167	6
319	hsa-miR-627	GUGAGUCUCUAAGAAAAGAGGA	38.7218	2.29495	6	42.8571	1.01015	7	41.4196	1.66179	7	41.5117	0.999513	7	40	0	6
320	hsa-miR-629	GUUCUCCCAACGUAAGCCCAGC	43.3333	1.05409	6	42.8571	1.01015	7	42.1079	1.51507	7	42.0369	1.57306	7	40	0	6
321	hsa-miR-630	AGUAUUCUGUACCAGGGAAGGU	34.955	0.782019	6	36.7691	1.2695	7	35.7216	1.07447	7	35.7121	0.80489	7	34.1073	0.576923	6
322	hsa-miR-631	AGACCUGGCCCAGACCUCAGC	43.3333	1.05409	6	42.8571	1.01015	7	42.8571	1.01015	7	42.8571	1.01015	7	40	0	6
323	hsa-miR-633	CUAAUAGUAUCUACCACAAUAAA	42.6582	1.05681	6	42.8571	1.01015	7	42.8571	1.01015	7	42.4231	0.948032	7	40	0	6
324	hsa-miR-639	AUCGCUGCGGUUGCGAGCGCUGU	43.3333	1.05409	6	42.8571	1.01015	7	41.8416	1.15169	7	42.8571	1.01015	7	37.4605	1.19796	6
325	hsa-miR-642	GUCCCUCUCCAAAUGUGUCUUG	42.8317	1.01407	6	42.8571	1.01015	7	40.6593	2.06908	7	42.4384	0.946915	7	40	0	6
326	hsa-miR-644	AGUGUGGCUUUCUUAGAGC	37.8202	1.62566	6	38.5511	1.448	7	36.8287	1.10711	7	38.9136	1.41441	7	34.5235	0.791582	6
327	hsa-miR-645	UCUAGGCUGGUACUGCUGA	43.3333	1.05409	6	42.4151	0.948714	7	42.8571	1.01015	7	42.8571	1.01015	7	40	0	6
328	hsa-miR-646	AAGCAGCUGCCUCUGAGGC	32.1207	0.359542	6	32.007	0.352319	7	33.0479	0.269867	7	31.8233	0.215896	7	28.3505	0.260477	6
329	hsa-miR-647	GUGGCUGCACUCACUUCCUUC	43.3333	1.05409	6	42.8571	1.01015	7	42.8571	1.01015	7	42.8571	1.01015	7	40	0	6
330	hsa-miR-649	AAACCUGUGUUGUUCAAGAGUC	43.3333	1.05409	6	42.8571	1.01015	7	42.8571	1.01015	7	42.8571	1.01015	7	40	0	6
331	hsa-miR-650	AGGAGGCAGCGCUCUCAGGAC	30.3792	0.319295	6	31.0291	0.198491	7	30.8539	0.12979	7	30.415	0.131	7	30.2012	0.282608	6
332	hsa-miR-651	UUUAGGAUAAGCUUGACUUUUG	33.71	3.63743	6	36.7901	3.08291	7	42.8571	1.01015	7	40.4989	2.21301	7	34.3108	3.79567	6
333	hsa-miR-652	AAUGGCGCCACUAGGGUUGUGCA	36.736	2.13759	6	38.7119	1.97004	7	37.7271	1.39906	7	38.0769	2.10309	7	34.6575	0.215817	6
334	hsa-miR-653	UUGAAACAAUCUCUACUGAAC	43.3333	1.05409	6	41.3059	0.681366	7	42.419	0.948377	7	42.1377	1.01198	7	39.4955	0.5045	6
335	hsa-miR-654	UGGUGGGCCGCAGAACAUGUGC	42.4985	1.70914	6	42.8571	1.01015	7	42.8571	1.01015	7	42.8571	1.01015	7	40	0	6
336	hsa-miR-656	AAUAUUAUACAGUCAACCUCU	43.3333	1.05409	6	42.8571	1.01015	7	42.8571	1.01015	7	42.8571	1.01015	7	38.2495	1.00467	6
337	hsa-miR-657	GGCAGGUUCUCACCCUCUCUAGG	35.7573	1.12906	6	36.8343	0.893268	7	34.9756	0.944197	7	37.2689	0.913884	7	34.2283	0.416944	6
338	hsa-miR-658	GGCGGAGGGAAGUAGGUCCGUUGGU	43.3333	1.05409	6	42.8571	1.01015	7	42.8571	1.01015	7	42.8571	1.01015	7	40	0	6
339	hsa-miR-659	CUUGGUUCAGGGAGGGUCCCCA	33.1178	0.349724	6	32.4749	0.489289	7	32.3517	0.234055	7	32.4043	0.191753	7	32.5298	0.16344	6
340	hsa-miR-660	UACCCAUUGCAUAUCGGAGUUG	43.3333	1.05409	6	42.8571	1.01015	7	41.995	1.07139	7	42.006	1.59858	7	40	0	6
341	hsa-miR-661	UGCCUGGGUCUCUGGCCUGCGCGU	40.8855	2.33904	6	40.5397	2.17614	7	41.1537	1.64479	7	41.163	1.6372	7	32.6537	1.50891	6
342	hsa-miR-662	UCCCACGUUGUGGCCCAGCAG	43.3333	1.05409	6	42.8571	1.01015	7	42.8571	1.01015	7	42.8571	1.01015	7	40	0	6
343	hsa-miR-7	UGGAAGACUAGUGAUUUUGUUG	32.6492	0.399391	6	33.3526	0.309738	7	33.9669	0.279792	7	32.3644	0.206085	7	33.5562	0.371117	6
344	hsa-miR-9	UAAAGCUAGAUAACCGAAAGU	29.8048	0.336145	6	30.9201	0.23517	7	30.4166	0.188899	7	30.2201	0.190742	7	32.7272	0.324464	6
345	hsa-miR-92	UAUUGCACUUGUCCCGGCCUG	26.62	0.347721	6	26.9363	0.2322	7	26.89	0.148791	7	26.6761	0.226485	7	25.3142	0.162361	6
346	hsa-miR-93	AAAGUGCUGUUCGUGCAGGUAG	28.2112	0.288793	6	28.3204	0.249192	7	28.2833	0.186934	7	27.936	0.05045	7	25.8922	0.0396007	6
347	hsa-miR-95	UUCAACGGGUAUUUAUUGAGCA	41.945	1.95671	6	41.5266	0.908998	7	40.615	1.29174	7	40.407	1.54585	7	39.4872	0.512833	6
348	hsa-miR-96	UUUGGCACUAGCACAUUUUUGC	40.66	1.58034	6	40.8617	2.62727	7	39.4809	1.64728	7	42.8571	1.01015	7	33.5252	3.76992	6
349	hsa-miR-98	UGAGGUAGUAAGUUGUAUUGUU	31.5788	0.307195	6	32.1117	0.251495	7	31.9141	0.246646	7	31.7757	0.27483	7	30.1863	0.192119	6
350	hsa-miR-99a	AACCCGUAGAUCCGAUCUUGUG	24.4557	0.340904	6	24.7427	0.158659	7	24.6949	0.253428	7	24.5206	0.22694	7	25.614	0.121356	6
351	hsa-miR-99b	CACCCGUAGAACCGACCUUGCG	26.7135	0.40923	6	27.2163	0.214273	7	27.1429	0.16062	7	26.6306	0.170737	7	25.3898	0.132602	6
