# Supplementary material for: Common MicroRNA Signatures in Cardiac Hypertrophic and Atrophic Remodeling Induced by Changes in Hemodynamic Load
Source: PLoS One. 2010 Dec 9;5(12):e14263. doi: 10.1371/journal.pone.0014263 (PMC3000324; doi:10.1371/journal.pone.0014263)
Supplement: Table S3 — Relative expression (log2RQ) of all miRNAs with implications for the cardiovascular system (n = 82, Table 1). The expression was normalized to the housekeeping miR-145 and to the expression in the Control group (see Results and Materials and Methods sections of the manuscript). n indicates the number of samples. (0.06 MB XLS) [file pone.0014263.s003.xls]

## Sheet: Supp Table 2 - loq2RQ
Table S3
log2RQ values of all miRNAs included in the cardiovascular list
		Sham			AS			Native			HTX			Fetal
#	miRNA	mean	SEM	n	mean	SEM	n	mean	SEM	n	mean	SEM	n	mean	SEM	n
1	hsa-let-7a	-0.0169615	0.231015	6	0.220538	0.13944	7	0.0145385	0.178417	7	0.811824	0.128964	7	-0.138962	0.281521	6
2	hsa-let-7b	0.0777949	0.244461	6	0.674605	0.176236	7	-0.0666813	0.197442	7	1.08189	0.128811	7	-1.73754	0.180239	6
3	hsa-let-7c	0.0388077	0.194329	6	0.607879	0.164597	7	-0.0332637	0.189118	7	0.972451	0.177163	7	-0.978026	0.224308	6
4	hsa-let-7d	-0.0613846	0.193353	6	0.0411868	0.170737	7	0.0526154	0.166297	7	0.51633	0.141947	7	-0.500885	0.231548	6
5	hsa-let-7e	0.187474	0.228977	6	0.230736	0.199471	7	-0.160692	0.204156	7	1.48802	0.451123	7	2.94531	0.321916	6
6	hsa-let-7f	-0.0049231	0.185693	6	0.560363	0.156977	7	0.00421976	0.0943152	7	0.708648	0.0716133	7	-0.77109	0.134099	6
7	hsa-miR-100	0.0797179	0.0915848	6	0.0525275	0.230545	7	-0.0683297	0.218026	7	0.53567	0.208129	7	-1.16428	0.188124	6
8	hsa-miR-101	-0.27768	0.140098	6	-0.11356	0.193041	7	0.238011	0.296633	7	0.964011	0.2209	7	-3.16051	0.529342	5
9	hsa-miR-103	-0.023359	0.178066	6	0.698736	0.197966	7	0.020022	0.341315	7	0.608165	0.207433	7	0.957974	0.11486	6
10	hsa-miR-107	-0.201551	0.129007	6	0.284901	0.127488	7	0.172758	0.127477	7	-0.260528	0.373023	7	1.88061	0.110876	6
11	hsa-miR-10a	0.369846	0.16686	6	0.0378461	0.290988	7	-0.317011	0.167232	7	0.895132	0.303416	7	-3.05599	0.603593	5
12	hsa-miR-10b	0.149141	0.252431	6	0.0507364	0.376907	7	-0.127835	0.212198	7	0.948736	0.346376	7	-0.494492	0.735384	4
13	hsa-miR-125b	-0.0308974	0.188916	6	0.552912	0.23551	7	0.0264835	0.133916	7	0.941769	0.198083	7	-1.12523	0.158871	6
14	hsa-miR-126	-0.0693205	0.30998	6	-0.290868	0.278426	7	0.0594174	0.51854	7	-0.0854396	0.355361	7	-2.06315	0.338269	6
15	hsa-miR-130a	-0.0561282	0.0423436	6	0.165396	0.123354	7	0.0481099	0.126695	7	0.631681	0.122772	7	1.56287	0.0829846	6
16	hsa-miR-133a	0.0336923	0.08118	6	-0.248022	0.201491	7	-0.0288791	0.221721	7	-0.215165	0.445801	7	-1.84081	0.107048	6
17	hsa-miR-133b	-0.0407436	0.25265	6	-0.883506	0.37316	7	0.034923	0.519576	7	-0.517077	0.593439	7	-2.39874	0.119934	6
18	hsa-miR-139	-0.0546923	0.144385	6	0.0515934	0.204134	7	0.0468791	0.136521	7	-0.437549	0.295	7	-1.43653	0.554222	5
19	hsa-miR-140	0.0296154	0.0873277	6	0.724472	0.218899	7	-0.0253846	0.231518	7	0.772044	0.39387	7	-1.01289	0.155734	6
20	hsa-miR-143	-0.0636923	0.0741836	6	-0.196692	0.0528376	7	0.0545934	0.0930181	7	0.105736	0.0991362	7	-0.915859	0.0578869	6
21	hsa-miR-146a	0.11391	0.128837	6	-0.144209	0.190092	7	-0.0976374	0.252677	7	0.653363	0.278535	7	-3.02726	0.0588867	6
22	hsa-miR-15b	0.244526	0.129191	6	0.412978	0.208308	7	-0.209593	0.133699	7	0.366264	0.253669	7	2.23953	0.120206	6
23	hsa-miR-16	-0.123897	0.183813	6	-0.111945	0.175988	7	0.106198	0.289513	7	0.707055	0.162415	7	-0.816064	0.0857455	6
24	hsa-miR-17-5p	0.098141	0.157815	6	0.283022	0.321893	7	-0.0841208	0.27431	7	0.634165	0.276723	7	3.70247	0.162003	6
25	hsa-miR-17-3p	0.149102	0.263515	6	0.000769108	0.465395	7	-0.127802	0.340112	7	0.637626	0.269364	7	1.4986	0.258902	6
26	hsa-miR-181b	0.0083077	0.0736555	6	-0.143406	0.333101	7	-0.00712087	0.147543	7	0.374879	0.12546	7	1.20181	0.118884	6
27	hsa-miR-182	-0.00255566	0.3721	5	0.290083	0.282108	6	0.00319435	0.367304	4	0.373417	0.270654	6	0.0155833	0.23902	5
28	hsa-miR-191	0.112705	0.108991	6	-0.231461	0.231554	7	-0.0966044	0.169509	7	0.202967	0.296908	7	-0.383295	0.0830564	6
29	hsa-miR-195	0.254449	0.135363	6	0.275758	0.168	7	-0.218099	0.116486	7	0.856758	0.0896536	7	-3.77472	0.126272	6
30	hsa-miR-199a	-0.135885	0.335725	6	1.58719	0.205118	7	0.116473	0.212216	7	2.01876	0.465633	7	1.51878	0.279259	6
31	hsa-miR-19a	0.115628	0.143463	6	0.416604	0.272415	7	-0.0991098	0.34077	7	0.569747	0.276684	7	2.45013	0.201243	6
32	hsa-miR-19b	0.132231	0.0527358	6	0.319374	0.205239	7	-0.113341	0.220114	7	0.682088	0.165451	7	2.89706	0.103608	6
33	hsa-miR-208	0.015795	0.405647	6	-0.613824	0.477986	7	-0.0135382	0.585321	7	-0.234538	0.4761	7	-3.51104	0.467635	6
34	hsa-miR-20a	-0.0122821	0.164663	6	0.186242	0.108631	7	0.0105275	0.187846	7	0.451813	0.182308	7	2.97489	0.110239	6
35	hsa-miR-21	0.0815641	0.0838084	6	2.1428	0.27616	7	-0.0699121	0.14069	7	2.2298	0.300292	7	0.531231	0.186285	6
36	hsa-miR-210	0.128949	0.131522	6	0.0461868	0.174996	7	-0.110528	0.232817	7	-0.160385	0.207675	7	1.12878	0.101428	6
37	hsa-miR-214	0.1715	0.16895	6	1.47157	0.339	7	-0.147	0.198555	7	1.59243	0.516364	7	1.40067	0.211224	6
38	hsa-miR-218	0.186167	0.081341	6	0.0362857	0.328194	7	-0.159571	0.192468	7	1.22943	0.210085	7	3.29383	0.145614	6
39	hsa-miR-22	-0.129141	0.156524	6	-0.138451	0.111361	7	0.110692	0.258305	7	0.314692	0.100387	7	-2.59664	0.0733979	6
40	hsa-miR-221	-0.162269	0.235027	6	1.68894	0.385176	7	0.139088	0.290596	7	1.8948	0.302478	7	1.79606	0.174475	6
41	hsa-miR-222	-0.353782	0.174305	6	1.53939	0.32063	7	0.303242	0.247178	7	1.68338	0.348065	7	-1.94711	0.159208	6
42	hsa-miR-224	-0.0245256	0.172421	6	0.623879	0.314118	7	0.021022	0.184177	7	1.60131	0.247216	7	0.548974	0.469005	6
43	hsa-miR-23a	0.160282	0.0510246	6	0.38833	0.0744618	7	-0.137385	0.203001	7	0.83033	0.0717421	7	-2.27205	0.177548	6
44	hsa-miR-23b	-0.00996153	0.145476	6	0.234967	0.217649	7	0.00853849	0.157879	7	0.508539	0.0977333	7	-2.17063	0.14749	6
45	hsa-miR-24	0.204231	0.0904039	6	0.267374	0.198205	7	-0.175055	0.170601	7	0.591088	0.16967	7	-1.96777	0.104716	6
46	hsa-miR-25	0.0195513	0.158767	6	0.147528	0.19696	7	-0.0167582	0.100431	7	0.371099	0.176775	7	1.83638	0.139456	6
47	hsa-miR-26a	-0.163256	0.265041	6	-0.054066	0.162045	7	0.139934	0.147082	7	0.781648	0.189036	7	-1.27359	0.165655	6
48	hsa-miR-26b	-0.0595256	0.113206	6	-0.0665494	0.189187	7	0.051022	0.239293	7	0.519165	0.18493	7	-0.909692	0.18533	6
49	hsa-miR-27a	0.0743333	0.181275	6	0.472429	0.114054	7	-0.0637143	0.207967	7	0.635571	0.185487	7	-1.85967	0.192242	6
50	hsa-miR-27b	0.0183462	0.178905	6	0.657417	0.226577	7	-0.0157253	0.183922	7	0.783846	0.146615	7	-1.62499	0.194955	6
51	hsa-miR-28	0.271256	0.14335	6	-0.0580769	0.207658	7	-0.232506	0.243795	7	0.328352	0.150932	7	-0.175077	0.140614	6
52	hsa-miR-29a	0.0701923	0.0683446	6	-0.245879	0.170313	7	-0.0601648	0.160838	7	0.810264	0.178672	7	-7.23514	0.121342	6
53	hsa-miR-29c	-0.0304231	0.0720054	6	-0.416923	0.177716	7	0.0260769	0.0862234	7	0.356791	0.196915	7	-5.07642	0.27133	6
54	hsa-miR-30a-3p	-0.0119744	0.104123	6	-0.477022	0.319221	7	0.0102637	0.305632	7	-0.0965934	0.279424	7	-1.67114	0.0826718	6
55	hsa-miR-30a-5p	0.0757436	0.115411	6	-0.434923	0.169155	7	-0.0649231	0.202402	7	-0.225352	0.271486	7	-1.77109	0.118082	6
56	hsa-miR-30b	0.00871794	0.0697556	6	0.0430989	0.17045	7	-0.00747254	0.22623	7	0.0496704	0.257204	7	-0.586282	0.124396	6
57	hsa-miR-30c	-0.012	0.0815725	6	-0.781714	0.316474	7	0.0102857	0.270569	7	-0.433714	0.314304	7	-1.53483	0.155631	6
58	hsa-miR-30d	0.0379872	0.0747852	6	-0.474275	0.218519	7	-0.0325604	0.226649	7	-0.171132	0.288077	7	-1.53418	0.14527	6
59	hsa-miR-30e-3p	0.0768333	0.162332	6	-0.647714	0.152031	7	-0.0658571	0.36642	7	0.0382857	0.317397	7	-1.91767	0.170862	6
60	hsa-miR-30e-5p	0.0861154	0.128216	6	-0.195385	0.167317	7	-0.0738132	0.143377	7	0.947615	0.139639	7	-3.28688	0.23258	6
61	hsa-miR-31	0.183372	0.241793	6	3.35168	0.427484	7	-0.157176	0.473234	7	4.57325	0.491056	7	1.45854	0.470153	6
62	hsa-miR-320	0.0673718	0.10713	6	0.063967	0.224383	7	-0.0577472	0.2186	7	0.153681	0.311767	7	-0.583628	0.163453	6
63	hsa-miR-342	0.0947052	0.118234	6	0.478681	0.24342	7	-0.0811759	0.282346	7	0.411396	0.245311	7	2.16254	0.119867	6
64	hsa-miR-378	0.0814744	0.123146	6	-0.0556923	0.204797	7	-0.0698352	0.189194	7	0.577736	0.297084	7	-0.387526	0.0709255	6
65	hsa-miR-422b	-0.212641	0.154002	6	-0.658736	0.237422	7	0.182264	0.260297	7	0.145121	0.17043	7	0.342026	0.155693	6
66	hsa-miR-423	0.00544873	0.138921	6	0.0486154	0.214996	7	-0.00467032	0.206772	7	0.22433	0.173248	7	0.399782	0.19448	6
67	hsa-miR-451	-0.0324615	0.173548	6	-0.36589	0.149157	7	0.0278242	0.147629	7	0.0376813	0.197477	7	0.875372	0.198866	6
68	hsa-miR-484	0.218487	0.0584304	6	0.649154	0.287896	7	-0.187275	0.224175	7	0.370868	0.335325	7	3.20532	0.123009	6
69	hsa-miR-497	-0.244103	0.173375	6	0.381088	0.120701	7	0.209231	0.146003	7	0.977088	0.133386	7	-2.56127	0.263371	6
70	hsa-miR-92	0.00310255	0.0887993	6	0.254626	0.212298	7	-0.00265945	0.323588	7	0.323341	0.19005	7	1.74294	0.173299	6
71	hsa-miR-93	-0.103449	0.176291	6	0.355099	0.218282	7	0.0886703	0.16331	7	0.548099	0.277998	7	2.64955	0.0715758	6
72	hsa-miR-99b	0.0889102	0.0885432	6	0.153934	0.0704842	7	-0.0762088	0.203624	7	0.54822	0.212253	7	1.84658	0.0445404	6
