# Supplementary material for: Common MicroRNA Signatures in Cardiac Hypertrophic and Atrophic Remodeling Induced by Changes in Hemodynamic Load
Source: PLoS One. 2010 Dec 9;5(12):e14263. doi: 10.1371/journal.pone.0014263 (PMC3000324; doi:10.1371/journal.pone.0014263)
Supplement: Table S4 — MiRNAs that were ≥50% up- or down-regulated in AS and/or HTX hearts. (0.03 MB XLS) [file pone.0014263.s004.xls]

## Sheet: Supp Table 3 - regulated
Table S4
List of miRNAs regulated ≥50% in AS and HTX hearts
	Up-regulated miRNAs
	AS only (n=1)
		miR-484
	HTX and AS (n=12)
		let-7b	let-7c	miR-103	miR-140	miR-199a	miR-21
		miR-214	miR-221	miR-222	miR-224	miR-27b	miR-31
	HTX only (n=22)
		let-7a	let-7e	let-7f	miR-101	miR-10a	miR-10b
		miR-125b	miR-130a	miR-146a	miR-16	miR-17-3p	miR-17-5p
		miR-195	miR-19b	miR-218	miR-23a	miR-24	miR-26a
		miR-27a	miR-29a	miR-30e-5p	miR-497
	Down-regulated miRNAs
	AS (n=5)
		miR-133b	miR-208	miR-30c	miR-30e-3p	miR-422b
