# Supplementary material for: Common MicroRNA Signatures in Cardiac Hypertrophic and Atrophic Remodeling Induced by Changes in Hemodynamic Load
Source: PLoS One. 2010 Dec 9;5(12):e14263. doi: 10.1371/journal.pone.0014263 (PMC3000324; doi:10.1371/journal.pone.0014263)
Supplement: Table S5 — Potential mRNA targets of the 12 miRNAs up-regulated in AS and HTX hearts (see also Table S4). MiRNA target transcripts were predicted using the TargetScan algorithm as described in Material & Methods. For each individual transcript and miRNA seed family, the rightward columns of the table list the number of evolutionary conserved and non-conserved hits (further classified according to the type of seed match, i.e. 8mer, 7mer-m8 or 7mer-a1), the total context score of the prediction (a measure of the predicted efficacy of targeting) as well as the aggregate PCT (preferentially conserved targeting) value, which is a metric that considers the phylogenetic relationship between species in which the site is conserved. The leftmost columns titled ‘All miRNAs’ give the total number and names of miRNAs for which target sites were predicted in a particular transcript, as well as the sum counts of conserved and non-conserved hits (note that the table only lists transcripts for which at least one evolutionary conserved target site was predicted). The predicted targets are sorted according to the "Cumulative Context Score" column, which corresponds to the sum of the individual context score values and thus is a simulated measure of combined targeting by all upregulated miRNAs. The column "Min. Aggregate PCT" indicates the minimal PCT value achieved by any of the miRNAs predicted to target a given transcript. (4.97 MB XLS) [file pone.0014263.s005.xls]

## Sheet: Sheet1
Table S5
Target prediction for miRNAs regulated in AS and HTX
		All miRNAs												hsa-let-7b/c/e										hsa-miR-21										hsa-miR-27b										hsa-miR-31
						Conserved Hits				Poorly Conserved Hits				Score		Conserved Hits				Poorly Conserved Hits				Score		Conserved Hits				Poorly Conserved Hits				Score		Conserved Hits				Poorly Conserved Hits				Score		Conserved Hits
				Cumulative	Min.									Total										Total										Total										Total
				Context	Aggregate									Context	Aggregate									Context	Aggregate									Context	Aggregate									Context	Aggregate
Gene ID	Gene Name	#	IDs	Score	PCT	Total #	8mer	7mer-m8	7mer-a1	Total #	8mer	7mer-m8	7mer-a1	Score	PCT	Total #	8mer	7mer-m8	7mer-a1	Total #	8mer	7mer-m8	7mer-a1	Score	PCT	Total #	8mer	7mer-m8	7mer-a1	Total #	8mer	7mer-m8	7mer-a1	Score	PCT	Total #	8mer	7mer-m8	7mer-a1	Total #	8mer	7mer-m8	7mer-a1	Score	PCT	Total #	8mer	7mer-m8	7mer-a1
YOD1	YOD1 OTU deubiquinating enzyme 1 homolog (S. cerevisiae)	6	hsa-let-7b, hsa-let-7c, hsa-let-7e, hsa-miR-21, hsa-miR-140-5p, hsa-miR-224	-2.77	0.18	11	6	1	4	4	0	2	2	-0.6	> 0.99	2	1	0	1	0	0	0	0	-0.94	0.91	3	2	1	0	1	0	0	1	-	-	-	-	-	-	-	-	-	-	-	-	-	-	-	-
GLT8D3	glycosyltransferase 8 domain containing 3	6	hsa-let-7b, hsa-let-7c, hsa-let-7e, hsa-miR-21, hsa-miR-27b, hsa-miR-31	-2.65	0.13	7	6	0	1	9	2	6	1	-0.47	0.99	1	1	0	0	1	0	1	0	-0.23	0.13	1	1	0	0	0	0	0	0	-1.52	0.79	2	1	0	1	5	2	3	0	-0.43	0.44	1	1	0	0
ZNF763	zinc finger protein 763	2	hsa-miR-199a-5p	-2.3	0.6	2	2	0	0	14	12	2	0	-	-	-	-	-	-	-	-	-	-	-	-	-	-	-	-	-	-	-	-	-	-	-	-	-	-	-	-	-	-	-	-	-	-	-	-
SOX11	SRY (sex determining region Y)-box 11	7	hsa-miR-27b, hsa-miR-31, hsa-miR-140-5p, hsa-miR-214, hsa-miR-221, hsa-miR-222, hsa-miR-224	-2.07	0.36	9	3	5	1	6	2	1	3	-	-	-	-	-	-	-	-	-	-	-	-	-	-	-	-	-	-	-	-	-0.63	0.96	2	1	1	0	1	0	1	0	-0.4	0.36	2	1	1	0
DICER1	dicer 1, ribonuclease type III	7	hsa-let-7b, hsa-let-7c, hsa-let-7e, hsa-miR-31, hsa-miR-103, hsa-miR-221, hsa-miR-222	-2.06	0.21	14	5	7	2	1	1	0	0	-0.19	0.99	2	0	2	0	0	0	0	0	-	-	-	-	-	-	-	-	-	-	-	-	-	-	-	-	-	-	-	-	-0.19	0.21	1	0	0	1
CPEB3	cytoplasmic polyadenylation element binding protein 3	8	hsa-let-7b, hsa-let-7c, hsa-let-7e, hsa-miR-21, hsa-miR-27b, hsa-miR-103, hsa-miR-221, hsa-miR-222	-2.06	< 0.1	11	4	4	3	4	0	3	1	-0.24	0.94	1	0	1	0	1	0	1	0	-0.52	< 0.1	1	1	0	0	1	0	0	1	-0.19	0.61	1	0	0	1	0	0	0	0	-	-	-	-	-	-
EIF5A2	eukaryotic translation initiation factor 5A2	5	hsa-miR-27b, hsa-miR-31, hsa-miR-221, hsa-miR-222, hsa-miR-224	-2.03	< 0.1	5	4	0	1	6	1	4	1	-	-	-	-	-	-	-	-	-	-	-	-	-	-	-	-	-	-	-	-	-0.49	< 0.1	1	1	0	0	1	0	0	1	-0.26	0.36	1	1	0	0
ACVR1C	activin A receptor, type IC	5	hsa-let-7b, hsa-let-7c, hsa-let-7e, hsa-miR-21, hsa-miR-27b	-1.95	0.31	6	4	1	1	3	0	2	1	-0.51	0.99	1	1	0	0	0	0	0	0	-0.51	0.31	1	0	0	1	1	0	1	0	-0.93	0.95	2	1	1	0	2	0	1	1	-	-	-	-	-	-
HRB	HIV-1 Rev binding protein	4	hsa-miR-27b, hsa-miR-103, hsa-miR-221, hsa-miR-222	-1.92	0.13	7	2	2	3	3	0	1	2	-	-	-	-	-	-	-	-	-	-	-	-	-	-	-	-	-	-	-	-	-0.52	0.84	2	0	1	1	1	0	1	0	-	-	-	-	-	-
JHDM1D	jumonji C domain containing histone demethylase 1 homolog D (S. cerevisiae)	5	hsa-miR-21, hsa-miR-27b, hsa-miR-103, hsa-miR-140-5p, hsa-miR-224	-1.91	0.45	6	3	1	2	3	0	2	1	-	-	-	-	-	-	-	-	-	-	-0.44	0.66	1	1	0	0	0	0	0	0	-0.66	0.75	2	1	1	0	1	0	0	1	-	-	-	-	-	-
LIN28B	lin-28 homolog B (C. elegans)	4	hsa-let-7b, hsa-let-7c, hsa-let-7e, hsa-miR-27b	-1.8	0.26	13	7	0	6	5	0	4	1	-1.12	> 0.99	4	2	0	2	1	0	1	0	-	-	-	-	-	-	-	-	-	-	-0.68	0.26	1	1	0	0	2	0	1	1	-	-	-	-	-	-
ONECUT2	one cut homeobox 2	6	hsa-let-7b, hsa-let-7c, hsa-let-7e, hsa-miR-27b, hsa-miR-199a-5p,	-1.74	0.83	15	6	7	2	10	0	7	3	-0.41	> 0.99	3	1	2	0	3	0	2	1	-	-	-	-	-	-	-	-	-	-	-0.87	> 0.99	4	1	1	2	1	0	1	0	-	-	-	-	-	-
RIMS3	regulating synaptic membrane exocytosis 3	8	hsa-let-7b, hsa-let-7c, hsa-let-7e, hsa-miR-31, hsa-miR-103, hsa-miR-214, hsa-miR-221, hsa-miR-222	-1.72	0.46	16	9	4	3	4	2	0	2	-0.01	0.87	1	0	1	0	0	0	0	0	-	-	-	-	-	-	-	-	-	-	-	-	-	-	-	-	-	-	-	-	-0.43	0.46	1	1	0	0
RNF38	ring finger protein 38	8	hsa-let-7b, hsa-let-7c, hsa-let-7e, hsa-miR-27b, hsa-miR-103, hsa-miR-199a-5p, hsa-miR-224	-1.72	0.56	9	2	4	3	2	0	0	2	-0.16	0.83	1	0	1	0	0	0	0	0	-	-	-	-	-	-	-	-	-	-	-0.23	0.61	1	0	0	1	1	0	0	1	-	-	-	-	-	-
EIF5	eukaryotic translation initiation factor 5	3	hsa-miR-27b, hsa-miR-31, hsa-miR-103	-1.68	0.44	3	2	0	1	4	2	2	0	-	-	-	-	-	-	-	-	-	-	-	-	-	-	-	-	-	-	-	-	-0.54	0.78	1	0	0	1	2	1	1	0	-0.34	0.58	1	1	0	0
NLK	nemo-like kinase	9	hsa-let-7b, hsa-let-7c, hsa-let-7e, hsa-miR-27b, hsa-miR-140-5p, hsa-miR-199a-5p, hsa-miR-221, hsa-miR-222	-1.68	0.12	13	1	5	7	1	0	1	0	-0.14	0.91	1	0	0	1	0	0	0	0	-	-	-	-	-	-	-	-	-	-	-0.35	0.7	1	0	1	0	1	0	1	0	-	-	-	-	-	-
CCNJ	cyclin J	8	hsa-let-7b, hsa-let-7c, hsa-let-7e, hsa-miR-27b, hsa-miR-31, hsa-miR-103, hsa-miR-199a-5p	-1.66	0.17	8	6	2	0	3	0	3	0	-0.54	0.94	1	1	0	0	1	0	1	0	-	-	-	-	-	-	-	-	-	-	-0.43	0.88	1	1	0	0	0	0	0	0	-0.13	0.17	1	0	1	0
TNPO1	transportin 1	4	hsa-miR-21, hsa-miR-27b, hsa-miR-103, hsa-miR-214	-1.62	0.24	5	2	2	1	4	0	3	1	-	-	-	-	-	-	-	-	-	-	-0.28	0.34	1	0	0	1	0	0	0	0	-0.65	0.88	2	1	1	0	2	0	1	1	-	-	-	-	-	-
TNRC6B	trinucleotide repeat containing 6B	6	hsa-miR-21, hsa-miR-27b, hsa-miR-31, hsa-miR-103, hsa-miR-221, hsa-miR-222	-1.61	0.3	8	4	1	3	9	1	4	4	-	-	-	-	-	-	-	-	-	-	-0.4	0.65	2	0	0	2	0	0	0	0	-0.41	0.54	2	1	1	0	3	0	2	1	-0.32	0.42	1	1	0	0
PLAG1	pleiomorphic adenoma gene 1	4	hsa-miR-21, hsa-miR-27b, hsa-miR-103, hsa-miR-224	-1.61	0.58	6	1	1	4	1	0	0	1	-	-	-	-	-	-	-	-	-	-	-0.75	0.59	3	0	1	2	1	0	0	1	-0.29	0.58	1	0	0	1	0	0	0	0	-	-	-	-	-	-
ZNF776	zinc finger protein 776	2	hsa-miR-199a-5p	-1.6	0.71	2	2	0	0	12	6	2	4	-	-	-	-	-	-	-	-	-	-	-	-	-	-	-	-	-	-	-	-	-	-	-	-	-	-	-	-	-	-	-	-	-	-	-	-
NUFIP2	nuclear fragile X mental retardation protein interacting protein 2	9	hsa-miR-31, hsa-miR-103, hsa-miR-140-5p, hsa-miR-199a-5p, hsa-miR-214, hsa-miR-221, hsa-miR-222, hsa-miR-224	-1.56	0.46	10	1	6	3	9	0	6	3	-	-	-	-	-	-	-	-	-	-	-	-	-	-	-	-	-	-	-	-	-	-	-	-	-	-	-	-	-	-	-0.3	0.54	2	1	1	0
FZD4	frizzled homolog 4 (Drosophila)	8	hsa-let-7b, hsa-let-7c, hsa-let-7e, hsa-miR-27b, hsa-miR-31, hsa-miR-103, hsa-miR-199a-5p	-1.56	0.21	8	5	2	1	7	3	4	0	-0.34	0.93	1	1	0	0	0	0	0	0	-	-	-	-	-	-	-	-	-	-	-0.21	0.69	1	0	1	0	0	0	0	0	-0.28	0.21	1	0	0	1
NARG1	NMDA receptor regulated 1	5	hsa-miR-27b, hsa-miR-103, hsa-miR-199a-5p, hsa-miR-214	-1.55	0.41	6	1	3	2	3	0	2	1	-	-	-	-	-	-	-	-	-	-	-	-	-	-	-	-	-	-	-	-	-0.19	0.41	1	0	0	1	1	0	1	0	-	-	-	-	-	-
SLC1A2	solute carrier family 1 (glial high affinity glutamate transporter), member 2	4	hsa-miR-27b, hsa-miR-31, hsa-miR-221, hsa-miR-222	-1.54	0.3	5	3	2	0	10	0	9	1	-	-	-	-	-	-	-	-	-	-	-	-	-	-	-	-	-	-	-	-	-0.67	0.72	1	1	0	0	4	0	4	0	-0.72	0.67	2	2	0	0
ZBTB34	zinc finger and BTB domain containing 34	4	hsa-miR-27b, hsa-miR-31, hsa-miR-103, hsa-miR-224	-1.51	0.17	5	2	1	2	4	0	4	0	-	-	-	-	-	-	-	-	-	-	-	-	-	-	-	-	-	-	-	-	-0.71	0.75	2	1	0	1	2	0	2	0	-0.19	0.17	1	0	1	0
ACVR2B	activin A receptor, type IIB	9	hsa-let-7b, hsa-let-7c, hsa-let-7e, hsa-miR-27b, hsa-miR-103, hsa-miR-199a-5p, hsa-miR-221, hsa-miR-222	-1.48	0.24	17	7	7	3	5	0	5	0	-0.1	> 0.99	2	0	2	0	0	0	0	0	-	-	-	-	-	-	-	-	-	-	-0.06	0.52	1	0	1	0	1	0	1	0	-	-	-	-	-	-
RFXDC2	regulatory factor X domain containing 2	4	hsa-miR-140-5p, hsa-miR-214, hsa-miR-221, hsa-miR-222	-1.48	0.44	6	5	0	1	0	0	0	0	-	-	-	-	-	-	-	-	-	-	-	-	-	-	-	-	-	-	-	-	-	-	-	-	-	-	-	-	-	-	-	-	-	-	-	-
FGD6	FYVE, RhoGEF and PH domain containing 6	5	hsa-let-7b, hsa-let-7c, hsa-let-7e, hsa-miR-27b, hsa-miR-214	-1.45	0.49	5	4	1	0	3	0	0	3	-0.35	0.98	1	1	0	0	0	0	0	0	-	-	-	-	-	-	-	-	-	-	-0.79	0.87	1	1	0	0	2	0	0	2	-	-	-	-	-	-
KIAA2018	KIAA2018	5	hsa-miR-27b, hsa-miR-31, hsa-miR-103, hsa-miR-199a-5p	-1.45	0.21	5	2	0	3	5	0	5	0	-	-	-	-	-	-	-	-	-	-	-	-	-	-	-	-	-	-	-	-	-0.66	0.85	1	1	0	0	4	0	4	0	-0.14	0.21	1	0	0	1
RBM24	RNA binding motif protein 24	5	hsa-miR-103, hsa-miR-199a-5p, hsa-miR-221, hsa-miR-222	-1.45	0.23	5	1	2	2	3	0	0	3	-	-	-	-	-	-	-	-	-	-	-	-	-	-	-	-	-	-	-	-	-	-	-	-	-	-	-	-	-	-	-	-	-	-	-	-
CBL	Cas-Br-M (murine) ecotropic retroviral transforming sequence	10	hsa-let-7b, hsa-let-7c, hsa-let-7e, hsa-miR-31, hsa-miR-199a-5p, hsa-miR-214, hsa-miR-221, hsa-miR-222, hsa-miR-224	-1.44	0.21	14	4	2	8	7	0	1	6	-0.13	0.94	2	1	0	1	0	0	0	0	-	-	-	-	-	-	-	-	-	-	-	-	-	-	-	-	-	-	-	-	-0.2	0.21	1	0	0	1
PPP1R9A	protein phosphatase 1, regulatory (inhibitor) subunit 9A	4	hsa-miR-31, hsa-miR-140-5p, hsa-miR-199a-5p	-1.44	0.48	4	3	0	1	5	2	0	3	-	-	-	-	-	-	-	-	-	-	-	-	-	-	-	-	-	-	-	-	-	-	-	-	-	-	-	-	-	-	-0.56	0.58	1	1	0	0
NRK	Nik related kinase	6	hsa-let-7b, hsa-let-7c, hsa-let-7e, hsa-miR-27b, hsa-miR-221, hsa-miR-222	-1.43	0.45	7	3	3	1	5	0	5	0	-0.2	0.81	1	0	1	0	1	0	1	0	-	-	-	-	-	-	-	-	-	-	-0.68	0.91	2	1	0	1	0	0	0	0	-	-	-	-	-	-
DCUN1D4	DCN1, defective in cullin neddylation 1, domain containing 4 (S. cerevisiae)	4	hsa-miR-27b, hsa-miR-103, hsa-miR-221, hsa-miR-222	-1.43	0.31	5	3	0	2	3	0	3	0	-	-	-	-	-	-	-	-	-	-	-	-	-	-	-	-	-	-	-	-	-0.92	0.97	2	1	0	1	3	0	3	0	-	-	-	-	-	-
FLJ20309	hypothetical protein FLJ20309	8	hsa-let-7b, hsa-let-7c, hsa-let-7e, hsa-miR-27b, hsa-miR-103, hsa-miR-199a-5p, hsa-miR-224	-1.43	0.78	10	2	5	3	5	2	1	2	-0.09	0.79	1	0	1	0	0	0	0	0	-	-	-	-	-	-	-	-	-	-	-0.45	0.92	2	0	1	1	2	0	0	2	-	-	-	-	-	-
tcag7.1228	hypothetical protein FLJ25778	9	hsa-let-7b, hsa-let-7c, hsa-let-7e, hsa-miR-21, hsa-miR-199a-5p, hsa-miR-221, hsa-miR-222, hsa-miR-224	-1.43	0.32	11	1	4	6	8	0	6	2	-0.05	0.93	1	0	0	1	0	0	0	0	-0.37	0.32	1	0	0	1	2	0	0	2	-	-	-	-	-	-	-	-	-	-	-	-	-	-	-	-
PURB	purine-rich element binding protein B	7	hsa-let-7b, hsa-let-7c, hsa-let-7e, hsa-miR-21, hsa-miR-103, hsa-miR-140-5p, hsa-miR-214	-1.4	0.56	9	3	5	1	2	0	1	1	-0.07	0.9	1	0	1	0	0	0	0	0	-0.22	0.56	1	1	0	0	1	0	1	0	-	-	-	-	-	-	-	-	-	-	-	-	-	-	-	-
ADAMTS5	ADAM metallopeptidase with thrombospondin type 1 motif, 5 (aggrecanase-2)	6	hsa-let-7b, hsa-let-7c, hsa-let-7e, hsa-miR-27b, hsa-miR-140-5p, hsa-miR-224	-1.4	0.4	7	1	0	6	3	0	1	2	-0.13	0.95	1	0	0	1	0	0	0	0	-	-	-	-	-	-	-	-	-	-	-0.27	0.4	2	0	0	2	0	0	0	0	-	-	-	-	-	-
RGS6	regulator of G-protein signaling 6	6	hsa-let-7b, hsa-let-7c, hsa-let-7e, hsa-miR-27b, hsa-miR-221, hsa-miR-222	-1.39	0.64	6	6	0	0	4	2	2	0	-0.27	0.98	1	1	0	0	0	0	0	0	-	-	-	-	-	-	-	-	-	-	-0.29	0.89	1	1	0	0	0	0	0	0	-	-	-	-	-	-
HMGA2	high mobility group AT-hook 2	3	hsa-let-7b, hsa-let-7c, hsa-let-7e	-1.35	> 0.99	18	3	6	9	3	0	3	0	-1.35	> 0.99	6	1	2	3	1	0	1	0	-	-	-	-	-	-	-	-	-	-	-	-	-	-	-	-	-	-	-	-	-	-	-	-	-	-
HIPK2	homeodomain interacting protein kinase 2	9	hsa-let-7b, hsa-let-7c, hsa-let-7e, hsa-miR-27b, hsa-miR-103, hsa-miR-199a-5p, hsa-miR-221, hsa-miR-222	-1.35	0.66	13	3	6	4	5	3	1	1	-0.12	0.94	1	0	1	0	0	0	0	0	-	-	-	-	-	-	-	-	-	-	-0.64	0.96	3	1	1	1	2	1	1	0	-	-	-	-	-	-
MIER3	mesoderm induction early response 1, family member 3	6	hsa-miR-27b, hsa-miR-140-5p, hsa-miR-199a-5p, hsa-miR-221, hsa-miR-222	-1.33	0.46	6	3	3	0	3	0	2	1	-	-	-	-	-	-	-	-	-	-	-	-	-	-	-	-	-	-	-	-	-0.52	0.49	1	1	0	0	1	0	0	1	-	-	-	-	-	-
CLCN5	chloride channel 5 (nephrolithiasis 2, X-linked, Dent disease)	5	hsa-let-7b, hsa-let-7c, hsa-let-7e, hsa-miR-27b, hsa-miR-103	-1.32	0.63	12	4	3	5	9	0	9	0	-0.58	> 0.99	3	1	1	1	3	0	3	0	-	-	-	-	-	-	-	-	-	-	-0.33	0.84	1	1	0	0	0	0	0	0	-	-	-	-	-	-
ZNF800	zinc finger protein 800	2	hsa-miR-27b, hsa-miR-140-5p	-1.31	0.49	3	2	0	1	1	0	0	1	-	-	-	-	-	-	-	-	-	-	-	-	-	-	-	-	-	-	-	-	-0.48	0.49	1	1	0	0	0	0	0	0	-	-	-	-	-	-
RC3H1	ring finger and CCCH-type zinc finger domains 1	4	hsa-miR-27b, hsa-miR-103, hsa-miR-140-5p, hsa-miR-214	-1.3	0.57	7	2	4	1	2	0	2	0	-	-	-	-	-	-	-	-	-	-	-	-	-	-	-	-	-	-	-	-	-0.42	0.91	2	0	2	0	2	0	2	0	-	-	-	-	-	-
PAX9	paired box 9	3	hsa-miR-27b, hsa-miR-31, hsa-miR-140-5p	-1.29	0.29	3	2	0	1	1	0	1	0	-	-	-	-	-	-	-	-	-	-	-	-	-	-	-	-	-	-	-	-	-0.53	0.49	1	1	0	0	1	0	1	0	-0.5	0.29	1	1	0	0
FIGNL2	fidgetin-like 2	5	hsa-let-7b, hsa-let-7c, hsa-let-7e, hsa-miR-221, hsa-miR-222	-1.28	0.12	11	9	0	2	0	0	0	0	-1.03	> 0.99	3	3	0	0	0	0	0	0	-	-	-	-	-	-	-	-	-	-	-	-	-	-	-	-	-	-	-	-	-	-	-	-	-	-
CHIC1	cysteine-rich hydrophobic domain 1	6	hsa-let-7b, hsa-let-7c, hsa-let-7e, hsa-miR-21, hsa-miR-27b, hsa-miR-103	-1.28	0.14	6	3	0	3	7	0	6	1	-0.09	0.85	1	1	0	0	1	0	1	0	-0.47	0.29	1	0	0	1	1	0	0	1	-0.42	0.14	1	0	0	1	2	0	2	0	-	-	-	-	-	-
C18orf25	chromosome 18 open reading frame 25	5	hsa-miR-199a-5p, hsa-miR-221, hsa-miR-222, hsa-miR-224	-1.28	0.35	5	0	4	1	5	2	1	2	-	-	-	-	-	-	-	-	-	-	-	-	-	-	-	-	-	-	-	-	-	-	-	-	-	-	-	-	-	-	-	-	-	-	-	-
NOVA1	neuro-oncological ventral antigen 1	7	hsa-let-7b, hsa-let-7c, hsa-let-7e, hsa-miR-27b, hsa-miR-103, hsa-miR-221, hsa-miR-222	-1.27	0.41	8	4	0	4	0	0	0	0	-0.13	0.89	1	0	0	1	0	0	0	0	-	-	-	-	-	-	-	-	-	-	-0.5	0.9	2	1	0	1	0	0	0	0	-	-	-	-	-	-
MAP3K7IP3	mitogen-activated protein kinase kinase kinase 7 interacting protein 3	3	hsa-miR-27b, hsa-miR-199a-5p	-1.26	0.69	5	2	1	2	3	0	1	2	-	-	-	-	-	-	-	-	-	-	-	-	-	-	-	-	-	-	-	-	-0.92	0.89	3	2	1	0	1	0	1	0	-	-	-	-	-	-
MYBL1	v-myb myeloblastosis viral oncogene homolog (avian)-like 1	3	hsa-miR-103, hsa-miR-221, hsa-miR-222	-1.26	0.28	3	2	0	1	5	1	2	2	-	-	-	-	-	-	-	-	-	-	-	-	-	-	-	-	-	-	-	-	-	-	-	-	-	-	-	-	-	-	-	-	-	-	-	-
SATB2	SATB homeobox 2	3	hsa-miR-27b, hsa-miR-31, hsa-miR-103	-1.25	0.31	4	3	0	1	0	0	0	0	-	-	-	-	-	-	-	-	-	-	-	-	-	-	-	-	-	-	-	-	-0.35	0.76	1	1	0	0	0	0	0	0	-0.58	0.54	2	1	0	1
ENAH	enabled homolog (Drosophila)	3	hsa-miR-27b, hsa-miR-31, hsa-miR-224	-1.25	0.17	4	1	1	2	6	0	5	1	-	-	-	-	-	-	-	-	-	-	-	-	-	-	-	-	-	-	-	-	-0.28	0.8	1	0	0	1	3	0	2	1	-0.16	0.17	1	0	1	0
GALNT7	UDP-N-acetyl-alpha-D-galactosamine:polypeptide N-acetylgalactosaminyltransferase 7 (GalNAc-T7)	3	hsa-miR-27b, hsa-miR-103, hsa-miR-214	-1.24	0.48	4	0	1	3	2	0	1	1	-	-	-	-	-	-	-	-	-	-	-	-	-	-	-	-	-	-	-	-	-0.55	0.6	1	0	0	1	2	0	1	1	-	-	-	-	-	-
C14orf28	chromosome 14 open reading frame 28	3	hsa-let-7b, hsa-let-7c, hsa-let-7e	-1.23	0.98	9	6	0	3	3	0	3	0	-1.23	0.98	3	2	0	1	1	0	1	0	-	-	-	-	-	-	-	-	-	-	-	-	-	-	-	-	-	-	-	-	-	-	-	-	-	-
GRB10	growth factor receptor-bound protein 10	6	hsa-miR-31, hsa-miR-199a-5p, hsa-miR-214, hsa-miR-221, hsa-miR-222	-1.23	0.21	6	5	0	1	3	0	0	3	-	-	-	-	-	-	-	-	-	-	-	-	-	-	-	-	-	-	-	-	-	-	-	-	-	-	-	-	-	-	-0.17	0.21	1	0	0	1
NR5A2	nuclear receptor subfamily 5, group A, member 2	2	hsa-miR-27b, hsa-miR-31	-1.23	0.58	2	2	0	0	2	0	1	1	-	-	-	-	-	-	-	-	-	-	-	-	-	-	-	-	-	-	-	-	-0.42	0.79	1	1	0	0	0	0	0	0	-0.81	0.58	1	1	0	0
KCTD21	potassium channel tetramerisation domain containing 21	5	hsa-let-7b, hsa-let-7c, hsa-let-7e, hsa-miR-31, hsa-miR-224	-1.21	0.24	5	4	0	1	3	0	0	3	-0.51	0.98	1	1	0	0	1	0	0	1	-	-	-	-	-	-	-	-	-	-	-	-	-	-	-	-	-	-	-	-	-0.45	0.24	1	1	0	0
HIF1AN	hypoxia-inducible factor 1, alpha subunit inhibitor	5	hsa-let-7b, hsa-let-7c, hsa-let-7e, hsa-miR-31, hsa-miR-214	-1.21	0.42	5	5	0	0	6	0	1	5	-0.45	0.62	1	1	0	0	1	0	0	1	-	-	-	-	-	-	-	-	-	-	-	-	-	-	-	-	-	-	-	-	-0.53	0.63	1	1	0	0
PRKCE	protein kinase C, epsilon	3	hsa-miR-21, hsa-miR-31, hsa-miR-103	-1.2	0.12	5	2	3	0	2	0	1	1	-	-	-	-	-	-	-	-	-	-	-0.15	0.12	1	0	1	0	0	0	0	0	-	-	-	-	-	-	-	-	-	-	-0.66	0.55	1	1	0	0
SNTB2	syntrophin, beta 2 (dystrophin-associated protein A1, 59kDa, basic component 2)	4	hsa-miR-21, hsa-miR-31, hsa-miR-140-5p, hsa-miR-214	-1.2	0.28	4	3	1	0	3	0	2	1	-	-	-	-	-	-	-	-	-	-	-0.26	0.38	1	1	0	0	1	0	1	0	-	-	-	-	-	-	-	-	-	-	-0.2	0.28	1	1	0	0
AMMECR1	Alport syndrome, mental retardation, midface hypoplasia and elliptocytosis chromosomal region, gene 1	4	hsa-miR-103, hsa-miR-221, hsa-miR-222, hsa-miR-224	-1.19	< 0.1	4	2	0	2	4	3	1	0	-	-	-	-	-	-	-	-	-	-	-	-	-	-	-	-	-	-	-	-	-	-	-	-	-	-	-	-	-	-	-	-	-	-	-	-
FNDC5	fibronectin type III domain containing 5	4	hsa-miR-31, hsa-miR-140-5p, hsa-miR-214, hsa-miR-224	-1.18	0.43	4	2	0	2	1	0	0	1	-	-	-	-	-	-	-	-	-	-	-	-	-	-	-	-	-	-	-	-	-	-	-	-	-	-	-	-	-	-	-0.32	0.43	1	1	0	0
MMD	monocyte to macrophage differentiation-associated	2	hsa-miR-27b, hsa-miR-140-5p	-1.18	0.67	2	2	0	0	1	0	0	1	-	-	-	-	-	-	-	-	-	-	-	-	-	-	-	-	-	-	-	-	-0.53	0.89	1	1	0	0	0	0	0	0	-	-	-	-	-	-
SRGAP3	SLIT-ROBO Rho GTPase activating protein 3	8	hsa-let-7b, hsa-let-7c, hsa-let-7e, hsa-miR-27b, hsa-miR-31, hsa-miR-199a-5p, hsa-miR-214	-1.18	0.21	8	0	6	2	9	2	0	7	-0.19	0.94	1	0	1	0	1	0	0	1	-	-	-	-	-	-	-	-	-	-	-0.16	0.57	1	0	1	0	0	0	0	0	-0.23	0.21	1	0	0	1
ZNF439	zinc finger protein 439	2	hsa-miR-199a-5p	-1.18	0.42	4	4	0	0	4	2	0	2	-	-	-	-	-	-	-	-	-	-	-	-	-	-	-	-	-	-	-	-	-	-	-	-	-	-	-	-	-	-	-	-	-	-	-	-
LIFR	leukemia inhibitory factor receptor alpha	3	hsa-miR-21, hsa-miR-27b, hsa-miR-140-5p	-1.17	0.45	3	1	1	1	3	1	1	1	-	-	-	-	-	-	-	-	-	-	-0.47	0.45	1	0	0	1	1	1	0	0	-0.58	0.9	1	1	0	0	2	0	1	1	-	-	-	-	-	-
PCNX	pecanex homolog (Drosophila)	2	hsa-miR-27b, hsa-miR-224	-1.17	0.89	2	1	1	0	4	0	1	3	-	-	-	-	-	-	-	-	-	-	-	-	-	-	-	-	-	-	-	-	-0.67	0.89	1	1	0	0	2	0	0	2	-	-	-	-	-	-
TMEM16C	transmembrane protein 16C	1	hsa-miR-103	-1.17	0.64	2	0	0	2	2	1	0	1	-	-	-	-	-	-	-	-	-	-	-	-	-	-	-	-	-	-	-	-	-	-	-	-	-	-	-	-	-	-	-	-	-	-	-	-
VAV3	vav 3 guanine nucleotide exchange factor	6	hsa-let-7b, hsa-let-7c, hsa-let-7e, hsa-miR-27b, hsa-miR-31, hsa-miR-103	-1.16	0.21	6	1	3	2	0	0	0	0	-0.14	0.9	1	0	1	0	0	0	0	0	-	-	-	-	-	-	-	-	-	-	-0.31	0.73	1	0	0	1	0	0	0	0	-0.21	0.21	1	0	0	1
ARHGEF12	Rho guanine nucleotide exchange factor (GEF) 12	5	hsa-miR-21, hsa-miR-199a-5p, hsa-miR-214, hsa-miR-224	-1.15	0.45	5	2	1	2	2	0	1	1	-	-	-	-	-	-	-	-	-	-	-0.28	0.45	1	0	0	1	0	0	0	0	-	-	-	-	-	-	-	-	-	-	-	-	-	-	-	-
ABL2	v-abl Abelson murine leukemia viral oncogene homolog 2 (arg, Abelson-related gene)	5	hsa-let-7b, hsa-let-7c, hsa-let-7e, hsa-miR-27b, hsa-miR-103	-1.14	0.69	8	4	3	1	2	1	1	0	-0.36	> 0.99	2	1	1	0	0	0	0	0	-	-	-	-	-	-	-	-	-	-	-0.55	0.91	1	1	0	0	1	1	0	0	-	-	-	-	-	-
FBXO45	F-box protein 45	5	hsa-let-7b, hsa-let-7c, hsa-let-7e, hsa-miR-27b, hsa-miR-140-5p	-1.14	< 0.1	5	5	0	0	2	0	1	1	-0.15	0.9	1	1	0	0	0	0	0	0	-	-	-	-	-	-	-	-	-	-	-0.48	< 0.1	1	1	0	0	1	0	1	0	-	-	-	-	-	-
BRWD1	bromodomain and WD repeat domain containing 1	4	hsa-miR-21, hsa-miR-27b, hsa-miR-221, hsa-miR-222	-1.14	0.34	3	0	3	0	4	2	2	0	-	-	-	-	-	-	-	-	-	-	-0.66	0.45	0	0	0	0	1	1	0	0	-0.38	0.41	1	0	1	0	1	1	0	0	-	-	-	-	-	-
NAP1L1	nucleosome assembly protein 1-like 1	6	hsa-let-7b, hsa-let-7c, hsa-let-7e, hsa-miR-221, hsa-miR-222, hsa-miR-224	-1.14	0.12	9	4	3	2	0	0	0	0	-0.44	> 0.99	2	1	1	0	0	0	0	0	-	-	-	-	-	-	-	-	-	-	-	-	-	-	-	-	-	-	-	-	-	-	-	-	-	-
TGOLN2	trans-golgi network protein 2	2	hsa-miR-27b, hsa-miR-214	-1.14	0.63	2	1	0	1	6	0	3	3	-	-	-	-	-	-	-	-	-	-	-	-	-	-	-	-	-	-	-	-	-0.43	0.64	1	0	0	1	2	0	1	1	-	-	-	-	-	-
SLC6A6	solute carrier family 6 (neurotransmitter transporter, taurine), member 6	4	hsa-miR-27b, hsa-miR-31, hsa-miR-140-5p, hsa-miR-214	-1.11	0.48	4	1	0	3	3	0	0	3	-	-	-	-	-	-	-	-	-	-	-	-	-	-	-	-	-	-	-	-	-0.19	0.79	1	0	0	1	1	0	0	1	-0.52	0.59	1	1	0	0
PVRL1	poliovirus receptor-related 1 (herpesvirus entry mediator C)	6	hsa-miR-103, hsa-miR-199a-5p, hsa-miR-214, hsa-miR-221, hsa-miR-222	-1.11	0.17	4	2	0	2	6	4	2	0	-	-	-	-	-	-	-	-	-	-	-	-	-	-	-	-	-	-	-	-	-	-	-	-	-	-	-	-	-	-	-	-	-	-	-	-
FNDC3A	fibronectin type III domain containing 3A	6	hsa-let-7b, hsa-let-7c, hsa-let-7e, hsa-miR-27b, hsa-miR-221, hsa-miR-222	-1.11	0.41	9	2	4	3	0	0	0	0	-0.47	0.96	2	0	1	1	0	0	0	0	-	-	-	-	-	-	-	-	-	-	-0.15	0.43	1	0	1	0	0	0	0	0	-	-	-	-	-	-
USP46	ubiquitin specific peptidase 46	4	hsa-miR-27b, hsa-miR-199a-5p, hsa-miR-214	-1.11	0.48	4	2	2	0	3	0	0	3	-	-	-	-	-	-	-	-	-	-	-	-	-	-	-	-	-	-	-	-	-0.33	0.87	1	1	0	0	0	0	0	0	-	-	-	-	-	-
FBXW7	F-box and WD repeat domain containing 7	2	hsa-miR-27b, hsa-miR-103	-1.11	0.63	3	2	0	1	0	0	0	0	-	-	-	-	-	-	-	-	-	-	-	-	-	-	-	-	-	-	-	-	-0.84	0.96	2	2	0	0	0	0	0	0	-	-	-	-	-	-
NFIB	nuclear factor I/B	4	hsa-miR-21, hsa-miR-27b, hsa-miR-103, hsa-miR-224	-1.1	0.51	6	1	4	1	4	1	2	1	-	-	-	-	-	-	-	-	-	-	-0.42	0.56	1	1	0	0	1	0	1	0	-0.07	0.8	3	0	2	1	0	0	0	0	-	-	-	-	-	-
CUGBP2	CUG triplet repeat, RNA binding protein 2	4	hsa-miR-27b, hsa-miR-140-5p, hsa-miR-199a-5p	-1.09	0.31	5	1	0	4	3	0	2	1	-	-	-	-	-	-	-	-	-	-	-	-	-	-	-	-	-	-	-	-	-0.44	0.59	1	1	0	0	2	0	2	0	-	-	-	-	-	-
GCC2	GRIP and coiled-coil domain containing 2	2	hsa-miR-27b, hsa-miR-214	-1.09	0.46	3	2	1	0	0	0	0	0	-	-	-	-	-	-	-	-	-	-	-	-	-	-	-	-	-	-	-	-	-0.88	0.96	2	2	0	0	0	0	0	0	-	-	-	-	-	-
PDPN	podoplanin	3	hsa-miR-27b, hsa-miR-199a-5p	-1.09	0.51	3	3	0	0	2	2	0	0	-	-	-	-	-	-	-	-	-	-	-	-	-	-	-	-	-	-	-	-	-0.32	0.51	1	1	0	0	0	0	0	0	-	-	-	-	-	-
NF1	neurofibromin 1 (neurofibromatosis, von Recklinghausen disease, Watson disease)	2	hsa-miR-27b, hsa-miR-103	-1.09	0.85	3	2	0	1	1	0	1	0	-	-	-	-	-	-	-	-	-	-	-	-	-	-	-	-	-	-	-	-	-0.22	0.87	1	1	0	0	0	0	0	0	-	-	-	-	-	-
SR140	U2-associated SR140 protein	1	hsa-miR-224	-1.09	N/A	1	1	0	0	5	2	3	0	-	-	-	-	-	-	-	-	-	-	-	-	-	-	-	-	-	-	-	-	-	-	-	-	-	-	-	-	-	-	-	-	-	-	-	-
PARD6B	par-6 partitioning defective 6 homolog beta (C. elegans)	5	hsa-let-7b, hsa-let-7c, hsa-let-7e, hsa-miR-27b, hsa-miR-140-5p	-1.08	0.56	5	1	1	3	4	0	0	4	-0.38	0.95	1	0	0	1	1	0	0	1	-	-	-	-	-	-	-	-	-	-	-0.46	0.9	1	1	0	0	0	0	0	0	-	-	-	-	-	-
AFF4	AF4/FMR2 family, member 4	2	hsa-miR-27b, hsa-miR-103	-1.08	0.63	3	1	0	2	1	0	0	1	-	-	-	-	-	-	-	-	-	-	-	-	-	-	-	-	-	-	-	-	-0.75	0.81	2	1	0	1	0	0	0	0	-	-	-	-	-	-
C5orf41	chromosome 5 open reading frame 41	3	hsa-miR-27b, hsa-miR-103, hsa-miR-224	-1.08	0.54	3	3	0	0	1	0	0	1	-	-	-	-	-	-	-	-	-	-	-	-	-	-	-	-	-	-	-	-	-0.51	0.81	1	1	0	0	1	0	0	1	-	-	-	-	-	-
HSPA12A	heat shock 70kDa protein 12A	3	hsa-miR-199a-5p, hsa-miR-214	-1.08	0.33	3	3	0	0	10	0	7	3	-	-	-	-	-	-	-	-	-	-	-	-	-	-	-	-	-	-	-	-	-	-	-	-	-	-	-	-	-	-	-	-	-	-	-	-
PLEKHA1	pleckstrin homology domain containing, family A (phosphoinositide binding specific) member 1	2	hsa-miR-21, hsa-miR-103	-1.08	0.57	2	1	0	1	2	0	1	1	-	-	-	-	-	-	-	-	-	-	-0.64	0.63	1	1	0	0	1	0	0	1	-	-	-	-	-	-	-	-	-	-	-	-	-	-	-	-
DKFZp667G2110	hypothetical protein DKFZp667G2110	3	hsa-miR-31, hsa-miR-199a-5p	-1.07	0.29	3	3	0	0	2	0	0	2	-	-	-	-	-	-	-	-	-	-	-	-	-	-	-	-	-	-	-	-	-	-	-	-	-	-	-	-	-	-	-0.5	0.29	1	1	0	0
NFAT5	nuclear factor of activated T-cells 5, tonicity-responsive	6	hsa-miR-21, hsa-miR-27b, hsa-miR-31, hsa-miR-140-5p, hsa-miR-221, hsa-miR-222	-1.05	0.37	6	0	2	4	6	1	4	1	-	-	-	-	-	-	-	-	-	-	-0.37	0.47	1	0	0	1	1	0	1	0	-0.19	0.58	1	0	0	1	1	0	1	0	-0.2	0.37	1	0	0	1
MAP3K1	mitogen-activated protein kinase kinase kinase 1	5	hsa-let-7b, hsa-let-7c, hsa-let-7e, hsa-miR-21, hsa-miR-31	-1.05	0.42	5	5	0	0	0	0	0	0	-0.4	0.67	1	1	0	0	0	0	0	0	-0.37	0.51	1	1	0	0	0	0	0	0	-	-	-	-	-	-	-	-	-	-	-0.28	0.42	1	1	0	0
SLC6A1	solute carrier family 6 (neurotransmitter transporter, GABA), member 1	4	hsa-let-7b, hsa-let-7c, hsa-let-7e, hsa-miR-27b	-1.05	0.94	5	1	0	4	1	0	0	1	-0.16	0.94	1	0	0	1	0	0	0	0	-	-	-	-	-	-	-	-	-	-	-0.89	0.97	2	1	0	1	1	0	0	1	-	-	-	-	-	-
TANC2	tetratricopeptide repeat, ankyrin repeat and coiled-coil containing 2	4	hsa-miR-140-5p, hsa-miR-199a-5p, hsa-miR-214	-1.05	0.23	5	2	1	2	2	1	0	1	-	-	-	-	-	-	-	-	-	-	-	-	-	-	-	-	-	-	-	-	-	-	-	-	-	-	-	-	-	-	-	-	-	-	-	-
EYA4	eyes absent homolog 4 (Drosophila)	2	hsa-miR-27b, hsa-miR-224	-1.05	0.78	3	1	0	2	0	0	0	0	-	-	-	-	-	-	-	-	-	-	-	-	-	-	-	-	-	-	-	-	-0.78	0.78	2	1	0	1	0	0	0	0	-	-	-	-	-	-
AKAP13	A kinase (PRKA) anchor protein 13	4	hsa-miR-103, hsa-miR-214, hsa-miR-221, hsa-miR-222	-1.05	0.28	4	2	0	2	7	1	4	2	-	-	-	-	-	-	-	-	-	-	-	-	-	-	-	-	-	-	-	-	-	-	-	-	-	-	-	-	-	-	-	-	-	-	-	-
SULF1	sulfatase 1	7	hsa-let-7b, hsa-let-7c, hsa-let-7e, hsa-miR-140-5p, hsa-miR-199a-5p, hsa-miR-214	-1.04	0.65	9	2	6	1	2	0	2	0	-0.1	0.83	1	0	1	0	0	0	0	0	-	-	-	-	-	-	-	-	-	-	-	-	-	-	-	-	-	-	-	-	-	-	-	-	-	-
THRB	thyroid hormone receptor, beta (erythroblastic leukemia viral (v-erb-a) oncogene homolog 2, avian)	5	hsa-miR-21, hsa-miR-27b, hsa-miR-103, hsa-miR-221, hsa-miR-222	-1.04	0.12	6	0	1	5	0	0	0	0	-	-	-	-	-	-	-	-	-	-	-0.5	0.63	2	0	0	2	0	0	0	0	-0.25	0.7	1	0	0	1	0	0	0	0	-	-	-	-	-	-
SLC4A4	solute carrier family 4, sodium bicarbonate cotransporter, member 4	7	hsa-let-7b, hsa-let-7c, hsa-let-7e, hsa-miR-214, hsa-miR-221, hsa-miR-222, hsa-miR-224	-1.03	0.32	7	0	3	4	4	0	3	1	-0.2	0.94	1	0	0	1	0	0	0	0	-	-	-	-	-	-	-	-	-	-	-	-	-	-	-	-	-	-	-	-	-	-	-	-	-	-
KLF3	Kruppel-like factor 3 (basic)	3	hsa-miR-21, hsa-miR-27b, hsa-miR-31	-1.03	0.17	3	2	1	0	3	0	3	0	-	-	-	-	-	-	-	-	-	-	-0.45	0.66	1	1	0	0	0	0	0	0	-0.46	0.9	1	1	0	0	3	0	3	0	-0.12	0.17	1	0	1	0
OSTM1	osteopetrosis associated transmembrane protein 1	3	hsa-miR-140-5p, hsa-miR-221, hsa-miR-222	-1.03	< 0.1	3	2	0	1	2	2	0	0	-	-	-	-	-	-	-	-	-	-	-	-	-	-	-	-	-	-	-	-	-	-	-	-	-	-	-	-	-	-	-	-	-	-	-	-
RMND5A	required for meiotic nuclear division 5 homolog A (S. cerevisiae)	2	hsa-miR-21, hsa-miR-27b	-1.03	< 0.1	2	2	0	0	1	1	0	0	-	-	-	-	-	-	-	-	-	-	-0.41	0.49	1	1	0	0	0	0	0	0	-0.62	< 0.1	1	1	0	0	1	1	0	0	-	-	-	-	-	-
CCDC4	coiled-coil domain containing 4	6	hsa-let-7b, hsa-let-7c, hsa-let-7e, hsa-miR-27b, hsa-miR-221, hsa-miR-222	-1.02	0.66	10	2	3	5	2	0	2	0	-0.35	> 0.99	2	0	1	1	0	0	0	0	-	-	-	-	-	-	-	-	-	-	-0.41	0.95	2	0	0	2	0	0	0	0	-	-	-	-	-	-
STARD13	StAR-related lipid transfer (START) domain containing 13	4	hsa-let-7b, hsa-let-7c, hsa-let-7e, hsa-miR-31	-1.02	0.52	7	1	6	0	0	0	0	0	-0.5	> 0.99	2	0	2	0	0	0	0	0	-	-	-	-	-	-	-	-	-	-	-	-	-	-	-	-	-	-	-	-	-0.52	0.52	1	1	0	0
ABCA1	ATP-binding cassette, sub-family A (ABC1), member 1	4	hsa-miR-27b, hsa-miR-140-5p, hsa-miR-199a-5p	-1.02	0.65	4	1	2	1	1	1	0	0	-	-	-	-	-	-	-	-	-	-	-	-	-	-	-	-	-	-	-	-	-0.61	0.77	1	1	0	0	1	1	0	0	-	-	-	-	-	-
HTT	huntingtin	3	hsa-miR-27b, hsa-miR-103, hsa-miR-214	-1.02	< 0.1	3	1	1	1	8	0	4	4	-	-	-	-	-	-	-	-	-	-	-	-	-	-	-	-	-	-	-	-	-0.18	< 0.1	1	1	0	0	1	0	0	1	-	-	-	-	-	-
PLXND1	plexin D1	6	hsa-let-7b, hsa-let-7c, hsa-let-7e, hsa-miR-27b, hsa-miR-199a-5p	-1.01	0.86	6	6	0	0	2	0	0	2	-0.29	0.97	1	1	0	0	0	0	0	0	-	-	-	-	-	-	-	-	-	-	-0.33	0.89	1	1	0	0	0	0	0	0	-	-	-	-	-	-
ATPAF1	ATP synthase mitochondrial F1 complex assembly factor 1	5	hsa-let-7b, hsa-let-7c, hsa-let-7e, hsa-miR-21, hsa-miR-27b	-1	0.15	5	3	0	2	3	0	0	3	-0.61	0.9	1	1	0	0	1	0	0	1	-0.25	0.15	1	0	0	1	0	0	0	0	-0.14	0.41	1	0	0	1	0	0	0	0	-	-	-	-	-	-
LOC26010	viral DNA polymerase-transactivated protein 6	4	hsa-miR-103, hsa-miR-214, hsa-miR-221, hsa-miR-222	-1	0.45	4	3	1	0	3	0	3	0	-	-	-	-	-	-	-	-	-	-	-	-	-	-	-	-	-	-	-	-	-	-	-	-	-	-	-	-	-	-	-	-	-	-	-	-
BAZ2A	bromodomain adjacent to zinc finger domain, 2A	3	hsa-miR-103, hsa-miR-214, hsa-miR-224	-1	0.7	4	1	1	2	2	0	1	1	-	-	-	-	-	-	-	-	-	-	-	-	-	-	-	-	-	-	-	-	-	-	-	-	-	-	-	-	-	-	-	-	-	-	-	-
CREBZF	CREB/ATF bZIP transcription factor	4	hsa-miR-214, hsa-miR-221, hsa-miR-222, hsa-miR-224	-1	0.24	4	1	1	2	6	1	3	2	-	-	-	-	-	-	-	-	-	-	-	-	-	-	-	-	-	-	-	-	-	-	-	-	-	-	-	-	-	-	-	-	-	-	-	-
VCL	vinculin	2	hsa-miR-21, hsa-miR-103	-1	0.4	3	2	0	1	0	0	0	0	-	-	-	-	-	-	-	-	-	-	-0.64	0.4	2	1	0	1	0	0	0	0	-	-	-	-	-	-	-	-	-	-	-	-	-	-	-	-
GRIA4	glutamate receptor, ionotrophic, AMPA 4	2	hsa-miR-27b, hsa-miR-103	-1	0.48	3	1	1	1	1	0	1	0	-	-	-	-	-	-	-	-	-	-	-	-	-	-	-	-	-	-	-	-	-0.71	0.97	2	1	0	1	0	0	0	0	-	-	-	-	-	-
SLC25A25	solute carrier family 25 (mitochondrial carrier; phosphate carrier), member 25	2	hsa-miR-27b, hsa-miR-214	-1	0.55	3	1	2	0	4	2	2	0	-	-	-	-	-	-	-	-	-	-	-	-	-	-	-	-	-	-	-	-	-0.54	0.9	2	0	2	0	2	1	1	0	-	-	-	-	-	-
ZNF468	zinc finger protein 468	2	hsa-miR-199a-5p	-1	< 0.1	2	2	0	0	6	4	2	0	-	-	-	-	-	-	-	-	-	-	-	-	-	-	-	-	-	-	-	-	-	-	-	-	-	-	-	-	-	-	-	-	-	-	-	-
TGFBR1	transforming growth factor, beta receptor I (activin A receptor type II-like kinase, 53kDa)	5	hsa-let-7b, hsa-let-7c, hsa-let-7e, hsa-miR-27b, hsa-miR-140-5p	-0.99	0.59	8	4	3	1	0	0	0	0	-0.57	> 0.99	2	1	1	0	0	0	0	0	-	-	-	-	-	-	-	-	-	-	-0.13	0.59	1	0	0	1	0	0	0	0	-	-	-	-	-	-
BCL11A	B-cell CLL/lymphoma 11A (zinc finger protein)	4	hsa-miR-21, hsa-miR-27b, hsa-miR-103, hsa-miR-140-5p	-0.99	0.52	4	2	1	1	1	0	1	0	-	-	-	-	-	-	-	-	-	-	-0.42	0.6	1	1	0	0	1	0	1	0	-0.02	0.52	1	0	1	0	0	0	0	0	-	-	-	-	-	-
ZBTB39	zinc finger and BTB domain containing 39	6	hsa-let-7b, hsa-let-7c, hsa-let-7e, hsa-miR-27b, hsa-miR-103, hsa-miR-214	-0.98	0.67	6	4	0	2	3	0	2	1	-0.14	0.97	1	1	0	0	0	0	0	0	-	-	-	-	-	-	-	-	-	-	-0.2	0.77	1	1	0	0	0	0	0	0	-	-	-	-	-	-
BACH1	BTB and CNC homology 1, basic leucine zipper transcription factor 1	4	hsa-let-7b, hsa-let-7c, hsa-let-7e, hsa-miR-140-5p	-0.98	0.64	7	7	0	0	0	0	0	0	-0.47	> 0.99	2	2	0	0	0	0	0	0	-	-	-	-	-	-	-	-	-	-	-	-	-	-	-	-	-	-	-	-	-	-	-	-	-	-
EIF2C4	eukaryotic translation initiation factor 2C, 4	5	hsa-let-7b, hsa-let-7c, hsa-let-7e, hsa-miR-21, hsa-miR-103	-0.98	< 0.1	5	1	3	1	1	1	0	0	-0.17	0.83	1	0	1	0	0	0	0	0	-0.33	< 0.1	1	1	0	0	0	0	0	0	-	-	-	-	-	-	-	-	-	-	-	-	-	-	-	-
KTELC1	KTEL (Lys-Tyr-Glu-Leu) containing 1	5	hsa-let-7b, hsa-let-7c, hsa-let-7e, hsa-miR-27b, hsa-miR-103	-0.98	0.65	5	2	3	0	2	0	1	1	-0.15	0.8	1	0	1	0	0	0	0	0	-	-	-	-	-	-	-	-	-	-	-0.49	0.75	1	1	0	0	2	0	1	1	-	-	-	-	-	-
JAG1	jagged 1 (Alagille syndrome)	4	hsa-miR-21, hsa-miR-140-5p, hsa-miR-199a-5p	-0.98	0.42	4	1	0	3	2	0	2	0	-	-	-	-	-	-	-	-	-	-	-0.39	0.45	1	1	0	0	0	0	0	0	-	-	-	-	-	-	-	-	-	-	-	-	-	-	-	-
RSBN1	round spermatid basic protein 1	1	hsa-miR-31	-0.98	0.5	2	1	0	1	3	0	1	2	-	-	-	-	-	-	-	-	-	-	-	-	-	-	-	-	-	-	-	-	-	-	-	-	-	-	-	-	-	-	-0.98	0.5	2	1	0	1
ITGB8	integrin, beta 8	7	hsa-let-7b, hsa-let-7c, hsa-let-7e, hsa-miR-21, hsa-miR-214, hsa-miR-221, hsa-miR-222	-0.97	0.15	7	0	4	3	1	0	0	1	-0.2	0.92	1	0	0	1	0	0	0	0	-0.46	0.15	1	0	1	0	1	0	0	1	-	-	-	-	-	-	-	-	-	-	-	-	-	-	-	-
C1orf9	chromosome 1 open reading frame 9	2	hsa-miR-27b, hsa-miR-224	-0.97	0.72	2	2	0	0	0	0	0	0	-	-	-	-	-	-	-	-	-	-	-	-	-	-	-	-	-	-	-	-	-0.49	0.72	1	1	0	0	0	0	0	0	-	-	-	-	-	-
MARCH5	membrane-associated ring finger (C3HC4) 5	2	hsa-miR-27b, hsa-miR-224	-0.97	0.86	2	2	0	0	0	0	0	0	-	-	-	-	-	-	-	-	-	-	-	-	-	-	-	-	-	-	-	-	-0.45	0.86	1	1	0	0	0	0	0	0	-	-	-	-	-	-
RANBP2	RAN binding protein 2	7	hsa-let-7b, hsa-let-7c, hsa-let-7e, hsa-miR-199a-5p, hsa-miR-221, hsa-miR-222	-0.96	0.33	7	3	2	2	3	0	3	0	-0.48	0.98	1	1	0	0	1	0	1	0	-	-	-	-	-	-	-	-	-	-	-	-	-	-	-	-	-	-	-	-	-	-	-	-	-	-
SLC5A3	solute carrier family 5 (inositol transporters), member 3	3	hsa-miR-27b, hsa-miR-31, hsa-miR-103	-0.96	0.37	4	1	2	1	3	1	2	0	-	-	-	-	-	-	-	-	-	-	-	-	-	-	-	-	-	-	-	-	-0.32	0.92	2	0	1	1	1	0	1	0	-0.5	0.37	1	1	0	0
HDLBP	high density lipoprotein binding protein	6	hsa-let-7b, hsa-let-7c, hsa-let-7e, hsa-miR-199a-5p, hsa-miR-214	-0.96	0.42	6	6	0	0	3	0	0	3	-0.22	0.98	1	1	0	0	1	0	0	1	-	-	-	-	-	-	-	-	-	-	-	-	-	-	-	-	-	-	-	-	-	-	-	-	-	-
PPP1R15B	protein phosphatase 1, regulatory (inhibitor) subunit 15B	5	hsa-let-7b, hsa-let-7c, hsa-let-7e, hsa-miR-221, hsa-miR-222	-0.96	0.28	5	5	0	0	3	0	0	3	-0.55	> 0.99	1	1	0	0	1	0	0	1	-	-	-	-	-	-	-	-	-	-	-	-	-	-	-	-	-	-	-	-	-	-	-	-	-	-
VANGL2	vang-like 2 (van gogh, Drosophila)	5	hsa-let-7b, hsa-let-7c, hsa-let-7e, hsa-miR-27b, hsa-miR-214	-0.96	0.65	5	0	1	4	8	1	4	3	-0.08	0.96	1	0	0	1	1	0	1	0	-	-	-	-	-	-	-	-	-	-	-0.21	0.8	1	0	0	1	1	0	1	0	-	-	-	-	-	-
ZNF563	zinc finger protein 563	2	hsa-miR-199a-5p	-0.96	0.29	4	4	0	0	2	0	2	0	-	-	-	-	-	-	-	-	-	-	-	-	-	-	-	-	-	-	-	-	-	-	-	-	-	-	-	-	-	-	-	-	-	-	-	-
GARNL1	GTPase activating Rap/RanGAP domain-like 1	4	hsa-miR-199a-5p, hsa-miR-221, hsa-miR-222	-0.96	0.35	4	4	0	0	0	0	0	0	-	-	-	-	-	-	-	-	-	-	-	-	-	-	-	-	-	-	-	-	-	-	-	-	-	-	-	-	-	-	-	-	-	-	-	-
PLK2	polo-like kinase 2 (Drosophila)	1	hsa-miR-27b	-0.96	0.97	3	2	0	1	0	0	0	0	-	-	-	-	-	-	-	-	-	-	-	-	-	-	-	-	-	-	-	-	-0.96	0.97	3	2	0	1	0	0	0	0	-	-	-	-	-	-
EGR2	early growth response 2 (Krox-20 homolog, Drosophila)	2	hsa-miR-140-5p, hsa-miR-224	-0.96	0.49	2	2	0	0	0	0	0	0	-	-	-	-	-	-	-	-	-	-	-	-	-	-	-	-	-	-	-	-	-	-	-	-	-	-	-	-	-	-	-	-	-	-	-	-
DDX3Y	DEAD (Asp-Glu-Ala-Asp) box polypeptide 3, Y-linked	3	hsa-miR-199a-5p, hsa-miR-224	-0.95	0.26	3	1	0	2	1	0	0	1	-	-	-	-	-	-	-	-	-	-	-	-	-	-	-	-	-	-	-	-	-	-	-	-	-	-	-	-	-	-	-	-	-	-	-	-
RPS6KA3	ribosomal protein S6 kinase, 90kDa, polypeptide 3	8	hsa-let-7b, hsa-let-7c, hsa-let-7e, hsa-miR-21, hsa-miR-103, hsa-miR-140-5p, hsa-miR-214, hsa-miR-224	-0.94	0.33	8	0	1	7	4	0	3	1	-0.19	0.94	1	0	0	1	1	0	1	0	-0.13	0.33	1	0	0	1	0	0	0	0	-	-	-	-	-	-	-	-	-	-	-	-	-	-	-	-
ZNF654	zinc finger protein 654	5	hsa-miR-103, hsa-miR-199a-5p, hsa-miR-221, hsa-miR-222	-0.94	0.12	5	1	0	4	2	0	0	2	-	-	-	-	-	-	-	-	-	-	-	-	-	-	-	-	-	-	-	-	-	-	-	-	-	-	-	-	-	-	-	-	-	-	-	-
LARP4	La ribonucleoprotein domain family, member 4	4	hsa-miR-27b, hsa-miR-199a-5p, hsa-miR-224	-0.94	0.9	4	4	0	0	3	0	1	2	-	-	-	-	-	-	-	-	-	-	-	-	-	-	-	-	-	-	-	-	-0.28	0.9	1	1	0	0	0	0	0	0	-	-	-	-	-	-
FAM178A	family with sequence similarity 178, member A	6	hsa-let-7b, hsa-let-7c, hsa-let-7e, hsa-miR-140-5p, hsa-miR-199a-5p	-0.94	0.66	9	2	0	7	0	0	0	0	-0.41	0.96	2	0	0	2	0	0	0	0	-	-	-	-	-	-	-	-	-	-	-	-	-	-	-	-	-	-	-	-	-	-	-	-	-	-
CEP135	centrosomal protein 135kDa	4	hsa-let-7b, hsa-let-7c, hsa-let-7e, hsa-miR-27b	-0.93	0.87	4	1	0	3	0	0	0	0	-0.38	0.95	1	0	0	1	0	0	0	0	-	-	-	-	-	-	-	-	-	-	-0.55	0.87	1	1	0	0	0	0	0	0	-	-	-	-	-	-
KIT	v-kit Hardy-Zuckerman 4 feline sarcoma viral oncogene homolog	4	hsa-miR-199a-5p, hsa-miR-221, hsa-miR-222	-0.93	0.51	4	2	2	0	2	2	0	0	-	-	-	-	-	-	-	-	-	-	-	-	-	-	-	-	-	-	-	-	-	-	-	-	-	-	-	-	-	-	-	-	-	-	-	-
DCBLD2	discoidin, CUB and LCCL domain containing 2	2	hsa-miR-31, hsa-miR-103	-0.93	0.31	2	2	0	0	2	0	0	2	-	-	-	-	-	-	-	-	-	-	-	-	-	-	-	-	-	-	-	-	-	-	-	-	-	-	-	-	-	-	-0.54	0.31	1	1	0	0
PLEKHH1	pleckstrin homology domain containing, family H (with MyTH4 domain) member 1	6	hsa-let-7b, hsa-let-7c, hsa-let-7e, hsa-miR-27b, hsa-miR-199a-5p	-0.93	0.64	6	2	0	4	3	0	3	0	-0.23	0.91	1	0	0	1	0	0	0	0	-	-	-	-	-	-	-	-	-	-	-0.51	0.76	1	0	0	1	3	0	3	0	-	-	-	-	-	-
MAP2K4	mitogen-activated protein kinase kinase 4	3	hsa-miR-27b, hsa-miR-199a-5p	-0.93	0.11	4	3	0	1	1	0	0	1	-	-	-	-	-	-	-	-	-	-	-	-	-	-	-	-	-	-	-	-	-0.72	0.68	2	1	0	1	1	0	0	1	-	-	-	-	-	-
FAM108C1	family with sequence similarity 108, member C1	3	hsa-miR-27b, hsa-miR-199a-5p	-0.93	0.42	3	3	0	0	2	0	2	0	-	-	-	-	-	-	-	-	-	-	-	-	-	-	-	-	-	-	-	-	-0.45	0.42	1	1	0	0	0	0	0	0	-	-	-	-	-	-
FOXP1	forkhead box P1	4	hsa-let-7b, hsa-let-7c, hsa-let-7e, hsa-miR-103	-0.92	0.65	5	2	3	0	1	0	1	0	-0.07	0.84	1	0	1	0	0	0	0	0	-	-	-	-	-	-	-	-	-	-	-	-	-	-	-	-	-	-	-	-	-	-	-	-	-	-
TEAD1	TEA domain family member 1 (SV40 transcriptional enhancer factor)	3	hsa-miR-27b, hsa-miR-140-5p, hsa-miR-224	-0.92	0.55	5	0	2	3	7	0	5	2	-	-	-	-	-	-	-	-	-	-	-	-	-	-	-	-	-	-	-	-	-0.44	0.97	3	0	1	2	3	0	3	0	-	-	-	-	-	-
PLCL2	phospholipase C-like 2	3	hsa-miR-27b, hsa-miR-221, hsa-miR-222	-0.92	0.25	3	3	0	0	0	0	0	0	-	-	-	-	-	-	-	-	-	-	-	-	-	-	-	-	-	-	-	-	-0.49	0.55	1	1	0	0	0	0	0	0	-	-	-	-	-	-
FAM133B	family with sequence similarity 133, member B	2	hsa-miR-27b, hsa-miR-214	-0.92	0.65	2	1	0	1	1	0	1	0	-	-	-	-	-	-	-	-	-	-	-	-	-	-	-	-	-	-	-	-	-0.49	0.86	1	1	0	0	0	0	0	0	-	-	-	-	-	-
TRIM71	tripartite motif-containing 71	3	hsa-let-7b, hsa-let-7c, hsa-let-7e	-0.91	> 0.99	6	6	0	0	0	0	0	0	-0.91	> 0.99	2	2	0	0	0	0	0	0	-	-	-	-	-	-	-	-	-	-	-	-	-	-	-	-	-	-	-	-	-	-	-	-	-	-
C11orf9	chromosome 11 open reading frame 9	2	hsa-miR-199a-5p	-0.91	> 0.99	6	6	0	0	0	0	0	0	-	-	-	-	-	-	-	-	-	-	-	-	-	-	-	-	-	-	-	-	-	-	-	-	-	-	-	-	-	-	-	-	-	-	-	-
USP31	ubiquitin specific peptidase 31	3	hsa-miR-27b, hsa-miR-199a-5p	-0.91	0.52	3	2	1	0	4	0	2	2	-	-	-	-	-	-	-	-	-	-	-	-	-	-	-	-	-	-	-	-	-0.45	0.52	1	0	1	0	4	0	2	2	-	-	-	-	-	-
RELN	reelin	2	hsa-miR-27b, hsa-miR-224	-0.91	0.46	2	2	0	0	1	0	1	0	-	-	-	-	-	-	-	-	-	-	-	-	-	-	-	-	-	-	-	-	-0.45	0.46	1	1	0	0	1	0	1	0	-	-	-	-	-	-
ANKRD12	ankyrin repeat domain 12	2	hsa-miR-140-5p, hsa-miR-224	-0.91	0.37	2	2	0	0	1	0	0	1	-	-	-	-	-	-	-	-	-	-	-	-	-	-	-	-	-	-	-	-	-	-	-	-	-	-	-	-	-	-	-	-	-	-	-	-
ZNF700	zinc finger protein 700	2	hsa-miR-199a-5p	-0.91	< 0.1	2	2	0	0	4	2	0	2	-	-	-	-	-	-	-	-	-	-	-	-	-	-	-	-	-	-	-	-	-	-	-	-	-	-	-	-	-	-	-	-	-	-	-	-
KPNA1	karyopherin alpha 1 (importin alpha 5)	7	hsa-let-7b, hsa-let-7c, hsa-let-7e, hsa-miR-103, hsa-miR-214, hsa-miR-221, hsa-miR-222	-0.91	0.25	7	4	3	0	3	0	3	0	-0.17	0.91	1	0	1	0	1	0	1	0	-	-	-	-	-	-	-	-	-	-	-	-	-	-	-	-	-	-	-	-	-	-	-	-	-	-
MGC24039	hypothetical protein MGC24039	2	hsa-miR-27b, hsa-miR-224	-0.91	0.2	2	2	0	0	2	0	1	1	-	-	-	-	-	-	-	-	-	-	-	-	-	-	-	-	-	-	-	-	-0.32	0.2	1	1	0	0	0	0	0	0	-	-	-	-	-	-
SEMA6A	sema domain, transmembrane domain (TM), and cytoplasmic domain, (semaphorin) 6A	5	hsa-miR-27b, hsa-miR-103, hsa-miR-199a-5p, hsa-miR-214	-0.9	0.13	7	2	2	3	1	0	1	0	-	-	-	-	-	-	-	-	-	-	-	-	-	-	-	-	-	-	-	-	-0.52	0.98	3	1	2	0	1	0	1	0	-	-	-	-	-	-
ANKFY1	ankyrin repeat and FYVE domain containing 1	6	hsa-let-7b, hsa-let-7c, hsa-let-7e, hsa-miR-31, hsa-miR-103, hsa-miR-140-5p	-0.9	0.21	6	4	1	1	3	0	1	2	-0.08	0.94	1	1	0	0	0	0	0	0	-	-	-	-	-	-	-	-	-	-	-	-	-	-	-	-	-	-	-	-	-0.25	0.21	1	0	0	1
HIC2	hypermethylated in cancer 2	5	hsa-let-7b, hsa-let-7c, hsa-let-7e, hsa-miR-27b, hsa-miR-103	-0.9	0.48	11	4	1	6	4	0	1	3	-0.4	> 0.99	3	1	0	2	1	0	0	1	-	-	-	-	-	-	-	-	-	-	-0.1	0.48	1	0	1	0	1	0	1	0	-	-	-	-	-	-
SRL	sarcalumenin	4	hsa-miR-21, hsa-miR-27b, hsa-miR-199a-5p	-0.9	< 0.1	4	2	0	2	0	0	0	0	-	-	-	-	-	-	-	-	-	-	-0.4	< 0.1	1	1	0	0	0	0	0	0	-0.38	0.9	1	1	0	0	0	0	0	0	-	-	-	-	-	-
ICHTHYIN	ichthyin protein	6	hsa-let-7b, hsa-let-7c, hsa-let-7e, hsa-miR-27b, hsa-miR-221, hsa-miR-222	-0.9	0.29	6	3	3	0	1	0	1	0	-0.17	0.9	1	0	1	0	0	0	0	0	-	-	-	-	-	-	-	-	-	-	-0.41	0.83	1	1	0	0	1	0	1	0	-	-	-	-	-	-
PAG1	phosphoprotein associated with glycosphingolipid microdomains 1	5	hsa-let-7b, hsa-let-7c, hsa-let-7e, hsa-miR-21, hsa-miR-103	-0.9	0.48	5	4	0	1	2	0	1	1	-0.3	0.98	1	1	0	0	0	0	0	0	-0.31	0.48	1	1	0	0	1	0	0	1	-	-	-	-	-	-	-	-	-	-	-	-	-	-	-	-
LIN7C	lin-7 homolog C (C. elegans)	3	hsa-miR-27b, hsa-miR-199a-5p	-0.89	0.56	8	4	2	2	1	0	1	0	-	-	-	-	-	-	-	-	-	-	-	-	-	-	-	-	-	-	-	-	-0.33	0.56	2	0	0	2	1	0	1	0	-	-	-	-	-	-
HNRNPU	heterogeneous nuclear ribonucleoprotein U (scaffold attachment factor A)	3	hsa-miR-21, hsa-miR-214, hsa-miR-224	-0.89	0.44	3	1	1	1	2	0	1	1	-	-	-	-	-	-	-	-	-	-	-0.3	0.44	1	0	1	0	2	0	1	1	-	-	-	-	-	-	-	-	-	-	-	-	-	-	-	-
IRS2	insulin receptor substrate 2	6	hsa-let-7b, hsa-let-7c, hsa-let-7e, hsa-miR-103, hsa-miR-214, hsa-miR-224	-0.89	0.54	6	4	1	1	1	0	1	0	-0.25	0.97	1	1	0	0	0	0	0	0	-	-	-	-	-	-	-	-	-	-	-	-	-	-	-	-	-	-	-	-	-	-	-	-	-	-
ZFPM2	zinc finger protein, multitype 2	3	hsa-miR-103, hsa-miR-221, hsa-miR-222	-0.89	0.4	5	1	2	2	0	0	0	0	-	-	-	-	-	-	-	-	-	-	-	-	-	-	-	-	-	-	-	-	-	-	-	-	-	-	-	-	-	-	-	-	-	-	-	-
AXIN2	axin 2 (conductin, axil)	3	hsa-miR-103, hsa-miR-221, hsa-miR-222	-0.89	0.12	4	0	0	4	3	0	0	3	-	-	-	-	-	-	-	-	-	-	-	-	-	-	-	-	-	-	-	-	-	-	-	-	-	-	-	-	-	-	-	-	-	-	-	-
AQP11	aquaporin 11	2	hsa-miR-27b, hsa-miR-103	-0.89	< 0.1	2	1	0	1	0	0	0	0	-	-	-	-	-	-	-	-	-	-	-	-	-	-	-	-	-	-	-	-	-0.53	< 0.1	1	1	0	0	0	0	0	0	-	-	-	-	-	-
ST6GALNAC3	ST6 (alpha-N-acetyl-neuraminyl-2,3-beta-galactosyl-1,3)-N-acetylgalactosaminide alpha-2,6-sialyltransferase 3	1	hsa-miR-27b	-0.89	0.88	1	1	0	0	3	0	1	2	-	-	-	-	-	-	-	-	-	-	-	-	-	-	-	-	-	-	-	-	-0.89	0.88	1	1	0	0	3	0	1	2	-	-	-	-	-	-
PDS5B	PDS5, regulator of cohesion maintenance, homolog B (S. cerevisiae)	1	hsa-miR-27b	-0.89	0.81	1	1	0	0	2	0	2	0	-	-	-	-	-	-	-	-	-	-	-	-	-	-	-	-	-	-	-	-	-0.89	0.81	1	1	0	0	2	0	2	0	-	-	-	-	-	-
PPP6C	protein phosphatase 6, catalytic subunit	3	hsa-miR-31, hsa-miR-103, hsa-miR-214	-0.89	0.21	4	1	1	2	1	0	1	0	-	-	-	-	-	-	-	-	-	-	-	-	-	-	-	-	-	-	-	-	-	-	-	-	-	-	-	-	-	-	-0.28	0.21	1	0	0	1
RPGRIP1L	RPGRIP1-like	2	hsa-miR-27b, hsa-miR-103	-0.89	0.27	2	2	0	0	1	0	1	0	-	-	-	-	-	-	-	-	-	-	-	-	-	-	-	-	-	-	-	-	-0.59	0.68	1	1	0	0	1	0	1	0	-	-	-	-	-	-
GNS	glucosamine (N-acetyl)-6-sulfatase (Sanfilippo disease IIID)	5	hsa-let-7b, hsa-let-7c, hsa-let-7e, hsa-miR-27b, hsa-miR-103	-0.88	0.67	5	1	4	0	3	0	2	1	-0.02	0.85	1	0	1	0	0	0	0	0	-	-	-	-	-	-	-	-	-	-	-0.56	0.9	1	1	0	0	2	0	1	1	-	-	-	-	-	-
OTUD4	OTU domain containing 4	2	hsa-miR-103, hsa-miR-224	-0.88	0.84	3	1	0	2	1	0	0	1	-	-	-	-	-	-	-	-	-	-	-	-	-	-	-	-	-	-	-	-	-	-	-	-	-	-	-	-	-	-	-	-	-	-	-	-
C17orf39	chromosome 17 open reading frame 39	2	hsa-miR-21, hsa-miR-224	-0.88	0.64	2	1	1	0	3	0	2	1	-	-	-	-	-	-	-	-	-	-	-0.56	0.64	1	1	0	0	1	0	1	0	-	-	-	-	-	-	-	-	-	-	-	-	-	-	-	-
ARID3B	AT rich interactive domain 3B (BRIGHT-like)	4	hsa-let-7b, hsa-let-7c, hsa-let-7e, hsa-miR-214	-0.88	0.56	16	0	12	4	1	0	1	0	-0.72	> 0.99	5	0	4	1	0	0	0	0	-	-	-	-	-	-	-	-	-	-	-	-	-	-	-	-	-	-	-	-	-	-	-	-	-	-
PIK3R1	phosphoinositide-3-kinase, regulatory subunit 1 (alpha)	4	hsa-miR-21, hsa-miR-103, hsa-miR-221, hsa-miR-222	-0.88	0.63	5	2	0	3	2	0	2	0	-	-	-	-	-	-	-	-	-	-	-0.3	0.66	2	0	0	2	0	0	0	0	-	-	-	-	-	-	-	-	-	-	-	-	-	-	-	-
APPBP2	amyloid beta precursor protein (cytoplasmic tail) binding protein 2	5	hsa-miR-27b, hsa-miR-199a-5p, hsa-miR-221, hsa-miR-222	-0.88	0.12	5	3	0	2	0	0	0	0	-	-	-	-	-	-	-	-	-	-	-	-	-	-	-	-	-	-	-	-	-0.46	0.81	1	1	0	0	0	0	0	0	-	-	-	-	-	-
USP42	ubiquitin specific peptidase 42	2	hsa-miR-27b, hsa-miR-103	-0.88	0.6	3	0	0	3	0	0	0	0	-	-	-	-	-	-	-	-	-	-	-	-	-	-	-	-	-	-	-	-	-0.6	0.6	2	0	0	2	0	0	0	0	-	-	-	-	-	-
TMCC1	transmembrane and coiled-coil domain family 1	3	hsa-miR-27b, hsa-miR-221, hsa-miR-222	-0.88	0.61	3	3	0	0	0	0	0	0	-	-	-	-	-	-	-	-	-	-	-	-	-	-	-	-	-	-	-	-	-0.4	0.88	1	1	0	0	0	0	0	0	-	-	-	-	-	-
BRPF3	bromodomain and PHD finger containing, 3	3	hsa-miR-27b, hsa-miR-214, hsa-miR-224	-0.88	0.6	3	1	0	2	2	0	1	1	-	-	-	-	-	-	-	-	-	-	-	-	-	-	-	-	-	-	-	-	-0.37	0.76	1	1	0	0	1	0	1	0	-	-	-	-	-	-
SNX4	sorting nexin 4	2	hsa-miR-221, hsa-miR-222	-0.88	0.22	2	2	0	0	2	2	0	0	-	-	-	-	-	-	-	-	-	-	-	-	-	-	-	-	-	-	-	-	-	-	-	-	-	-	-	-	-	-	-	-	-	-	-	-
RGPD5	RANBP2-like and GRIP domain containing 5	1	hsa-miR-27b	-0.88	0.44	1	1	0	0	1	1	0	0	-	-	-	-	-	-	-	-	-	-	-	-	-	-	-	-	-	-	-	-	-0.88	0.44	1	1	0	0	1	1	0	0	-	-	-	-	-	-
C14orf101	chromosome 14 open reading frame 101	3	hsa-miR-21, hsa-miR-103, hsa-miR-140-5p	-0.87	0.22	3	2	0	1	0	0	0	0	-	-	-	-	-	-	-	-	-	-	-0.13	0.22	1	0	0	1	0	0	0	0	-	-	-	-	-	-	-	-	-	-	-	-	-	-	-	-
ACVR2A	activin A receptor, type IIA	7	hsa-let-7b, hsa-let-7c, hsa-let-7e, hsa-miR-21, hsa-miR-27b, hsa-miR-199a-5p	-0.87	0.12	10	3	7	0	1	0	1	0	-0.3	0.97	2	0	2	0	0	0	0	0	-0.22	0.33	1	0	1	0	1	0	1	0	-0.1	0.12	1	1	0	0	0	0	0	0	-	-	-	-	-	-
RP5-1022P6.2	hypothetical protein KIAA1434	4	hsa-let-7b, hsa-let-7c, hsa-let-7e, hsa-miR-103	-0.87	0.74	7	4	3	0	0	0	0	0	-0.46	0.98	2	1	1	0	0	0	0	0	-	-	-	-	-	-	-	-	-	-	-	-	-	-	-	-	-	-	-	-	-	-	-	-	-	-
GATAD2B	GATA zinc finger domain containing 2B	2	hsa-miR-21, hsa-miR-31	-0.87	0.21	3	2	0	1	0	0	0	0	-	-	-	-	-	-	-	-	-	-	-0.79	0.84	2	2	0	0	0	0	0	0	-	-	-	-	-	-	-	-	-	-	-0.08	0.21	1	0	0	1
NR2C2	nuclear receptor subfamily 2, group C, member 2	3	hsa-miR-21, hsa-miR-27b, hsa-miR-103	-0.87	< 0.1	3	1	1	1	5	0	4	1	-	-	-	-	-	-	-	-	-	-	-0.15	< 0.1	1	1	0	0	0	0	0	0	-0.47	0.7	1	0	1	0	3	0	2	1	-	-	-	-	-	-
GPAM	glycerol-3-phosphate acyltransferase, mitochondrial	1	hsa-miR-27b	-0.87	0.9	2	0	0	2	1	1	0	0	-	-	-	-	-	-	-	-	-	-	-	-	-	-	-	-	-	-	-	-	-0.87	0.9	2	0	0	2	1	1	0	0	-	-	-	-	-	-
GALC	galactosylceramidase	4	hsa-let-7b, hsa-let-7c, hsa-let-7e, hsa-miR-140-5p	-0.87	0.43	4	0	0	4	1	1	0	0	-0.3	0.89	1	0	0	1	0	0	0	0	-	-	-	-	-	-	-	-	-	-	-	-	-	-	-	-	-	-	-	-	-	-	-	-	-	-
PHACTR4	phosphatase and actin regulator 4	4	hsa-miR-199a-5p, hsa-miR-221, hsa-miR-222	-0.87	0.61	4	2	2	0	4	0	2	2	-	-	-	-	-	-	-	-	-	-	-	-	-	-	-	-	-	-	-	-	-	-	-	-	-	-	-	-	-	-	-	-	-	-	-	-
DYRK2	dual-specificity tyrosine-(Y)-phosphorylation regulated kinase 2	4	hsa-let-7b, hsa-let-7c, hsa-let-7e, hsa-miR-103	-0.86	0.85	5	1	3	1	0	0	0	0	-0.19	0.85	1	0	1	0	0	0	0	0	-	-	-	-	-	-	-	-	-	-	-	-	-	-	-	-	-	-	-	-	-	-	-	-	-	-
BTG2	BTG family, member 2	6	hsa-let-7b, hsa-let-7c, hsa-let-7e, hsa-miR-21, hsa-miR-27b, hsa-miR-103	-0.86	0.4	7	1	5	1	1	0	0	1	-0.08	0.89	1	0	1	0	0	0	0	0	-0.22	0.4	1	0	1	0	0	0	0	0	-0.43	0.89	2	1	1	0	0	0	0	0	-	-	-	-	-	-
SMAD5	SMAD family member 5	2	hsa-miR-27b, hsa-miR-224	-0.86	0.74	3	0	0	3	2	0	1	1	-	-	-	-	-	-	-	-	-	-	-	-	-	-	-	-	-	-	-	-	-0.42	0.74	1	0	0	1	1	0	0	1	-	-	-	-	-	-
UNC84B	unc-84 homolog B (C. elegans)	3	hsa-miR-103, hsa-miR-221, hsa-miR-222	-0.86	0.38	3	3	0	0	0	0	0	0	-	-	-	-	-	-	-	-	-	-	-	-	-	-	-	-	-	-	-	-	-	-	-	-	-	-	-	-	-	-	-	-	-	-	-	-
KPNA3	karyopherin alpha 3 (importin alpha 4)	3	hsa-miR-27b, hsa-miR-103, hsa-miR-214	-0.85	0.3	3	0	1	2	1	0	0	1	-	-	-	-	-	-	-	-	-	-	-	-	-	-	-	-	-	-	-	-	-0.36	0.3	1	0	0	1	1	0	0	1	-	-	-	-	-	-
SEC24C	SEC24 related gene family, member C (S. cerevisiae)	6	hsa-let-7b, hsa-let-7c, hsa-let-7e, hsa-miR-199a-5p, hsa-miR-214	-0.85	0.39	6	3	3	0	1	0	0	1	-0.11	0.79	1	0	1	0	0	0	0	0	-	-	-	-	-	-	-	-	-	-	-	-	-	-	-	-	-	-	-	-	-	-	-	-	-	-
RBM47	RNA binding motif protein 47	2	hsa-miR-199a-5p	-0.85	0.56	2	2	0	0	4	2	2	0	-	-	-	-	-	-	-	-	-	-	-	-	-	-	-	-	-	-	-	-	-	-	-	-	-	-	-	-	-	-	-	-	-	-	-	-
PRKY	protein kinase, Y-linked	1	hsa-miR-27b	-0.85	0.54	1	0	0	1	3	2	0	1	-	-	-	-	-	-	-	-	-	-	-	-	-	-	-	-	-	-	-	-	-0.85	0.54	1	0	0	1	3	2	0	1	-	-	-	-	-	-
ADCY6	adenylate cyclase 6	3	hsa-miR-27b, hsa-miR-31, hsa-miR-140-5p	-0.85	0.47	3	2	0	1	2	0	1	1	-	-	-	-	-	-	-	-	-	-	-	-	-	-	-	-	-	-	-	-	-0.25	0.83	1	1	0	0	0	0	0	0	-0.41	0.47	1	1	0	0
TBKBP1	TBK1 binding protein 1	5	hsa-let-7b, hsa-let-7c, hsa-let-7e, hsa-miR-27b, hsa-miR-103	-0.84	0.47	5	4	1	0	0	0	0	0	-0.37	0.93	1	1	0	0	0	0	0	0	-	-	-	-	-	-	-	-	-	-	-0.08	0.47	1	0	1	0	0	0	0	0	-	-	-	-	-	-
PBRM1	polybromo 1	4	hsa-miR-21, hsa-miR-140-5p, hsa-miR-199a-5p	-0.84	0.26	4	1	2	1	0	0	0	0	-	-	-	-	-	-	-	-	-	-	-0.53	0.26	1	1	0	0	0	0	0	0	-	-	-	-	-	-	-	-	-	-	-	-	-	-	-	-
RAB22A	RAB22A, member RAS oncogene family	6	hsa-let-7b, hsa-let-7c, hsa-let-7e, hsa-miR-21, hsa-miR-221, hsa-miR-222	-0.84	0.31	6	0	2	4	2	0	0	2	-0.21	0.77	1	0	0	1	0	0	0	0	-0.53	0.42	1	0	0	1	2	0	0	2	-	-	-	-	-	-	-	-	-	-	-	-	-	-	-	-
SMARCAD1	SWI/SNF-related, matrix-associated actin-dependent regulator of chromatin, subfamily a, containing DEAD/H box 1	5	hsa-let-7b, hsa-let-7c, hsa-let-7e, hsa-miR-199a-5p	-0.84	0.64	5	0	2	3	3	0	0	3	-0.62	0.95	1	0	0	1	1	0	0	1	-	-	-	-	-	-	-	-	-	-	-	-	-	-	-	-	-	-	-	-	-	-	-	-	-	-
AP3M1	adaptor-related protein complex 3, mu 1 subunit	5	hsa-miR-21, hsa-miR-103, hsa-miR-221, hsa-miR-222, hsa-miR-224	-0.84	0.33	5	1	4	0	1	0	1	0	-	-	-	-	-	-	-	-	-	-	-0.15	0.4	1	0	1	0	0	0	0	0	-	-	-	-	-	-	-	-	-	-	-	-	-	-	-	-
OPRK1	opioid receptor, kappa 1	1	hsa-miR-214	-0.84	0.51	1	1	0	0	2	1	0	1	-	-	-	-	-	-	-	-	-	-	-	-	-	-	-	-	-	-	-	-	-	-	-	-	-	-	-	-	-	-	-	-	-	-	-	-
DOT1L	DOT1-like, histone H3 methyltransferase (S. cerevisiae)	5	hsa-let-7b, hsa-let-7c, hsa-let-7e, hsa-miR-27b, hsa-miR-224	-0.84	0.94	6	5	1	0	1	1	0	0	N/A	0.98	1	1	0	0	0	0	0	0	-	-	-	-	-	-	-	-	-	-	-0.25	0.94	2	2	0	0	0	0	0	0	-	-	-	-	-	-
GDF6	growth differentiation factor 6	4	hsa-let-7b, hsa-let-7c, hsa-let-7e, hsa-miR-27b	-0.83	0.84	4	4	0	0	0	0	0	0	-0.5	0.98	1	1	0	0	0	0	0	0	-	-	-	-	-	-	-	-	-	-	-0.33	0.84	1	1	0	0	0	0	0	0	-	-	-	-	-	-
FBXO10	F-box protein 10	2	hsa-miR-27b, hsa-miR-103	-0.83	0.46	3	1	1	1	0	0	0	0	-	-	-	-	-	-	-	-	-	-	-	-	-	-	-	-	-	-	-	-	-0.51	0.46	2	1	1	0	0	0	0	0	-	-	-	-	-	-
KIAA1737	KIAA1737	2	hsa-miR-27b, hsa-miR-214	-0.83	0.57	2	1	1	0	2	0	0	2	-	-	-	-	-	-	-	-	-	-	-	-	-	-	-	-	-	-	-	-	-0.44	0.89	1	1	0	0	0	0	0	0	-	-	-	-	-	-
NPAS2	neuronal PAS domain protein 2	3	hsa-miR-103, hsa-miR-199a-5p	-0.83	0.73	3	3	0	0	1	0	1	0	-	-	-	-	-	-	-	-	-	-	-	-	-	-	-	-	-	-	-	-	-	-	-	-	-	-	-	-	-	-	-	-	-	-	-	-
SLITRK1	SLIT and NTRK-like family, member 1	2	hsa-miR-27b, hsa-miR-103	-0.83	0.56	2	1	1	0	2	0	0	2	-	-	-	-	-	-	-	-	-	-	-	-	-	-	-	-	-	-	-	-	-0.6	0.56	1	1	0	0	1	0	0	1	-	-	-	-	-	-
WNK1	WNK lysine deficient protein kinase 1	3	hsa-miR-27b, hsa-miR-31, hsa-miR-103	-0.82	0.46	3	1	1	1	0	0	0	0	-	-	-	-	-	-	-	-	-	-	-	-	-	-	-	-	-	-	-	-	-0.18	0.78	1	0	0	1	0	0	0	0	-0.45	0.46	1	1	0	0
DCP2	DCP2 decapping enzyme homolog (S. cerevisiae)	2	hsa-miR-27b, hsa-miR-224	-0.82	0.83	2	2	0	0	3	1	1	1	-	-	-	-	-	-	-	-	-	-	-	-	-	-	-	-	-	-	-	-	-0.33	0.83	1	1	0	0	1	1	0	0	-	-	-	-	-	-
TWF1	twinfilin, actin-binding protein, homolog 1 (Drosophila)	2	hsa-miR-103, hsa-miR-214	-0.82	0.42	2	1	0	1	1	0	1	0	-	-	-	-	-	-	-	-	-	-	-	-	-	-	-	-	-	-	-	-	-	-	-	-	-	-	-	-	-	-	-	-	-	-	-	-
IGF2BP1	insulin-like growth factor 2 mRNA binding protein 1	3	hsa-let-7b, hsa-let-7c, hsa-let-7e	-0.82	> 0.99	15	9	3	3	0	0	0	0	-0.82	> 0.99	5	3	1	1	0	0	0	0	-	-	-	-	-	-	-	-	-	-	-	-	-	-	-	-	-	-	-	-	-	-	-	-	-	-
CELSR1	cadherin, EGF LAG seven-pass G-type receptor 1 (flamingo homolog, Drosophila)	2	hsa-miR-199a-5p	-0.82	> 0.99	4	4	0	0	0	0	0	0	-	-	-	-	-	-	-	-	-	-	-	-	-	-	-	-	-	-	-	-	-	-	-	-	-	-	-	-	-	-	-	-	-	-	-	-
RECK	reversion-inducing-cysteine-rich protein with kazal motifs	3	hsa-miR-21, hsa-miR-221, hsa-miR-222	-0.82	0.28	3	3	0	0	0	0	0	0	-	-	-	-	-	-	-	-	-	-	-0.47	0.54	1	1	0	0	0	0	0	0	-	-	-	-	-	-	-	-	-	-	-	-	-	-	-	-
NTF3	neurotrophin 3	3	hsa-miR-21, hsa-miR-221, hsa-miR-222	-0.82	0.27	3	2	0	1	0	0	0	0	-	-	-	-	-	-	-	-	-	-	-0.35	0.27	1	0	0	1	0	0	0	0	-	-	-	-	-	-	-	-	-	-	-	-	-	-	-	-
FLRT3	fibronectin leucine rich transmembrane protein 3	3	hsa-miR-27b, hsa-miR-199a-5p	-0.82	0.8	3	3	0	0	0	0	0	0	-	-	-	-	-	-	-	-	-	-	-	-	-	-	-	-	-	-	-	-	-0.35	0.8	1	1	0	0	0	0	0	0	-	-	-	-	-	-
LRP2	low density lipoprotein-related protein 2	2	hsa-miR-103, hsa-miR-214	-0.82	0.56	2	0	1	1	2	0	2	0	-	-	-	-	-	-	-	-	-	-	-	-	-	-	-	-	-	-	-	-	-	-	-	-	-	-	-	-	-	-	-	-	-	-	-	-
ATP8A1	ATPase, aminophospholipid transporter (APLT), class I, type 8A, member 1	2	hsa-miR-31, hsa-miR-214	-0.81	0.41	2	2	0	0	0	0	0	0	-	-	-	-	-	-	-	-	-	-	-	-	-	-	-	-	-	-	-	-	-	-	-	-	-	-	-	-	-	-	-0.38	0.41	1	1	0	0
TCF12	transcription factor 12 (HTF4, helix-loop-helix transcription factors 4)	2	hsa-miR-221, hsa-miR-222	-0.81	0.57	2	2	0	0	2	0	0	2	-	-	-	-	-	-	-	-	-	-	-	-	-	-	-	-	-	-	-	-	-	-	-	-	-	-	-	-	-	-	-	-	-	-	-	-
STK40	serine/threonine kinase 40	6	hsa-let-7b, hsa-let-7c, hsa-let-7e, hsa-miR-21, hsa-miR-27b, hsa-miR-31	-0.8	0.4	7	2	0	5	0	0	0	0	-0.27	0.95	1	0	0	1	0	0	0	0	-0.21	0.43	1	0	0	1	0	0	0	0	-0.07	0.4	1	0	0	1	0	0	0	0	-0.25	0.76	2	2	0	0
YAF2	YY1 associated factor 2	7	hsa-let-7b, hsa-let-7c, hsa-let-7e, hsa-miR-103, hsa-miR-199a-5p, hsa-miR-214	-0.8	0.48	7	0	4	3	0	0	0	0	-0.16	0.92	1	0	1	0	0	0	0	0	-	-	-	-	-	-	-	-	-	-	-	-	-	-	-	-	-	-	-	-	-	-	-	-	-	-
TAF9B	TAF9B RNA polymerase II, TATA box binding protein (TBP)-associated factor, 31kDa	6	hsa-let-7b, hsa-let-7c, hsa-let-7e, hsa-miR-140-5p, hsa-miR-199a-5p	-0.8	0.41	6	5	0	1	0	0	0	0	-0.25	0.91	1	1	0	0	0	0	0	0	-	-	-	-	-	-	-	-	-	-	-	-	-	-	-	-	-	-	-	-	-	-	-	-	-	-
CD28	CD28 molecule	2	hsa-miR-27b, hsa-miR-31	-0.8	0.41	2	2	0	0	2	1	1	0	-	-	-	-	-	-	-	-	-	-	-	-	-	-	-	-	-	-	-	-	-0.53	0.5	1	1	0	0	1	1	0	0	-0.27	0.41	1	1	0	0
SYDE2	synapse defective 1, Rho GTPase, homolog 2 (C. elegans)	2	hsa-miR-31, hsa-miR-103	-0.8	0.36	2	1	0	1	0	0	0	0	-	-	-	-	-	-	-	-	-	-	-	-	-	-	-	-	-	-	-	-	-	-	-	-	-	-	-	-	-	-	-0.48	0.37	1	1	0	0
FIGN	fidgetin	4	hsa-let-7b, hsa-let-7c, hsa-let-7e, hsa-miR-214	-0.8	0.44	10	3	7	0	0	0	0	0	-0.71	> 0.99	3	1	2	0	0	0	0	0	-	-	-	-	-	-	-	-	-	-	-	-	-	-	-	-	-	-	-	-	-	-	-	-	-	-
SNX30	sorting nexin family member 30	5	hsa-let-7b, hsa-let-7c, hsa-let-7e, hsa-miR-103, hsa-miR-214	-0.79	0.51	5	0	0	5	10	0	9	1	-0.34	0.94	1	0	0	1	2	0	2	0	-	-	-	-	-	-	-	-	-	-	-	-	-	-	-	-	-	-	-	-	-	-	-	-	-	-
NTN1	netrin 1	5	hsa-let-7b, hsa-let-7c, hsa-let-7e, hsa-miR-27b, hsa-miR-214	-0.79	0.32	5	5	0	0	3	0	0	3	-0.21	0.58	1	1	0	0	0	0	0	0	-	-	-	-	-	-	-	-	-	-	-0.26	0.32	1	1	0	0	0	0	0	0	-	-	-	-	-	-
CPEB4	cytoplasmic polyadenylation element binding protein 4	5	hsa-let-7b, hsa-let-7c, hsa-let-7e, hsa-miR-27b, hsa-miR-214	-0.79	0.51	5	1	3	1	4	0	4	0	-0.21	0.95	1	0	1	0	1	0	1	0	-	-	-	-	-	-	-	-	-	-	-0.26	0.51	1	0	0	1	0	0	0	0	-	-	-	-	-	-
VPS26B	vacuolar protein sorting 26 homolog B (S. pombe)	5	hsa-let-7b, hsa-let-7c, hsa-let-7e, hsa-miR-27b, hsa-miR-31	-0.79	0.17	5	1	1	3	1	0	0	1	-0.13	0.9	1	0	0	1	0	0	0	0	-	-	-	-	-	-	-	-	-	-	-0.33	0.24	1	1	0	0	0	0	0	0	-0.33	0.17	1	0	1	0
KATNAL1	katanin p60 subunit A-like 1	4	hsa-let-7b, hsa-let-7c, hsa-let-7e, hsa-miR-224	-0.79	0.97	4	4	0	0	4	0	1	3	-0.31	0.97	1	1	0	0	1	0	0	1	-	-	-	-	-	-	-	-	-	-	-	-	-	-	-	-	-	-	-	-	-	-	-	-	-	-
ODZ4	odz, odd Oz/ten-m homolog 4 (Drosophila)	4	hsa-miR-21, hsa-miR-31, hsa-miR-199a-5p	-0.79	0.36	4	3	0	1	1	1	0	0	-	-	-	-	-	-	-	-	-	-	-0.1	0.36	1	0	0	1	1	1	0	0	-	-	-	-	-	-	-	-	-	-	-0.37	0.6	1	1	0	0
CDKN1B	cyclin-dependent kinase inhibitor 1B (p27, Kip1)	2	hsa-miR-221, hsa-miR-222	-0.79	0.5	4	4	0	0	0	0	0	0	-	-	-	-	-	-	-	-	-	-	-	-	-	-	-	-	-	-	-	-	-	-	-	-	-	-	-	-	-	-	-	-	-	-	-	-
AIDA	axin interactor, dorsalization associated	3	hsa-miR-27b, hsa-miR-221, hsa-miR-222	-0.79	0.47	3	0	3	0	3	0	2	1	-	-	-	-	-	-	-	-	-	-	-	-	-	-	-	-	-	-	-	-	-0.36	0.52	1	0	1	0	1	0	0	1	-	-	-	-	-	-
FOXP2	forkhead box P2	3	hsa-miR-27b, hsa-miR-140-5p, hsa-miR-214	-0.79	0.47	3	0	0	3	0	0	0	0	-	-	-	-	-	-	-	-	-	-	-	-	-	-	-	-	-	-	-	-	-0.32	0.61	1	0	0	1	0	0	0	0	-	-	-	-	-	-
HNRNPA3	heterogeneous nuclear ribonucleoprotein A3	3	hsa-miR-214, hsa-miR-221, hsa-miR-222	-0.79	0.25	3	3	0	0	3	0	2	1	-	-	-	-	-	-	-	-	-	-	-	-	-	-	-	-	-	-	-	-	-	-	-	-	-	-	-	-	-	-	-	-	-	-	-	-
GPR64	G protein-coupled receptor 64	1	hsa-miR-21	-0.79	0.16	2	2	0	0	0	0	0	0	-	-	-	-	-	-	-	-	-	-	-0.79	0.16	2	2	0	0	0	0	0	0	-	-	-	-	-	-	-	-	-	-	-	-	-	-	-	-
LSM12	LSM12 homolog (S. cerevisiae)	2	hsa-miR-27b, hsa-miR-214	-0.79	0.49	2	1	0	1	1	0	0	1	-	-	-	-	-	-	-	-	-	-	-	-	-	-	-	-	-	-	-	-	-0.21	0.73	1	0	0	1	0	0	0	0	-	-	-	-	-	-
PCGF3	polycomb group ring finger 3	7	hsa-let-7b, hsa-let-7c, hsa-let-7e, hsa-miR-27b, hsa-miR-214, hsa-miR-221, hsa-miR-222	-0.78	0.48	7	6	1	0	0	0	0	0	-0.23	0.99	1	1	0	0	0	0	0	0	-	-	-	-	-	-	-	-	-	-	-0.23	0.9	1	1	0	0	0	0	0	0	-	-	-	-	-	-
PPP1R12B	protein phosphatase 1, regulatory (inhibitor) subunit 12B	5	hsa-let-7b, hsa-let-7c, hsa-let-7e, hsa-miR-31, hsa-miR-214	-0.78	0.48	6	1	0	5	4	0	1	3	-0.18	0.77	1	0	0	1	0	0	0	0	-	-	-	-	-	-	-	-	-	-	-	-	-	-	-	-	-	-	-	-	-0.22	0.48	2	1	0	1
EDEM3	ER degradation enhancer, mannosidase alpha-like 3	4	hsa-let-7b, hsa-let-7c, hsa-let-7e, hsa-miR-27b	-0.78	0.93	5	3	1	1	0	0	0	0	-0.27	0.98	1	1	0	0	0	0	0	0	-	-	-	-	-	-	-	-	-	-	-0.51	0.93	2	0	1	1	0	0	0	0	-	-	-	-	-	-
PPARA	peroxisome proliferator-activated receptor alpha	5	hsa-let-7b, hsa-let-7c, hsa-let-7e, hsa-miR-21, hsa-miR-27b	-0.78	0.31	5	1	3	1	5	1	4	0	-0.06	0.92	1	0	1	0	1	0	1	0	-0.36	0.31	1	1	0	0	1	1	0	0	-0.36	0.67	1	0	0	1	1	0	1	0	-	-	-	-	-	-
MICAL3	microtubule associated monoxygenase, calponin and LIM domain containing 3	3	hsa-miR-140-5p, hsa-miR-199a-5p	-0.78	0.54	5	5	0	0	0	0	0	0	-	-	-	-	-	-	-	-	-	-	-	-	-	-	-	-	-	-	-	-	-	-	-	-	-	-	-	-	-	-	-	-	-	-	-	-
SOS1	son of sevenless homolog 1 (Drosophila)	2	hsa-miR-27b, hsa-miR-103	-0.78	0.45	4	0	1	3	3	0	3	0	-	-	-	-	-	-	-	-	-	-	-	-	-	-	-	-	-	-	-	-	-0.6	0.91	3	0	0	3	2	0	2	0	-	-	-	-	-	-
CRKL	v-crk sarcoma virus CT10 oncogene homolog (avian)-like	4	hsa-miR-214, hsa-miR-221, hsa-miR-222, hsa-miR-224	-0.78	0.16	4	2	1	1	2	2	0	0	-	-	-	-	-	-	-	-	-	-	-	-	-	-	-	-	-	-	-	-	-	-	-	-	-	-	-	-	-	-	-	-	-	-	-	-
ARHGAP21	Rho GTPase activating protein 21	3	hsa-miR-199a-5p, hsa-miR-224	-0.78	0.83	3	2	0	1	0	0	0	0	-	-	-	-	-	-	-	-	-	-	-	-	-	-	-	-	-	-	-	-	-	-	-	-	-	-	-	-	-	-	-	-	-	-	-	-
MAP4K3	mitogen-activated protein kinase kinase kinase kinase 3	5	hsa-let-7b, hsa-let-7c, hsa-let-7e, hsa-miR-199a-5p	-0.77	0.47	5	3	0	2	0	0	0	0	-0.51	0.96	1	1	0	0	0	0	0	0	-	-	-	-	-	-	-	-	-	-	-	-	-	-	-	-	-	-	-	-	-	-	-	-	-	-
C15orf29	chromosome 15 open reading frame 29	4	hsa-let-7b, hsa-let-7c, hsa-let-7e, hsa-miR-140-5p	-0.77	0.71	4	1	0	3	1	0	1	0	-0.21	0.93	1	0	0	1	0	0	0	0	-	-	-	-	-	-	-	-	-	-	-	-	-	-	-	-	-	-	-	-	-	-	-	-	-	-
WDR40A	WD repeat domain 40A	3	hsa-miR-27b, hsa-miR-221, hsa-miR-222	-0.77	0.61	3	2	1	0	1	0	0	1	-	-	-	-	-	-	-	-	-	-	-	-	-	-	-	-	-	-	-	-	-0.24	0.66	1	0	1	0	1	0	0	1	-	-	-	-	-	-
ARIH2	ariadne homolog 2 (Drosophila)	3	hsa-miR-103, hsa-miR-199a-5p	-0.77	0.35	3	1	0	2	6	0	5	1	-	-	-	-	-	-	-	-	-	-	-	-	-	-	-	-	-	-	-	-	-	-	-	-	-	-	-	-	-	-	-	-	-	-	-	-
SNAP25	synaptosomal-associated protein, 25kDa	1	hsa-miR-27b	-0.77	0.6	2	0	0	2	1	0	1	0	-	-	-	-	-	-	-	-	-	-	-	-	-	-	-	-	-	-	-	-	-0.77	0.6	2	0	0	2	1	0	1	0	-	-	-	-	-	-
SEPT8	septin 8	2	hsa-miR-27b, hsa-miR-103	-0.77	0.12	2	2	0	0	0	0	0	0	-	-	-	-	-	-	-	-	-	-	-	-	-	-	-	-	-	-	-	-	-0.4	0.12	1	1	0	0	0	0	0	0	-	-	-	-	-	-
PHLPPL	PH domain and leucine rich repeat protein phosphatase-like	1	hsa-miR-27b	-0.77	0.68	1	1	0	0	3	2	1	0	-	-	-	-	-	-	-	-	-	-	-	-	-	-	-	-	-	-	-	-	-0.77	0.68	1	1	0	0	3	2	1	0	-	-	-	-	-	-
KITLG	KIT ligand	1	hsa-miR-27b	-0.77	0.9	1	1	0	0	2	0	1	1	-	-	-	-	-	-	-	-	-	-	-	-	-	-	-	-	-	-	-	-	-0.77	0.9	1	1	0	0	2	0	1	1	-	-	-	-	-	-
TSC22D2	TSC22 domain family, member 2	5	hsa-let-7b, hsa-let-7c, hsa-let-7e, hsa-miR-27b, hsa-miR-140-5p	-0.76	0.6	5	0	4	1	1	0	1	0	-0.17	0.83	1	0	1	0	0	0	0	0	-	-	-	-	-	-	-	-	-	-	-0.36	0.67	1	0	1	0	1	0	1	0	-	-	-	-	-	-
BMPR2	bone morphogenetic protein receptor, type II (serine/threonine kinase)	1	hsa-miR-21	-0.76	0.53	2	1	0	1	1	0	0	1	-	-	-	-	-	-	-	-	-	-	-0.76	0.53	2	1	0	1	1	0	0	1	-	-	-	-	-	-	-	-	-	-	-	-	-	-	-	-
DCP1A	DCP1 decapping enzyme homolog A (S. cerevisiae)	2	hsa-miR-27b, hsa-miR-103	-0.76	0.71	2	1	0	1	3	0	3	0	-	-	-	-	-	-	-	-	-	-	-	-	-	-	-	-	-	-	-	-	-0.42	0.79	1	1	0	0	1	0	1	0	-	-	-	-	-	-
MED26	mediator complex subunit 26	1	hsa-miR-103	-0.76	0.92	2	1	0	1	0	0	0	0	-	-	-	-	-	-	-	-	-	-	-	-	-	-	-	-	-	-	-	-	-	-	-	-	-	-	-	-	-	-	-	-	-	-	-	-
SEPT2	septin 2	1	hsa-miR-140-5p	-0.76	0.59	1	1	0	0	1	1	0	0	-	-	-	-	-	-	-	-	-	-	-	-	-	-	-	-	-	-	-	-	-	-	-	-	-	-	-	-	-	-	-	-	-	-	-	-
C8orf44	chromosome 8 open reading frame 44	1	hsa-miR-224	-0.76	N/A	1	1	0	0	1	0	1	0	-	-	-	-	-	-	-	-	-	-	-	-	-	-	-	-	-	-	-	-	-	-	-	-	-	-	-	-	-	-	-	-	-	-	-	-
ADRBK2	adrenergic, beta, receptor kinase 2	6	hsa-let-7b, hsa-let-7c, hsa-let-7e, hsa-miR-199a-5p, hsa-miR-214	-0.75	0.55	6	0	1	5	5	0	1	4	-0.21	0.75	1	0	0	1	0	0	0	0	-	-	-	-	-	-	-	-	-	-	-	-	-	-	-	-	-	-	-	-	-	-	-	-	-	-
MARS2	methionyl-tRNA synthetase 2, mitochondrial	4	hsa-let-7b, hsa-let-7c, hsa-let-7e, hsa-miR-140-5p	-0.75	0.44	4	1	0	3	3	0	3	0	-0.43	0.94	1	0	0	1	1	0	1	0	-	-	-	-	-	-	-	-	-	-	-	-	-	-	-	-	-	-	-	-	-	-	-	-	-	-
PAN3	PAN3 polyA specific ribonuclease subunit homolog (S. cerevisiae)	4	hsa-miR-21, hsa-miR-27b, hsa-miR-199a-5p	-0.75	0.21	4	2	1	1	0	0	0	0	-	-	-	-	-	-	-	-	-	-	-0.32	0.21	1	0	0	1	0	0	0	0	-0.15	0.46	1	0	1	0	0	0	0	0	-	-	-	-	-	-
MYH9	myosin, heavy chain 9, non-muscle	3	hsa-miR-103, hsa-miR-199a-5p	-0.75	0.55	3	1	0	2	1	0	1	0	-	-	-	-	-	-	-	-	-	-	-	-	-	-	-	-	-	-	-	-	-	-	-	-	-	-	-	-	-	-	-	-	-	-	-	-
KIAA1012	KIAA1012	2	hsa-miR-21, hsa-miR-27b	-0.75	0.45	2	1	0	1	0	0	0	0	-	-	-	-	-	-	-	-	-	-	-0.33	0.45	1	0	0	1	0	0	0	0	-0.42	0.9	1	1	0	0	0	0	0	0	-	-	-	-	-	-
BAG2	BCL2-associated athanogene 2	2	hsa-miR-27b, hsa-miR-140-5p	-0.75	0.24	2	1	0	1	0	0	0	0	-	-	-	-	-	-	-	-	-	-	-	-	-	-	-	-	-	-	-	-	-0.4	0.24	1	1	0	0	0	0	0	0	-	-	-	-	-	-
RAB15	RAB15, member RAS onocogene family	5	hsa-let-7b, hsa-let-7c, hsa-let-7e, hsa-miR-103, hsa-miR-214	-0.75	0.64	6	0	1	5	8	0	0	8	-0.18	0.87	1	0	0	1	2	0	0	2	-	-	-	-	-	-	-	-	-	-	-	-	-	-	-	-	-	-	-	-	-	-	-	-	-	-
PAPPA	pregnancy-associated plasma protein A, pappalysin 1	5	hsa-let-7b, hsa-let-7c, hsa-let-7e, hsa-miR-27b, hsa-miR-214	-0.74	0.48	11	3	3	5	0	0	0	0	-0.29	> 0.99	3	1	1	1	0	0	0	0	-	-	-	-	-	-	-	-	-	-	-0.25	0.77	1	0	0	1	0	0	0	0	-	-	-	-	-	-
NAP1L5	nucleosome assembly protein 1-like 5	3	hsa-miR-27b, hsa-miR-221, hsa-miR-222	-0.74	0.25	5	2	1	2	0	0	0	0	-	-	-	-	-	-	-	-	-	-	-	-	-	-	-	-	-	-	-	-	-0.15	0.66	1	0	1	0	0	0	0	0	-	-	-	-	-	-
SPIRE1	spire homolog 1 (Drosophila)	4	hsa-let-7b, hsa-let-7c, hsa-let-7e, hsa-miR-214	-0.74	0.37	4	1	3	0	1	1	0	0	-0.12	0.9	1	0	1	0	0	0	0	0	-	-	-	-	-	-	-	-	-	-	-	-	-	-	-	-	-	-	-	-	-	-	-	-	-	-
RASSF5	Ras association (RalGDS/AF-6) domain family member 5	3	hsa-miR-27b, hsa-miR-103, hsa-miR-214	-0.74	0.57	4	0	2	2	2	0	1	1	-	-	-	-	-	-	-	-	-	-	-	-	-	-	-	-	-	-	-	-	-0.04	0.57	1	0	1	0	0	0	0	0	-	-	-	-	-	-
RSBN1L	round spermatid basic protein 1-like	3	hsa-miR-27b, hsa-miR-221, hsa-miR-222	-0.74	0.12	3	1	0	2	0	0	0	0	-	-	-	-	-	-	-	-	-	-	-	-	-	-	-	-	-	-	-	-	-0.41	0.45	1	1	0	0	0	0	0	0	-	-	-	-	-	-
KIAA0247	KIAA0247	3	hsa-miR-27b, hsa-miR-103, hsa-miR-140-5p	-0.74	0.21	3	2	1	0	2	0	1	1	-	-	-	-	-	-	-	-	-	-	-	-	-	-	-	-	-	-	-	-	-0.23	0.21	1	1	0	0	0	0	0	0	-	-	-	-	-	-
NAV2	neuron navigator 2	3	hsa-miR-27b, hsa-miR-103, hsa-miR-224	-0.74	0.63	3	1	1	1	1	0	0	1	-	-	-	-	-	-	-	-	-	-	-	-	-	-	-	-	-	-	-	-	-0.18	0.86	1	1	0	0	0	0	0	0	-	-	-	-	-	-
ESR1	estrogen receptor 1	3	hsa-miR-103, hsa-miR-221, hsa-miR-222	-0.74	0.57	3	2	0	1	3	0	3	0	-	-	-	-	-	-	-	-	-	-	-	-	-	-	-	-	-	-	-	-	-	-	-	-	-	-	-	-	-	-	-	-	-	-	-	-
BCL2L11	BCL2-like 11 (apoptosis facilitator)	3	hsa-miR-214, hsa-miR-221, hsa-miR-222	-0.74	0.61	3	3	0	0	2	0	0	2	-	-	-	-	-	-	-	-	-	-	-	-	-	-	-	-	-	-	-	-	-	-	-	-	-	-	-	-	-	-	-	-	-	-	-	-
SPRY2	sprouty homolog 2 (Drosophila)	2	hsa-miR-21, hsa-miR-27b	-0.74	0.45	2	2	0	0	0	0	0	0	-	-	-	-	-	-	-	-	-	-	-0.31	0.45	1	1	0	0	0	0	0	0	-0.43	0.82	1	1	0	0	0	0	0	0	-	-	-	-	-	-
FCHO2	FCH domain only 2	2	hsa-miR-21, hsa-miR-140-5p	-0.74	0.32	2	1	0	1	0	0	0	0	-	-	-	-	-	-	-	-	-	-	-0.31	0.32	1	0	0	1	0	0	0	0	-	-	-	-	-	-	-	-	-	-	-	-	-	-	-	-
MAP1B	microtubule-associated protein 1B	2	hsa-miR-27b, hsa-miR-224	-0.74	0.48	2	0	1	1	2	1	0	1	-	-	-	-	-	-	-	-	-	-	-	-	-	-	-	-	-	-	-	-	-0.33	0.48	1	0	1	0	1	1	0	0	-	-	-	-	-	-
SH2D1A	SH2 domain protein 1A, Duncan's disease (lymphoproliferative syndrome)	1	hsa-miR-31	-0.74	0.49	2	1	0	1	0	0	0	0	-	-	-	-	-	-	-	-	-	-	-	-	-	-	-	-	-	-	-	-	-	-	-	-	-	-	-	-	-	-	-0.74	0.49	2	1	0	1
C1orf173	chromosome 1 open reading frame 173	1	hsa-miR-27b	-0.74	0.74	1	1	0	0	2	0	2	0	-	-	-	-	-	-	-	-	-	-	-	-	-	-	-	-	-	-	-	-	-0.74	0.74	1	1	0	0	2	0	2	0	-	-	-	-	-	-
PPP3R1	protein phosphatase 3 (formerly 2B), regulatory subunit B, alpha isoform	4	hsa-miR-27b, hsa-miR-103, hsa-miR-221, hsa-miR-222	-0.73	0.4	4	0	4	0	2	0	0	2	-	-	-	-	-	-	-	-	-	-	-	-	-	-	-	-	-	-	-	-	-0.13	0.52	1	0	1	0	0	0	0	0	-	-	-	-	-	-
PDE4D	phosphodiesterase 4D, cAMP-specific (phosphodiesterase E3 dunce homolog, Drosophila)	4	hsa-miR-31, hsa-miR-103, hsa-miR-199a-5p	-0.73	0.39	4	3	1	0	1	1	0	0	-	-	-	-	-	-	-	-	-	-	-	-	-	-	-	-	-	-	-	-	-	-	-	-	-	-	-	-	-	-	-0.24	0.39	1	1	0	0
EXOC8	exocyst complex component 8	2	hsa-miR-199a-5p	-0.73	0.92	4	2	2	0	2	0	0	2	-	-	-	-	-	-	-	-	-	-	-	-	-	-	-	-	-	-	-	-	-	-	-	-	-	-	-	-	-	-	-	-	-	-	-	-
ETS1	v-ets erythroblastosis virus E26 oncogene homolog 1 (avian)	4	hsa-miR-199a-5p, hsa-miR-221, hsa-miR-222	-0.73	0.12	4	2	0	2	2	0	2	0	-	-	-	-	-	-	-	-	-	-	-	-	-	-	-	-	-	-	-	-	-	-	-	-	-	-	-	-	-	-	-	-	-	-	-	-
CLIP1	CAP-GLY domain containing linker protein 1	3	hsa-miR-103, hsa-miR-199a-5p	-0.73	0.25	3	3	0	0	0	0	0	0	-	-	-	-	-	-	-	-	-	-	-	-	-	-	-	-	-	-	-	-	-	-	-	-	-	-	-	-	-	-	-	-	-	-	-	-
SYT10	synaptotagmin X	3	hsa-miR-103, hsa-miR-221, hsa-miR-222	-0.73	0.44	3	2	0	1	0	0	0	0	-	-	-	-	-	-	-	-	-	-	-	-	-	-	-	-	-	-	-	-	-	-	-	-	-	-	-	-	-	-	-	-	-	-	-	-
NEO1	neogenin homolog 1 (chicken)	2	hsa-miR-27b, hsa-miR-214	-0.73	0.67	2	1	0	1	4	0	3	1	-	-	-	-	-	-	-	-	-	-	-	-	-	-	-	-	-	-	-	-	-0.22	0.79	1	0	0	1	1	0	1	0	-	-	-	-	-	-
PUNC	putative neuronal cell adhesion molecule	3	hsa-let-7b, hsa-let-7c, hsa-let-7e	-0.72	> 0.99	9	9	0	0	3	0	0	3	-0.72	> 0.99	3	3	0	0	1	0	0	1	-	-	-	-	-	-	-	-	-	-	-	-	-	-	-	-	-	-	-	-	-	-	-	-	-	-
PEG10	paternally expressed 10	6	hsa-let-7b, hsa-let-7c, hsa-let-7e, hsa-miR-27b, hsa-miR-103, hsa-miR-214	-0.72	0.53	7	1	5	1	2	0	0	2	-0.08	0.7	1	0	1	0	0	0	0	0	-	-	-	-	-	-	-	-	-	-	-0.33	0.78	2	1	1	0	0	0	0	0	-	-	-	-	-	-
ZNF516	zinc finger protein 516	6	hsa-let-7b, hsa-let-7c, hsa-let-7e, hsa-miR-27b, hsa-miR-199a-5p	-0.72	0.56	6	2	1	3	0	0	0	0	-0.23	0.94	1	0	0	1	0	0	0	0	-	-	-	-	-	-	-	-	-	-	-0.12	0.56	1	0	1	0	0	0	0	0	-	-	-	-	-	-
CPEB1	cytoplasmic polyadenylation element binding protein 1	4	hsa-let-7b, hsa-let-7c, hsa-let-7e, hsa-miR-214	-0.72	0.43	4	4	0	0	0	0	0	0	-0.42	0.88	1	1	0	0	0	0	0	0	-	-	-	-	-	-	-	-	-	-	-	-	-	-	-	-	-	-	-	-	-	-	-	-	-	-
GPD2	glycerol-3-phosphate dehydrogenase 2 (mitochondrial)	3	hsa-miR-27b, hsa-miR-199a-5p	-0.72	< 0.1	3	3	0	0	3	1	0	2	-	-	-	-	-	-	-	-	-	-	-	-	-	-	-	-	-	-	-	-	-0.36	0.31	1	1	0	0	1	1	0	0	-	-	-	-	-	-
ARNT	aryl hydrocarbon receptor nuclear translocator	3	hsa-miR-103, hsa-miR-221, hsa-miR-222	-0.72	0.39	3	3	0	0	0	0	0	0	-	-	-	-	-	-	-	-	-	-	-	-	-	-	-	-	-	-	-	-	-	-	-	-	-	-	-	-	-	-	-	-	-	-	-	-
BMP3	bone morphogenetic protein 3	2	hsa-miR-21, hsa-miR-27b	-0.72	0.24	2	1	0	1	0	0	0	0	-	-	-	-	-	-	-	-	-	-	-0.3	0.24	1	0	0	1	0	0	0	0	-0.42	0.66	1	1	0	0	0	0	0	0	-	-	-	-	-	-
HMGCR	3-hydroxy-3-methylglutaryl-Coenzyme A reductase	2	hsa-miR-27b, hsa-miR-224	-0.72	0.48	2	0	1	1	1	0	0	1	-	-	-	-	-	-	-	-	-	-	-	-	-	-	-	-	-	-	-	-	-0.23	0.48	1	0	1	0	0	0	0	0	-	-	-	-	-	-
ZFAND3	zinc finger, AN1-type domain 3	2	hsa-miR-27b, hsa-miR-214	-0.72	0.65	2	1	1	0	2	0	1	1	-	-	-	-	-	-	-	-	-	-	-	-	-	-	-	-	-	-	-	-	-0.13	0.67	1	0	1	0	0	0	0	0	-	-	-	-	-	-
KL	klotho	2	hsa-miR-199a-5p	-0.72	0.23	2	2	0	0	2	2	0	0	-	-	-	-	-	-	-	-	-	-	-	-	-	-	-	-	-	-	-	-	-	-	-	-	-	-	-	-	-	-	-	-	-	-	-	-
SDAD1	SDA1 domain containing 1	1	hsa-miR-214	-0.72	0.64	2	1	0	1	1	0	1	0	-	-	-	-	-	-	-	-	-	-	-	-	-	-	-	-	-	-	-	-	-	-	-	-	-	-	-	-	-	-	-	-	-	-	-	-
RP2	retinitis pigmentosa 2 (X-linked recessive)	1	hsa-miR-21	-0.72	< 0.1	1	1	0	0	2	0	1	1	-	-	-	-	-	-	-	-	-	-	-0.72	< 0.1	1	1	0	0	2	0	1	1	-	-	-	-	-	-	-	-	-	-	-	-	-	-	-	-
PRKX	protein kinase, X-linked	1	hsa-miR-27b	-0.72	0.79	1	0	0	1	2	1	0	1	-	-	-	-	-	-	-	-	-	-	-	-	-	-	-	-	-	-	-	-	-0.72	0.79	1	0	0	1	2	1	0	1	-	-	-	-	-	-
AFF3	AF4/FMR2 family, member 3	1	hsa-miR-224	-0.72	N/A	1	1	0	0	1	0	0	1	-	-	-	-	-	-	-	-	-	-	-	-	-	-	-	-	-	-	-	-	-	-	-	-	-	-	-	-	-	-	-	-	-	-	-	-
C20orf194	chromosome 20 open reading frame 194	4	hsa-let-7b, hsa-let-7c, hsa-let-7e, hsa-miR-27b	-0.71	0.65	8	0	6	2	3	0	2	1	-0.25	> 0.99	2	0	2	0	0	0	0	0	-	-	-	-	-	-	-	-	-	-	-0.46	0.65	2	0	0	2	3	0	2	1	-	-	-	-	-	-
WDR37	WD repeat domain 37	6	hsa-let-7b, hsa-let-7c, hsa-let-7e, hsa-miR-27b, hsa-miR-221, hsa-miR-222	-0.71	0.24	6	5	1	0	0	0	0	0	-0.23	0.98	1	1	0	0	0	0	0	0	-	-	-	-	-	-	-	-	-	-	-0.24	0.69	1	0	1	0	0	0	0	0	-	-	-	-	-	-
FGF1	fibroblast growth factor 1 (acidic)	2	hsa-miR-21, hsa-miR-27b	-0.71	0.12	2	1	0	1	0	0	0	0	-	-	-	-	-	-	-	-	-	-	-0.44	0.12	1	1	0	0	0	0	0	0	-0.27	0.33	1	0	0	1	0	0	0	0	-	-	-	-	-	-
RAB6A	RAB6A, member RAS oncogene family	2	hsa-miR-21, hsa-miR-214	-0.71	0.19	2	1	1	0	1	0	1	0	-	-	-	-	-	-	-	-	-	-	-0.38	0.19	1	0	1	0	1	0	1	0	-	-	-	-	-	-	-	-	-	-	-	-	-	-	-	-
CSF1	colony stimulating factor 1 (macrophage)	2	hsa-miR-27b, hsa-miR-214	-0.71	0.6	2	2	0	0	1	0	0	1	-	-	-	-	-	-	-	-	-	-	-	-	-	-	-	-	-	-	-	-	-0.27	0.89	1	1	0	0	0	0	0	0	-	-	-	-	-	-
PRICKLE2	prickle homolog 2 (Drosophila)	2	hsa-miR-27b, hsa-miR-214	-0.71	0.13	2	1	0	1	3	1	1	1	-	-	-	-	-	-	-	-	-	-	-	-	-	-	-	-	-	-	-	-	-0.19	0.13	1	0	0	1	1	1	0	0	-	-	-	-	-	-
CXCL12	chemokine (C-X-C motif) ligand 12 (stromal cell-derived factor 1)	2	hsa-miR-221, hsa-miR-222	-0.71	0.55	2	2	0	0	2	0	0	2	-	-	-	-	-	-	-	-	-	-	-	-	-	-	-	-	-	-	-	-	-	-	-	-	-	-	-	-	-	-	-	-	-	-	-	-
KRIT1	KRIT1, ankyrin repeat containing	1	hsa-miR-21	-0.71	0.38	1	1	0	0	1	1	0	0	-	-	-	-	-	-	-	-	-	-	-0.71	0.38	1	1	0	0	1	1	0	0	-	-	-	-	-	-	-	-	-	-	-	-	-	-	-	-
ELAVL2	ELAV (embryonic lethal, abnormal vision, Drosophila)-like 2 (Hu antigen B)	3	hsa-miR-27b, hsa-miR-31, hsa-miR-140-5p	-0.7	0.12	3	1	1	1	0	0	0	0	-	-	-	-	-	-	-	-	-	-	-	-	-	-	-	-	-	-	-	-	-0.17	0.27	1	0	0	1	0	0	0	0	-0.13	0.17	1	0	1	0
ST8SIA1	ST8 alpha-N-acetyl-neuraminide alpha-2,8-sialyltransferase 1	5	hsa-let-7b, hsa-let-7c, hsa-let-7e, hsa-miR-221, hsa-miR-222	-0.7	0.35	5	2	0	3	2	0	2	0	-0.31	0.92	1	0	0	1	0	0	0	0	-	-	-	-	-	-	-	-	-	-	-	-	-	-	-	-	-	-	-	-	-	-	-	-	-	-
CPA4	carboxypeptidase A4	4	hsa-let-7b, hsa-let-7c, hsa-let-7e, hsa-miR-214	-0.7	0.53	4	3	0	1	1	0	0	1	-0.39	0.92	1	1	0	0	0	0	0	0	-	-	-	-	-	-	-	-	-	-	-	-	-	-	-	-	-	-	-	-	-	-	-	-	-	-
RASGRP1	RAS guanyl releasing protein 1 (calcium and DAG-regulated)	4	hsa-let-7b, hsa-let-7c, hsa-let-7e, hsa-miR-21	-0.7	0.61	4	4	0	0	0	0	0	0	-0.34	0.94	1	1	0	0	0	0	0	0	-0.36	0.61	1	1	0	0	0	0	0	0	-	-	-	-	-	-	-	-	-	-	-	-	-	-	-	-
ADAMTSL3	ADAMTS-like 3	4	hsa-miR-27b, hsa-miR-103, hsa-miR-199a-5p	-0.7	0.29	4	0	1	3	2	0	2	0	-	-	-	-	-	-	-	-	-	-	-	-	-	-	-	-	-	-	-	-	-0.43	0.69	1	0	1	0	2	0	2	0	-	-	-	-	-	-
UBE2J1	ubiquitin-conjugating enzyme E2, J1 (UBC6 homolog, yeast)	3	hsa-miR-103, hsa-miR-221, hsa-miR-222	-0.7	0.43	3	2	0	1	1	0	1	0	-	-	-	-	-	-	-	-	-	-	-	-	-	-	-	-	-	-	-	-	-	-	-	-	-	-	-	-	-	-	-	-	-	-	-	-
RBBP5	retinoblastoma binding protein 5	2	hsa-miR-27b, hsa-miR-224	-0.7	0.6	2	0	1	1	1	1	0	0	-	-	-	-	-	-	-	-	-	-	-	-	-	-	-	-	-	-	-	-	-0.51	0.6	1	0	1	0	1	1	0	0	-	-	-	-	-	-
OPHN1	oligophrenin 1	2	hsa-miR-27b, hsa-miR-224	-0.7	0.45	2	1	0	1	2	0	1	1	-	-	-	-	-	-	-	-	-	-	-	-	-	-	-	-	-	-	-	-	-0.4	0.45	1	1	0	0	1	0	0	1	-	-	-	-	-	-
LPHN2	latrophilin 2	2	hsa-miR-27b, hsa-miR-140-5p	-0.7	0.51	2	1	1	0	1	0	1	0	-	-	-	-	-	-	-	-	-	-	-	-	-	-	-	-	-	-	-	-	-0.35	0.51	1	0	1	0	1	0	1	0	-	-	-	-	-	-
RNF144A	ring finger protein 144A	2	hsa-miR-27b, hsa-miR-31	-0.7	0.21	2	0	0	2	2	1	1	0	-	-	-	-	-	-	-	-	-	-	-	-	-	-	-	-	-	-	-	-	-0.31	0.79	1	0	0	1	1	0	1	0	-0.39	0.21	1	0	0	1
SCML2	sex comb on midleg-like 2 (Drosophila)	1	hsa-miR-21	-0.7	0.63	1	1	0	0	1	0	0	1	-	-	-	-	-	-	-	-	-	-	-0.7	0.63	1	1	0	0	1	0	0	1	-	-	-	-	-	-	-	-	-	-	-	-	-	-	-	-
RPS6KA5	ribosomal protein S6 kinase, 90kDa, polypeptide 5	1	hsa-miR-27b	-0.7	< 0.1	1	1	0	0	1	0	0	1	-	-	-	-	-	-	-	-	-	-	-	-	-	-	-	-	-	-	-	-	-0.7	< 0.1	1	1	0	0	1	0	0	1	-	-	-	-	-	-
CDR2	cerebellar degeneration-related protein 2, 62kDa	1	hsa-miR-27b	-0.7	< 0.1	1	1	0	0	1	0	0	1	-	-	-	-	-	-	-	-	-	-	-	-	-	-	-	-	-	-	-	-	-0.7	< 0.1	1	1	0	0	1	0	0	1	-	-	-	-	-	-
ARMC1	armadillo repeat containing 1	1	hsa-miR-103	-0.7	0.75	1	1	0	0	1	0	0	1	-	-	-	-	-	-	-	-	-	-	-	-	-	-	-	-	-	-	-	-	-	-	-	-	-	-	-	-	-	-	-	-	-	-	-	-
F8	coagulation factor VIII, procoagulant component (hemophilia A)	1	hsa-miR-214	-0.7	0.6	1	1	0	0	1	0	0	1	-	-	-	-	-	-	-	-	-	-	-	-	-	-	-	-	-	-	-	-	-	-	-	-	-	-	-	-	-	-	-	-	-	-	-	-
C17orf63	chromosome 17 open reading frame 63	5	hsa-miR-27b, hsa-miR-199a-5p, hsa-miR-221, hsa-miR-222	-0.69	0.32	5	0	2	3	3	0	1	2	-	-	-	-	-	-	-	-	-	-	-	-	-	-	-	-	-	-	-	-	-0.16	0.57	1	0	0	1	1	0	1	0	-	-	-	-	-	-
CAMK2D	calcium/calmodulin-dependent protein kinase (CaM kinase) II delta	2	hsa-miR-27b, hsa-miR-31	-0.69	0.57	2	1	1	0	0	0	0	0	-	-	-	-	-	-	-	-	-	-	-	-	-	-	-	-	-	-	-	-	-0.16	0.67	1	0	1	0	0	0	0	0	-0.53	0.57	1	1	0	0
DDR1	discoidin domain receptor tyrosine kinase 1	2	hsa-miR-199a-5p	-0.69	> 0.99	8	6	2	0	0	0	0	0	-	-	-	-	-	-	-	-	-	-	-	-	-	-	-	-	-	-	-	-	-	-	-	-	-	-	-	-	-	-	-	-	-	-	-	-
PRKAA2	protein kinase, AMP-activated, alpha 2 catalytic subunit	4	hsa-let-7b, hsa-let-7c, hsa-let-7e, hsa-miR-27b	-0.69	< 0.1	4	4	0	0	1	0	1	0	-0.24	0.98	1	1	0	0	0	0	0	0	-	-	-	-	-	-	-	-	-	-	-0.45	< 0.1	1	1	0	0	1	0	1	0	-	-	-	-	-	-
VGLL4	vestigial like 4 (Drosophila)	2	hsa-miR-221, hsa-miR-222	-0.69	0.23	4	2	0	2	0	0	0	0	-	-	-	-	-	-	-	-	-	-	-	-	-	-	-	-	-	-	-	-	-	-	-	-	-	-	-	-	-	-	-	-	-	-	-	-
SMARCD1	SWI/SNF related, matrix associated, actin dependent regulator of chromatin, subfamily d, member 1	3	hsa-miR-21, hsa-miR-199a-5p	-0.69	0.29	3	3	0	0	2	0	0	2	-	-	-	-	-	-	-	-	-	-	-0.3	0.29	1	1	0	0	0	0	0	0	-	-	-	-	-	-	-	-	-	-	-	-	-	-	-	-
ANK3	ankyrin 3, node of Ranvier (ankyrin G)	3	hsa-miR-103, hsa-miR-199a-5p	-0.69	0.43	3	2	1	0	0	0	0	0	-	-	-	-	-	-	-	-	-	-	-	-	-	-	-	-	-	-	-	-	-	-	-	-	-	-	-	-	-	-	-	-	-	-	-	-
GPM6A	glycoprotein M6A	3	hsa-miR-221, hsa-miR-222, hsa-miR-224	-0.69	0.39	3	1	2	0	2	0	0	2	-	-	-	-	-	-	-	-	-	-	-	-	-	-	-	-	-	-	-	-	-	-	-	-	-	-	-	-	-	-	-	-	-	-	-	-
AP1GBP1	AP1 gamma subunit binding protein 1	1	hsa-miR-27b	-0.69	0.7	2	1	1	0	2	0	1	1	-	-	-	-	-	-	-	-	-	-	-	-	-	-	-	-	-	-	-	-	-0.69	0.7	2	1	1	0	2	0	1	1	-	-	-	-	-	-
FBLN5	fibulin 5	2	hsa-miR-27b, hsa-miR-214	-0.69	0.47	2	2	0	0	0	0	0	0	-	-	-	-	-	-	-	-	-	-	-	-	-	-	-	-	-	-	-	-	-0.29	0.59	1	1	0	0	0	0	0	0	-	-	-	-	-	-
H3F3B	H3 histone, family 3B (H3.3B)	2	hsa-miR-27b, hsa-miR-224	-0.69	0.78	2	0	0	2	1	0	0	1	-	-	-	-	-	-	-	-	-	-	-	-	-	-	-	-	-	-	-	-	-0.18	0.78	1	0	0	1	0	0	0	0	-	-	-	-	-	-
PIK3C2A	phosphoinositide-3-kinase, class 2, alpha polypeptide	1	hsa-miR-31	-0.69	0.4	2	1	0	1	0	0	0	0	-	-	-	-	-	-	-	-	-	-	-	-	-	-	-	-	-	-	-	-	-	-	-	-	-	-	-	-	-	-	-0.69	0.4	2	1	0	1
FGF7	fibroblast growth factor 7 (keratinocyte growth factor)	2	hsa-miR-31, hsa-miR-103	-0.69	0.4	2	1	0	1	1	0	1	0	-	-	-	-	-	-	-	-	-	-	-	-	-	-	-	-	-	-	-	-	-	-	-	-	-	-	-	-	-	-	-0.49	0.4	1	1	0	0
DOK4	docking protein 4	2	hsa-miR-140-5p, hsa-miR-214	-0.69	0.38	2	1	0	1	3	0	0	3	-	-	-	-	-	-	-	-	-	-	-	-	-	-	-	-	-	-	-	-	-	-	-	-	-	-	-	-	-	-	-	-	-	-	-	-
SFXN2	sideroflexin 2	1	hsa-miR-27b	-0.69	0.53	1	1	0	0	1	0	0	1	-	-	-	-	-	-	-	-	-	-	-	-	-	-	-	-	-	-	-	-	-0.69	0.53	1	1	0	0	1	0	0	1	-	-	-	-	-	-
TTC3	tetratricopeptide repeat domain 3	1	hsa-miR-224	-0.69	N/A	1	1	0	0	1	0	0	1	-	-	-	-	-	-	-	-	-	-	-	-	-	-	-	-	-	-	-	-	-	-	-	-	-	-	-	-	-	-	-	-	-	-	-	-
ADAMTS6	ADAM metallopeptidase with thrombospondin type 1 motif, 6	7	hsa-let-7b, hsa-let-7c, hsa-let-7e, hsa-miR-27b, hsa-miR-140-5p, hsa-miR-221, hsa-miR-222	-0.68	0.12	7	0	4	3	0	0	0	0	-0.08	0.75	1	0	1	0	0	0	0	0	-	-	-	-	-	-	-	-	-	-	-0.17	0.65	1	0	1	0	0	0	0	0	-	-	-	-	-	-
VAPB	VAMP (vesicle-associated membrane protein)-associated protein B and C	4	hsa-miR-27b, hsa-miR-31, hsa-miR-221, hsa-miR-222	-0.68	0.15	4	3	0	1	0	0	0	0	-	-	-	-	-	-	-	-	-	-	-	-	-	-	-	-	-	-	-	-	-0.23	0.15	1	1	0	0	0	0	0	0	-0.2	0.21	1	0	0	1
GPR85	G protein-coupled receptor 85	2	hsa-miR-140-5p, hsa-miR-214	-0.68	0.49	2	1	0	1	1	0	1	0	-	-	-	-	-	-	-	-	-	-	-	-	-	-	-	-	-	-	-	-	-	-	-	-	-	-	-	-	-	-	-	-	-	-	-	-
LEPREL1	leprecan-like 1	2	hsa-miR-199a-5p	-0.68	0.4	2	2	0	0	2	2	0	0	-	-	-	-	-	-	-	-	-	-	-	-	-	-	-	-	-	-	-	-	-	-	-	-	-	-	-	-	-	-	-	-	-	-	-	-
HECTD2	HECT domain containing 2	2	hsa-miR-221, hsa-miR-222	-0.68	0.52	2	2	0	0	2	0	0	2	-	-	-	-	-	-	-	-	-	-	-	-	-	-	-	-	-	-	-	-	-	-	-	-	-	-	-	-	-	-	-	-	-	-	-	-
SLC7A11	solute carrier family 7, (cationic amino acid transporter, y+ system) member 11	1	hsa-miR-27b	-0.68	0.89	1	1	0	0	2	0	0	2	-	-	-	-	-	-	-	-	-	-	-	-	-	-	-	-	-	-	-	-	-0.68	0.89	1	1	0	0	2	0	0	2	-	-	-	-	-	-
PKN2	protein kinase N2	7	hsa-let-7b, hsa-let-7c, hsa-let-7e, hsa-miR-27b, hsa-miR-31, hsa-miR-199a-5p	-0.68	0.17	7	0	7	0	5	0	5	0	-0.18	0.97	1	0	1	0	1	0	1	0	-	-	-	-	-	-	-	-	-	-	-0.11	0.58	1	0	1	0	0	0	0	0	-0.14	0.17	1	0	1	0
B3GNT1	UDP-GlcNAc:betaGal beta-1,3-N-acetylglucosaminyltransferase 1	5	hsa-let-7b, hsa-let-7c, hsa-let-7e, hsa-miR-199a-5p	-0.68	0.54	5	5	0	0	0	0	0	0	-0.29	0.73	1	1	0	0	0	0	0	0	-	-	-	-	-	-	-	-	-	-	-	-	-	-	-	-	-	-	-	-	-	-	-	-	-	-
PLAGL2	pleiomorphic adenoma gene-like 2	5	hsa-let-7b, hsa-let-7c, hsa-let-7e, hsa-miR-27b, hsa-miR-214	-0.68	0.68	5	1	0	4	2	0	0	2	-0.22	0.92	1	0	0	1	0	0	0	0	-	-	-	-	-	-	-	-	-	-	-0.14	0.7	1	1	0	0	0	0	0	0	-	-	-	-	-	-
XKR8	XK, Kell blood group complex subunit-related family, member 8	4	hsa-let-7b, hsa-let-7c, hsa-let-7e, hsa-miR-21	-0.68	0.2	4	4	0	0	3	0	0	3	-0.44	0.95	1	1	0	0	1	0	0	1	-0.24	0.2	1	1	0	0	0	0	0	0	-	-	-	-	-	-	-	-	-	-	-	-	-	-	-	-
CDH11	cadherin 11, type 2, OB-cadherin (osteoblast)	2	hsa-miR-27b, hsa-miR-214	-0.68	0.42	2	1	1	0	0	0	0	0	-	-	-	-	-	-	-	-	-	-	-	-	-	-	-	-	-	-	-	-	-0.48	0.76	1	1	0	0	0	0	0	0	-	-	-	-	-	-
PANK1	pantothenate kinase 1	2	hsa-miR-27b, hsa-miR-214	-0.68	0.48	2	1	0	1	0	0	0	0	-	-	-	-	-	-	-	-	-	-	-	-	-	-	-	-	-	-	-	-	-0.42	0.86	1	1	0	0	0	0	0	0	-	-	-	-	-	-
PTGFRN	prostaglandin F2 receptor negative regulator	2	hsa-miR-27b, hsa-miR-31	-0.68	0.33	2	1	0	1	1	0	0	1	-	-	-	-	-	-	-	-	-	-	-	-	-	-	-	-	-	-	-	-	-0.3	0.61	1	0	0	1	0	0	0	0	-0.38	0.33	1	1	0	0
TSC1	tuberous sclerosis 1	4	hsa-let-7b, hsa-let-7c, hsa-let-7e, hsa-miR-27b	-0.67	0.91	4	1	0	3	0	0	0	0	-0.16	0.94	1	0	0	1	0	0	0	0	-	-	-	-	-	-	-	-	-	-	-0.51	0.91	1	1	0	0	0	0	0	0	-	-	-	-	-	-
KLF12	Kruppel-like factor 12	4	hsa-miR-21, hsa-miR-27b, hsa-miR-199a-5p	-0.67	< 0.1	4	1	1	2	2	0	1	1	-	-	-	-	-	-	-	-	-	-	-0.32	< 0.1	1	1	0	0	1	0	1	0	-0.26	0.69	1	0	1	0	1	0	0	1	-	-	-	-	-	-
TMEM123	transmembrane protein 123	4	hsa-miR-27b, hsa-miR-140-5p, hsa-miR-199a-5p	-0.67	0.56	4	0	2	2	0	0	0	0	-	-	-	-	-	-	-	-	-	-	-	-	-	-	-	-	-	-	-	-	-0.19	0.59	1	0	0	1	0	0	0	0	-	-	-	-	-	-
THRSP	thyroid hormone responsive (SPOT14 homolog, rat)	3	hsa-let-7b, hsa-let-7c, hsa-let-7e	-0.67	0.19	3	3	0	0	3	0	0	3	-0.67	0.19	1	1	0	0	1	0	0	1	-	-	-	-	-	-	-	-	-	-	-	-	-	-	-	-	-	-	-	-	-	-	-	-	-	-
SHE	Src homology 2 domain containing E	1	hsa-miR-27b	-0.67	0.92	2	1	0	1	2	0	0	2	-	-	-	-	-	-	-	-	-	-	-	-	-	-	-	-	-	-	-	-	-0.67	0.92	2	1	0	1	2	0	0	2	-	-	-	-	-	-
UBE4A	ubiquitination factor E4A (UFD2 homolog, yeast)	2	hsa-miR-27b, hsa-miR-103	-0.67	0.44	2	2	0	0	3	0	1	2	-	-	-	-	-	-	-	-	-	-	-	-	-	-	-	-	-	-	-	-	-0.16	0.53	1	1	0	0	1	0	1	0	-	-	-	-	-	-
JAKMIP2	janus kinase and microtubule interacting protein 2	2	hsa-miR-103, hsa-miR-214	-0.67	0.47	2	1	0	1	0	0	0	0	-	-	-	-	-	-	-	-	-	-	-	-	-	-	-	-	-	-	-	-	-	-	-	-	-	-	-	-	-	-	-	-	-	-	-	-
RNF115	ring finger protein 115	1	hsa-miR-214	-0.67	0.46	1	1	0	0	1	0	0	1	-	-	-	-	-	-	-	-	-	-	-	-	-	-	-	-	-	-	-	-	-	-	-	-	-	-	-	-	-	-	-	-	-	-	-	-
RUNX1	runt-related transcription factor 1 (acute myeloid leukemia 1; aml1 oncogene)	2	hsa-miR-27b, hsa-miR-214	-0.67	0.46	3	1	2	0	0	0	0	0	-	-	-	-	-	-	-	-	-	-	-	-	-	-	-	-	-	-	-	-	-0.58	0.97	2	1	1	0	0	0	0	0	-	-	-	-	-	-
PAQR9	progestin and adipoQ receptor family member IX	3	hsa-miR-27b, hsa-miR-199a-5p	-0.67	0.49	3	1	2	0	2	0	2	0	-	-	-	-	-	-	-	-	-	-	-	-	-	-	-	-	-	-	-	-	-0.41	0.51	1	1	0	0	0	0	0	0	-	-	-	-	-	-
TMEM189-UBE2V1	TMEM189-UBE2V1	2	hsa-miR-27b, hsa-miR-140-5p	-0.67	0.7	2	1	0	1	1	0	1	0	-	-	-	-	-	-	-	-	-	-	-	-	-	-	-	-	-	-	-	-	-0.38	0.75	1	1	0	0	0	0	0	0	-	-	-	-	-	-
UBE2V1	ubiquitin-conjugating enzyme E2 variant 1	2	hsa-miR-27b, hsa-miR-140-5p	-0.67	0.7	2	1	0	1	1	0	1	0	-	-	-	-	-	-	-	-	-	-	-	-	-	-	-	-	-	-	-	-	-0.38	0.75	1	1	0	0	0	0	0	0	-	-	-	-	-	-
GSTCD	glutathione S-transferase, C-terminal domain containing	2	hsa-miR-31, hsa-miR-103	-0.67	0.28	2	1	0	1	0	0	0	0	-	-	-	-	-	-	-	-	-	-	-	-	-	-	-	-	-	-	-	-	-	-	-	-	-	-	-	-	-	-	-0.38	0.28	1	1	0	0
FAM118A	family with sequence similarity 118, member A	4	hsa-let-7b, hsa-let-7c, hsa-let-7e, hsa-miR-31	-0.66	0.23	4	4	0	0	0	0	0	0	-0.26	0.95	1	1	0	0	0	0	0	0	-	-	-	-	-	-	-	-	-	-	-	-	-	-	-	-	-	-	-	-	-0.4	0.23	1	1	0	0
STAB2	stabilin 2	4	hsa-let-7b, hsa-let-7c, hsa-let-7e, hsa-miR-27b	-0.66	0.57	4	1	3	0	1	0	0	1	-0.1	0.77	1	0	1	0	0	0	0	0	-	-	-	-	-	-	-	-	-	-	-0.56	0.57	1	1	0	0	1	0	0	1	-	-	-	-	-	-
CHD2	chromodomain helicase DNA binding protein 2	2	hsa-miR-103, hsa-miR-214	-0.66	0.62	3	0	1	2	4	1	2	1	-	-	-	-	-	-	-	-	-	-	-	-	-	-	-	-	-	-	-	-	-	-	-	-	-	-	-	-	-	-	-	-	-	-	-	-
TMEM170B	transmembrane protein 170B	1	hsa-miR-27b	-0.66	0.96	2	1	1	0	1	0	0	1	-	-	-	-	-	-	-	-	-	-	-	-	-	-	-	-	-	-	-	-	-0.66	0.96	2	1	1	0	1	0	0	1	-	-	-	-	-	-
N4BP1	NEDD4 binding protein 1	2	hsa-miR-27b, hsa-miR-103	-0.66	0.39	2	0	0	2	2	1	1	0	-	-	-	-	-	-	-	-	-	-	-	-	-	-	-	-	-	-	-	-	-0.13	0.39	1	0	0	1	0	0	0	0	-	-	-	-	-	-
COPS2	COP9 constitutive photomorphogenic homolog subunit 2 (Arabidopsis)	2	hsa-miR-31, hsa-miR-103	-0.66	0.21	2	0	1	1	1	0	1	0	-	-	-	-	-	-	-	-	-	-	-	-	-	-	-	-	-	-	-	-	-	-	-	-	-	-	-	-	-	-	-0.26	0.21	1	0	0	1
ZNF547	zinc finger protein 547	2	hsa-miR-199a-5p	-0.66	0.58	2	2	0	0	2	2	0	0	-	-	-	-	-	-	-	-	-	-	-	-	-	-	-	-	-	-	-	-	-	-	-	-	-	-	-	-	-	-	-	-	-	-	-	-
GABRA1	gamma-aminobutyric acid (GABA) A receptor, alpha 1	2	hsa-miR-221, hsa-miR-222	-0.66	0.53	2	2	0	0	2	0	2	0	-	-	-	-	-	-	-	-	-	-	-	-	-	-	-	-	-	-	-	-	-	-	-	-	-	-	-	-	-	-	-	-	-	-	-	-
PIP5K3	phosphatidylinositol-3-phosphate/phosphatidylinositol 5-kinase, type III	1	hsa-miR-21	-0.66	< 0.1	1	1	0	0	1	0	1	0	-	-	-	-	-	-	-	-	-	-	-0.66	< 0.1	1	1	0	0	1	0	1	0	-	-	-	-	-	-	-	-	-	-	-	-	-	-	-	-
ALG9	asparagine-linked glycosylation 9 homolog (S. cerevisiae, alpha- 1,2-mannosyltransferase)	1	hsa-miR-27b	-0.66	0.49	1	0	1	0	2	0	0	2	-	-	-	-	-	-	-	-	-	-	-	-	-	-	-	-	-	-	-	-	-0.66	0.49	1	0	1	0	2	0	0	2	-	-	-	-	-	-
KIAA1109	KIAA1109	1	hsa-miR-27b	-0.66	0.74	1	1	0	0	1	0	1	0	-	-	-	-	-	-	-	-	-	-	-	-	-	-	-	-	-	-	-	-	-0.66	0.74	1	1	0	0	1	0	1	0	-	-	-	-	-	-
NKTR	natural killer-tumor recognition sequence	2	hsa-miR-27b, hsa-miR-103	-0.66	0.38	2	1	0	1	2	0	1	1	-	-	-	-	-	-	-	-	-	-	-	-	-	-	-	-	-	-	-	-	-0.37	0.53	1	1	0	0	1	0	0	1	-	-	-	-	-	-
TMEM9B	TMEM9 domain family, member B	2	hsa-miR-27b, hsa-miR-224	-0.66	0.6	2	0	0	2	1	0	1	0	-	-	-	-	-	-	-	-	-	-	-	-	-	-	-	-	-	-	-	-	-0.25	0.6	1	0	0	1	0	0	0	0	-	-	-	-	-	-
PPTC7	PTC7 protein phosphatase homolog (S. cerevisiae)	5	hsa-let-7b, hsa-let-7c, hsa-let-7e, hsa-miR-140-5p, hsa-miR-214	-0.65	0.47	5	1	3	1	0	0	0	0	-0.11	0.76	1	0	1	0	0	0	0	0	-	-	-	-	-	-	-	-	-	-	-	-	-	-	-	-	-	-	-	-	-	-	-	-	-	-
ARID1A	AT rich interactive domain 1A (SWI-like)	3	hsa-miR-31, hsa-miR-221, hsa-miR-222	-0.65	0.12	3	1	0	2	0	0	0	0	-	-	-	-	-	-	-	-	-	-	-	-	-	-	-	-	-	-	-	-	-	-	-	-	-	-	-	-	-	-	-0.32	0.44	1	1	0	0
NUAK1	NUAK family, SNF1-like kinase, 1	3	hsa-miR-103, hsa-miR-214, hsa-miR-224	-0.65	0.53	3	0	0	3	3	0	1	2	-	-	-	-	-	-	-	-	-	-	-	-	-	-	-	-	-	-	-	-	-	-	-	-	-	-	-	-	-	-	-	-	-	-	-	-
PPP1R2	protein phosphatase 1, regulatory (inhibitor) subunit 2	3	hsa-miR-199a-5p, hsa-miR-224	-0.65	0.67	3	0	1	2	2	0	0	2	-	-	-	-	-	-	-	-	-	-	-	-	-	-	-	-	-	-	-	-	-	-	-	-	-	-	-	-	-	-	-	-	-	-	-	-
PAIP2B	poly(A) binding protein interacting protein 2B	2	hsa-miR-21, hsa-miR-27b	-0.65	0.32	2	0	0	2	2	1	0	1	-	-	-	-	-	-	-	-	-	-	-0.43	0.32	1	0	0	1	1	1	0	0	-0.22	0.7	1	0	0	1	1	0	0	1	-	-	-	-	-	-
RCAN2	regulator of calcineurin 2	1	hsa-miR-27b	-0.65	0.68	2	2	0	0	0	0	0	0	-	-	-	-	-	-	-	-	-	-	-	-	-	-	-	-	-	-	-	-	-0.65	0.68	2	2	0	0	0	0	0	0	-	-	-	-	-	-
VAV2	vav 2 guanine nucleotide exchange factor	2	hsa-miR-27b, hsa-miR-214	-0.65	0.55	2	0	1	1	3	0	1	2	-	-	-	-	-	-	-	-	-	-	-	-	-	-	-	-	-	-	-	-	-0.33	0.8	1	0	1	0	1	0	1	0	-	-	-	-	-	-
AKAP1	A kinase (PRKA) anchor protein 1	2	hsa-miR-199a-5p	-0.65	0.87	2	2	0	0	2	2	0	0	-	-	-	-	-	-	-	-	-	-	-	-	-	-	-	-	-	-	-	-	-	-	-	-	-	-	-	-	-	-	-	-	-	-	-	-
KIF5C	kinesin family member 5C	1	hsa-miR-103	-0.65	< 0.1	1	1	0	0	1	1	0	0	-	-	-	-	-	-	-	-	-	-	-	-	-	-	-	-	-	-	-	-	-	-	-	-	-	-	-	-	-	-	-	-	-	-	-	-
RBBP4	retinoblastoma binding protein 4	4	hsa-miR-27b, hsa-miR-140-5p, hsa-miR-199a-5p	-0.64	0.49	4	0	2	2	0	0	0	0	-	-	-	-	-	-	-	-	-	-	-	-	-	-	-	-	-	-	-	-	-0.14	0.53	1	0	1	0	0	0	0	0	-	-	-	-	-	-
AK2	adenylate kinase 2	3	hsa-miR-27b, hsa-miR-31, hsa-miR-103	-0.64	0.21	3	0	0	3	1	0	1	0	-	-	-	-	-	-	-	-	-	-	-	-	-	-	-	-	-	-	-	-	-0.28	0.42	1	0	0	1	1	0	1	0	-0.16	0.21	1	0	0	1
ZNF629	zinc finger protein 629	4	hsa-miR-199a-5p, hsa-miR-221, hsa-miR-222	-0.64	0.23	4	2	2	0	2	0	2	0	-	-	-	-	-	-	-	-	-	-	-	-	-	-	-	-	-	-	-	-	-	-	-	-	-	-	-	-	-	-	-	-	-	-	-	-
LRP4	low density lipoprotein receptor-related protein 4	3	hsa-miR-140-5p, hsa-miR-199a-5p	-0.64	0.72	3	1	2	0	0	0	0	0	-	-	-	-	-	-	-	-	-	-	-	-	-	-	-	-	-	-	-	-	-	-	-	-	-	-	-	-	-	-	-	-	-	-	-	-
DPYSL2	dihydropyrimidinase-like 2	2	hsa-miR-140-5p, hsa-miR-224	-0.64	0.63	2	0	0	2	1	0	1	0	-	-	-	-	-	-	-	-	-	-	-	-	-	-	-	-	-	-	-	-	-	-	-	-	-	-	-	-	-	-	-	-	-	-	-	-
KLK10	kallikrein-related peptidase 10	2	hsa-miR-140-5p, hsa-miR-214	-0.64	0.4	2	0	0	2	1	1	0	0	-	-	-	-	-	-	-	-	-	-	-	-	-	-	-	-	-	-	-	-	-	-	-	-	-	-	-	-	-	-	-	-	-	-	-	-
PHF14	PHD finger protein 14	1	hsa-miR-21	-0.64	0.39	1	0	0	1	1	0	0	1	-	-	-	-	-	-	-	-	-	-	-0.64	0.39	1	0	0	1	1	0	0	1	-	-	-	-	-	-	-	-	-	-	-	-	-	-	-	-
KCNK2	potassium channel, subfamily K, member 2	1	hsa-miR-27b	-0.64	0.7	1	1	0	0	1	0	0	1	-	-	-	-	-	-	-	-	-	-	-	-	-	-	-	-	-	-	-	-	-0.64	0.7	1	1	0	0	1	0	0	1	-	-	-	-	-	-
ANKRD52	ankyrin repeat domain 52	9	hsa-let-7b, hsa-let-7c, hsa-let-7e, hsa-miR-31, hsa-miR-103, hsa-miR-140-5p, hsa-miR-214, hsa-miR-221, hsa-miR-222	-0.63	0.45	10	4	4	2	11	0	3	8	0	0.85	1	0	1	0	3	0	1	2	-	-	-	-	-	-	-	-	-	-	-	-	-	-	-	-	-	-	-	-	-0.07	0.45	1	1	0	0
IKZF2	IKAROS family zinc finger 2 (Helios)	4	hsa-let-7b, hsa-let-7c, hsa-let-7e, hsa-miR-27b	-0.63	0.65	7	0	6	1	2	0	1	1	-0.22	0.97	2	0	2	0	0	0	0	0	-	-	-	-	-	-	-	-	-	-	-0.41	0.65	1	0	0	1	2	0	1	1	-	-	-	-	-	-
KLHL31	kelch-like 31 (Drosophila)	4	hsa-let-7b, hsa-let-7c, hsa-let-7e, hsa-miR-27b	-0.63	0.76	4	1	0	3	0	0	0	0	-0.37	0.88	1	0	0	1	0	0	0	0	-	-	-	-	-	-	-	-	-	-	-0.26	0.76	1	1	0	0	0	0	0	0	-	-	-	-	-	-
INTS2	integrator complex subunit 2	4	hsa-let-7b, hsa-let-7c, hsa-let-7e, hsa-miR-214	-0.63	0.42	4	3	0	1	3	0	3	0	-0.31	0.89	1	1	0	0	1	0	1	0	-	-	-	-	-	-	-	-	-	-	-	-	-	-	-	-	-	-	-	-	-	-	-	-	-	-
TIMP3	TIMP metallopeptidase inhibitor 3 (Sorsby fundus dystrophy, pseudoinflammatory)	3	hsa-miR-21, hsa-miR-221, hsa-miR-222	-0.63	0.12	4	2	0	2	0	0	0	0	-	-	-	-	-	-	-	-	-	-	-0.43	0.78	2	2	0	0	0	0	0	0	-	-	-	-	-	-	-	-	-	-	-	-	-	-	-	-
CACNB2	calcium channel, voltage-dependent, beta 2 subunit	4	hsa-miR-27b, hsa-miR-31, hsa-miR-199a-5p	-0.63	0.17	4	0	2	2	2	0	2	0	-	-	-	-	-	-	-	-	-	-	-	-	-	-	-	-	-	-	-	-	-0.2	0.17	1	0	0	1	0	0	0	0	-0.17	0.21	1	0	0	1
WDTC1	WD and tetratricopeptide repeats 1	3	hsa-miR-199a-5p, hsa-miR-214	-0.63	< 0.1	4	2	0	2	2	1	1	0	-	-	-	-	-	-	-	-	-	-	-	-	-	-	-	-	-	-	-	-	-	-	-	-	-	-	-	-	-	-	-	-	-	-	-	-
PRTG	protogenin homolog (Gallus gallus)	3	hsa-let-7b, hsa-let-7c, hsa-let-7e	-0.63	0.85	3	3	0	0	3	0	3	0	-0.63	0.85	1	1	0	0	1	0	1	0	-	-	-	-	-	-	-	-	-	-	-	-	-	-	-	-	-	-	-	-	-	-	-	-	-	-
MBNL1	muscleblind-like (Drosophila)	3	hsa-miR-21, hsa-miR-103, hsa-miR-224	-0.63	0.35	3	1	0	2	0	0	0	0	-	-	-	-	-	-	-	-	-	-	-0.2	0.35	1	0	0	1	0	0	0	0	-	-	-	-	-	-	-	-	-	-	-	-	-	-	-	-
VASH1	vasohibin 1	3	hsa-miR-214, hsa-miR-221, hsa-miR-222	-0.63	0.61	3	2	0	1	4	0	3	1	-	-	-	-	-	-	-	-	-	-	-	-	-	-	-	-	-	-	-	-	-	-	-	-	-	-	-	-	-	-	-	-	-	-	-	-
SEPT14	septin 14	2	hsa-miR-221, hsa-miR-222	-0.63	< 0.1	2	2	0	0	2	0	2	0	-	-	-	-	-	-	-	-	-	-	-	-	-	-	-	-	-	-	-	-	-	-	-	-	-	-	-	-	-	-	-	-	-	-	-	-
FAM13A1	family with sequence similarity 13, member A1	1	hsa-miR-21	-0.63	0.46	1	1	0	0	1	0	1	0	-	-	-	-	-	-	-	-	-	-	-0.63	0.46	1	1	0	0	1	0	1	0	-	-	-	-	-	-	-	-	-	-	-	-	-	-	-	-
MBTD1	mbt domain containing 1	1	hsa-miR-27b	-0.63	0.32	1	0	0	1	2	0	2	0	-	-	-	-	-	-	-	-	-	-	-	-	-	-	-	-	-	-	-	-	-0.63	0.32	1	0	0	1	2	0	2	0	-	-	-	-	-	-
SLC39A11	solute carrier family 39 (metal ion transporter), member 11	1	hsa-miR-27b	-0.63	0.82	1	0	0	1	2	1	1	0	-	-	-	-	-	-	-	-	-	-	-	-	-	-	-	-	-	-	-	-	-0.63	0.82	1	0	0	1	2	1	1	0	-	-	-	-	-	-
TMEM47	transmembrane protein 47	1	hsa-miR-103	-0.63	< 0.1	1	1	0	0	1	1	0	0	-	-	-	-	-	-	-	-	-	-	-	-	-	-	-	-	-	-	-	-	-	-	-	-	-	-	-	-	-	-	-	-	-	-	-	-
DDX52	DEAD (Asp-Glu-Ala-Asp) box polypeptide 52	1	hsa-miR-224	-0.63	N/A	1	0	0	1	2	0	0	2	-	-	-	-	-	-	-	-	-	-	-	-	-	-	-	-	-	-	-	-	-	-	-	-	-	-	-	-	-	-	-	-	-	-	-	-
IGF1R	insulin-like growth factor 1 receptor	4	hsa-let-7b, hsa-let-7c, hsa-let-7e, hsa-miR-140-5p	-0.62	0.58	10	3	3	4	1	0	0	1	-0.56	> 0.99	3	1	1	1	0	0	0	0	-	-	-	-	-	-	-	-	-	-	-	-	-	-	-	-	-	-	-	-	-	-	-	-	-	-
SLC24A3	solute carrier family 24 (sodium/potassium/calcium exchanger), member 3	3	hsa-miR-31, hsa-miR-199a-5p	-0.62	0.21	5	2	0	3	0	0	0	0	-	-	-	-	-	-	-	-	-	-	-	-	-	-	-	-	-	-	-	-	-	-	-	-	-	-	-	-	-	-	-0.18	0.21	1	0	0	1
USP24	ubiquitin specific peptidase 24	4	hsa-let-7b, hsa-let-7c, hsa-let-7e, hsa-miR-214	-0.62	0.49	4	1	0	3	0	0	0	0	-0.22	0.92	1	0	0	1	0	0	0	0	-	-	-	-	-	-	-	-	-	-	-	-	-	-	-	-	-	-	-	-	-	-	-	-	-	-
MAP3K11	mitogen-activated protein kinase kinase kinase 11	2	hsa-miR-199a-5p	-0.62	0.99	4	4	0	0	0	0	0	0	-	-	-	-	-	-	-	-	-	-	-	-	-	-	-	-	-	-	-	-	-	-	-	-	-	-	-	-	-	-	-	-	-	-	-	-
KIAA1553	KIAA1553	3	hsa-miR-27b, hsa-miR-199a-5p	-0.62	0.55	3	2	0	1	1	0	1	0	-	-	-	-	-	-	-	-	-	-	-	-	-	-	-	-	-	-	-	-	-0.33	0.55	1	0	0	1	1	0	1	0	-	-	-	-	-	-
ABCC1	ATP-binding cassette, sub-family C (CFTR/MRP), member 1	3	hsa-miR-199a-5p, hsa-miR-224	-0.62	0.91	3	2	1	0	0	0	0	0	-	-	-	-	-	-	-	-	-	-	-	-	-	-	-	-	-	-	-	-	-	-	-	-	-	-	-	-	-	-	-	-	-	-	-	-
TET1	tet oncogene 1	2	hsa-miR-21, hsa-miR-27b	-0.62	0.43	2	0	0	2	0	0	0	0	-	-	-	-	-	-	-	-	-	-	-0.31	0.43	1	0	0	1	0	0	0	0	-0.31	0.53	1	0	0	1	0	0	0	0	-	-	-	-	-	-
PALM2	paralemmin 2	2	hsa-miR-27b, hsa-miR-140-5p	-0.62	0.51	2	1	1	0	3	0	2	1	-	-	-	-	-	-	-	-	-	-	-	-	-	-	-	-	-	-	-	-	-0.52	0.9	1	1	0	0	3	0	2	1	-	-	-	-	-	-
ZHX1	zinc fingers and homeoboxes 1	2	hsa-miR-27b, hsa-miR-140-5p	-0.62	0.44	2	1	1	0	0	0	0	0	-	-	-	-	-	-	-	-	-	-	-	-	-	-	-	-	-	-	-	-	-0.49	0.44	1	1	0	0	0	0	0	0	-	-	-	-	-	-
FAM126A	family with sequence similarity 126, member A	1	hsa-miR-27b	-0.62	0.58	1	1	0	0	1	0	0	1	-	-	-	-	-	-	-	-	-	-	-	-	-	-	-	-	-	-	-	-	-0.62	0.58	1	1	0	0	1	0	0	1	-	-	-	-	-	-
TRIM2	tripartite motif-containing 2	1	hsa-miR-27b	-0.62	0.65	1	0	1	0	3	0	2	1	-	-	-	-	-	-	-	-	-	-	-	-	-	-	-	-	-	-	-	-	-0.62	0.65	1	0	1	0	3	0	2	1	-	-	-	-	-	-
EIF2C1	eukaryotic translation initiation factor 2C, 1	7	hsa-let-7b, hsa-let-7c, hsa-let-7e, hsa-miR-103, hsa-miR-199a-5p, hsa-miR-214	-0.61	0.61	7	1	6	0	10	0	4	6	-0.06	0.92	1	0	1	0	1	0	0	1	-	-	-	-	-	-	-	-	-	-	-	-	-	-	-	-	-	-	-	-	-	-	-	-	-	-
CHD7	chromodomain helicase DNA binding protein 7	5	hsa-let-7b, hsa-let-7c, hsa-let-7e, hsa-miR-21, hsa-miR-27b	-0.61	0.36	5	0	4	1	0	0	0	0	-0.13	0.82	1	0	1	0	0	0	0	0	-0.31	0.36	1	0	0	1	0	0	0	0	-0.17	0.49	1	0	1	0	0	0	0	0	-	-	-	-	-	-
CDK6	cyclin-dependent kinase 6	4	hsa-miR-21, hsa-miR-27b, hsa-miR-103, hsa-miR-214	-0.61	0.16	5	0	2	3	4	1	3	0	-	-	-	-	-	-	-	-	-	-	-0.07	0.16	1	0	0	1	0	0	0	0	-0.17	0.55	1	0	1	0	2	1	1	0	-	-	-	-	-	-
TMC7	transmembrane channel-like 7	4	hsa-let-7b, hsa-let-7c, hsa-let-7e, hsa-miR-224	-0.61	0.84	4	1	3	0	0	0	0	0	-0.25	0.84	1	0	1	0	0	0	0	0	-	-	-	-	-	-	-	-	-	-	-	-	-	-	-	-	-	-	-	-	-	-	-	-	-	-
ANKRD43	ankyrin repeat domain 43	4	hsa-let-7b, hsa-let-7c, hsa-let-7e, hsa-miR-27b	-0.61	0.84	4	1	0	3	0	0	0	0	-0.25	0.94	1	0	0	1	0	0	0	0	-	-	-	-	-	-	-	-	-	-	-0.36	0.84	1	1	0	0	0	0	0	0	-	-	-	-	-	-
FASLG	Fas ligand (TNF superfamily, member 6)	4	hsa-let-7b, hsa-let-7c, hsa-let-7e, hsa-miR-21	-0.61	0.27	4	4	0	0	0	0	0	0	-0.24	0.98	1	1	0	0	0	0	0	0	-0.37	0.27	1	1	0	0	0	0	0	0	-	-	-	-	-	-	-	-	-	-	-	-	-	-	-	-
MTMR12	myotubularin related protein 12	4	hsa-let-7b, hsa-let-7c, hsa-let-7e, hsa-miR-21	-0.61	0.45	4	0	3	1	1	0	0	1	-0.09	0.87	1	0	1	0	0	0	0	0	-0.52	0.45	1	0	0	1	1	0	0	1	-	-	-	-	-	-	-	-	-	-	-	-	-	-	-	-
C1GALT1	core 1 synthase, glycoprotein-N-acetylgalactosamine 3-beta-galactosyltransferase, 1	3	hsa-miR-27b, hsa-miR-199a-5p	-0.61	0.14	3	2	1	0	0	0	0	0	-	-	-	-	-	-	-	-	-	-	-	-	-	-	-	-	-	-	-	-	-0.18	0.49	1	0	1	0	0	0	0	0	-	-	-	-	-	-
MED13	mediator complex subunit 13	2	hsa-miR-27b, hsa-miR-140-5p	-0.61	< 0.1	2	2	0	0	0	0	0	0	-	-	-	-	-	-	-	-	-	-	-	-	-	-	-	-	-	-	-	-	-0.21	< 0.1	1	1	0	0	0	0	0	0	-	-	-	-	-	-
MFN2	mitofusin 2	2	hsa-miR-103, hsa-miR-214	-0.61	0.45	2	0	0	2	3	0	2	1	-	-	-	-	-	-	-	-	-	-	-	-	-	-	-	-	-	-	-	-	-	-	-	-	-	-	-	-	-	-	-	-	-	-	-	-
PGF	placental growth factor	1	hsa-miR-214	-0.61	0.76	2	1	0	1	1	0	0	1	-	-	-	-	-	-	-	-	-	-	-	-	-	-	-	-	-	-	-	-	-	-	-	-	-	-	-	-	-	-	-	-	-	-	-	-
ARFGEF1	ADP-ribosylation factor guanine nucleotide-exchange factor 1(brefeldin A-inhibited)	1	hsa-miR-27b	-0.61	0.84	1	1	0	0	1	0	1	0	-	-	-	-	-	-	-	-	-	-	-	-	-	-	-	-	-	-	-	-	-0.61	0.84	1	1	0	0	1	0	1	0	-	-	-	-	-	-
CORO1C	coronin, actin binding protein, 1C	1	hsa-miR-224	-0.61	N/A	1	0	0	1	2	0	2	0	-	-	-	-	-	-	-	-	-	-	-	-	-	-	-	-	-	-	-	-	-	-	-	-	-	-	-	-	-	-	-	-	-	-	-	-
UNQ1887	signal peptide peptidase 3	1	hsa-miR-224	-0.61	N/A	1	1	0	0	1	0	0	1	-	-	-	-	-	-	-	-	-	-	-	-	-	-	-	-	-	-	-	-	-	-	-	-	-	-	-	-	-	-	-	-	-	-	-	-
ZDHHC20	zinc finger, DHHC-type containing 20	1	hsa-miR-224	-0.61	N/A	1	1	0	0	1	0	1	0	-	-	-	-	-	-	-	-	-	-	-	-	-	-	-	-	-	-	-	-	-	-	-	-	-	-	-	-	-	-	-	-	-	-	-	-
SS18L1	synovial sarcoma translocation gene on chromosome 18-like 1	2	hsa-miR-27b, hsa-miR-31	-0.6	0.17	2	1	1	0	1	0	1	0	-	-	-	-	-	-	-	-	-	-	-	-	-	-	-	-	-	-	-	-	-0.46	0.71	1	1	0	0	1	0	1	0	-0.14	0.17	1	0	1	0
APBA2	amyloid beta (A4) precursor protein-binding, family A, member 2	2	hsa-miR-27b, hsa-miR-224	-0.6	0.79	2	1	0	1	0	0	0	0	-	-	-	-	-	-	-	-	-	-	-	-	-	-	-	-	-	-	-	-	-0.2	0.79	1	0	0	1	0	0	0	0	-	-	-	-	-	-
DYRK1A	dual-specificity tyrosine-(Y)-phosphorylation regulated kinase 1A	6	hsa-let-7b, hsa-let-7c, hsa-let-7e, hsa-miR-27b, hsa-miR-221, hsa-miR-222	-0.6	0.52	6	2	1	3	0	0	0	0	-0.19	0.79	1	0	0	1	0	0	0	0	-	-	-	-	-	-	-	-	-	-	-0.17	0.53	1	0	1	0	0	0	0	0	-	-	-	-	-	-
THBS1	thrombospondin 1	5	hsa-let-7b, hsa-let-7c, hsa-let-7e, hsa-miR-221, hsa-miR-222	-0.6	0.18	5	2	3	0	2	0	0	2	-0.25	0.83	1	0	1	0	0	0	0	0	-	-	-	-	-	-	-	-	-	-	-	-	-	-	-	-	-	-	-	-	-	-	-	-	-	-
GGA3	golgi associated, gamma adaptin ear containing, ARF binding protein 3	5	hsa-let-7b, hsa-let-7c, hsa-let-7e, hsa-miR-103, hsa-miR-224	-0.6	0.66	5	0	1	4	1	0	1	0	-0.14	0.91	1	0	0	1	0	0	0	0	-	-	-	-	-	-	-	-	-	-	-	-	-	-	-	-	-	-	-	-	-	-	-	-	-	-
BCL7A	B-cell CLL/lymphoma 7A	5	hsa-let-7b, hsa-let-7c, hsa-let-7e, hsa-miR-21, hsa-miR-27b	-0.6	0.26	5	1	4	0	0	0	0	0	-0.11	0.86	1	0	1	0	0	0	0	0	-0.34	0.26	1	1	0	0	0	0	0	0	-0.15	0.57	1	0	1	0	0	0	0	0	-	-	-	-	-	-
CLASP2	cytoplasmic linker associated protein 2	4	hsa-let-7b, hsa-let-7c, hsa-let-7e, hsa-miR-31	-0.6	0.45	4	1	0	3	0	0	0	0	-0.21	0.91	1	0	0	1	0	0	0	0	-	-	-	-	-	-	-	-	-	-	-	-	-	-	-	-	-	-	-	-	-0.39	0.45	1	1	0	0
FXR1	fragile X mental retardation, autosomal homolog 1	4	hsa-miR-31, hsa-miR-140-5p, hsa-miR-199a-5p	-0.6	0.17	4	0	3	1	2	0	0	2	-	-	-	-	-	-	-	-	-	-	-	-	-	-	-	-	-	-	-	-	-	-	-	-	-	-	-	-	-	-	-0.2	0.17	1	0	1	0
IKZF1	IKAROS family zinc finger 1 (Ikaros)	2	hsa-miR-27b, hsa-miR-31	-0.6	0.32	3	2	1	0	1	0	0	1	-	-	-	-	-	-	-	-	-	-	-	-	-	-	-	-	-	-	-	-	-0.39	0.94	2	1	1	0	1	0	0	1	-0.21	0.32	1	1	0	0
SH3BP4	SH3-domain binding protein 4	3	hsa-miR-103, hsa-miR-221, hsa-miR-222	-0.6	0.34	3	1	2	0	0	0	0	0	-	-	-	-	-	-	-	-	-	-	-	-	-	-	-	-	-	-	-	-	-	-	-	-	-	-	-	-	-	-	-	-	-	-	-	-
TSPAN5	tetraspanin 5	3	hsa-miR-103, hsa-miR-199a-5p	-0.6	0.45	3	2	0	1	1	0	1	0	-	-	-	-	-	-	-	-	-	-	-	-	-	-	-	-	-	-	-	-	-	-	-	-	-	-	-	-	-	-	-	-	-	-	-	-
COLQ	collagen-like tail subunit (single strand of homotrimer) of asymmetric acetylcholinesterase	2	hsa-miR-27b, hsa-miR-214	-0.6	0.4	2	2	0	0	0	0	0	0	-	-	-	-	-	-	-	-	-	-	-	-	-	-	-	-	-	-	-	-	-0.38	0.41	1	1	0	0	0	0	0	0	-	-	-	-	-	-
ISL1	ISL LIM homeobox 1	2	hsa-miR-27b, hsa-miR-31	-0.6	0.31	2	1	1	0	1	0	1	0	-	-	-	-	-	-	-	-	-	-	-	-	-	-	-	-	-	-	-	-	-0.35	0.79	1	1	0	0	0	0	0	0	-0.25	0.31	1	0	1	0
LATS2	LATS, large tumor suppressor, homolog 2 (Drosophila)	2	hsa-miR-31, hsa-miR-103	-0.6	0.39	2	1	0	1	0	0	0	0	-	-	-	-	-	-	-	-	-	-	-	-	-	-	-	-	-	-	-	-	-	-	-	-	-	-	-	-	-	-	-0.38	0.39	1	1	0	0
GCNT2	glucosaminyl (N-acetyl) transferase 2, I-branching enzyme (I blood group)	2	hsa-miR-199a-5p	-0.6	0.9	2	2	0	0	2	0	2	0	-	-	-	-	-	-	-	-	-	-	-	-	-	-	-	-	-	-	-	-	-	-	-	-	-	-	-	-	-	-	-	-	-	-	-	-
PDZD2	PDZ domain containing 2	1	hsa-miR-21	-0.6	0.25	1	1	0	0	1	0	0	1	-	-	-	-	-	-	-	-	-	-	-0.6	0.25	1	1	0	0	1	0	0	1	-	-	-	-	-	-	-	-	-	-	-	-	-	-	-	-
CCNG1	cyclin G1	1	hsa-miR-27b	-0.6	0.77	1	1	0	0	1	0	1	0	-	-	-	-	-	-	-	-	-	-	-	-	-	-	-	-	-	-	-	-	-0.6	0.77	1	1	0	0	1	0	1	0	-	-	-	-	-	-
SLC9A4	solute carrier family 9 (sodium/hydrogen exchanger), member 4	1	hsa-miR-27b	-0.6	0.46	1	0	1	0	1	1	0	0	-	-	-	-	-	-	-	-	-	-	-	-	-	-	-	-	-	-	-	-	-0.6	0.46	1	0	1	0	1	1	0	0	-	-	-	-	-	-
PEX5	peroxisomal biogenesis factor 5	1	hsa-miR-31	-0.6	0.32	1	1	0	0	1	0	0	1	-	-	-	-	-	-	-	-	-	-	-	-	-	-	-	-	-	-	-	-	-	-	-	-	-	-	-	-	-	-	-0.6	0.32	1	1	0	0
SARM1	sterile alpha and TIR motif containing 1	1	hsa-miR-214	-0.6	0.48	1	0	0	1	3	1	1	1	-	-	-	-	-	-	-	-	-	-	-	-	-	-	-	-	-	-	-	-	-	-	-	-	-	-	-	-	-	-	-	-	-	-	-	-
LIMD2	LIM domain containing 2	5	hsa-let-7b, hsa-let-7c, hsa-let-7e, hsa-miR-199a-5p	-0.59	0.66	5	0	0	5	9	0	0	9	-0.45	0.94	1	0	0	1	3	0	0	3	-	-	-	-	-	-	-	-	-	-	-	-	-	-	-	-	-	-	-	-	-	-	-	-	-	-
HS2ST1	heparan sulfate 2-O-sulfotransferase 1	5	hsa-let-7b, hsa-let-7c, hsa-let-7e, hsa-miR-140-5p, hsa-miR-214	-0.59	0.42	5	3	0	2	1	0	0	1	-0.12	0.78	1	1	0	0	0	0	0	0	-	-	-	-	-	-	-	-	-	-	-	-	-	-	-	-	-	-	-	-	-	-	-	-	-	-
VGLL3	vestigial like 3 (Drosophila)	4	hsa-let-7b, hsa-let-7c, hsa-let-7e, hsa-miR-31	-0.59	0.55	4	1	3	0	0	0	0	0	-0.13	0.93	1	0	1	0	0	0	0	0	-	-	-	-	-	-	-	-	-	-	-	-	-	-	-	-	-	-	-	-	-0.46	0.55	1	1	0	0
ERBB4	v-erb-a erythroblastic leukemia viral oncogene homolog 4 (avian)	4	hsa-miR-199a-5p, hsa-miR-221, hsa-miR-222	-0.59	0.61	4	4	0	0	2	0	2	0	-	-	-	-	-	-	-	-	-	-	-	-	-	-	-	-	-	-	-	-	-	-	-	-	-	-	-	-	-	-	-	-	-	-	-	-
LHFPL2	lipoma HMGIC fusion partner-like 2	3	hsa-miR-140-5p, hsa-miR-221, hsa-miR-222	-0.59	0.34	3	1	2	0	2	0	1	1	-	-	-	-	-	-	-	-	-	-	-	-	-	-	-	-	-	-	-	-	-	-	-	-	-	-	-	-	-	-	-	-	-	-	-	-
TLE3	transducin-like enhancer of split 3 (E(sp1) homolog, Drosophila)	3	hsa-miR-214, hsa-miR-221, hsa-miR-222	-0.59	0.51	3	2	0	1	2	0	1	1	-	-	-	-	-	-	-	-	-	-	-	-	-	-	-	-	-	-	-	-	-	-	-	-	-	-	-	-	-	-	-	-	-	-	-	-
RGS4	regulator of G-protein signaling 4	2	hsa-miR-31, hsa-miR-103	-0.59	0.21	2	0	0	2	2	0	1	1	-	-	-	-	-	-	-	-	-	-	-	-	-	-	-	-	-	-	-	-	-	-	-	-	-	-	-	-	-	-	-0.39	0.21	1	0	0	1
SCN2A	sodium channel, voltage-gated, type II, alpha subunit	2	hsa-miR-103, hsa-miR-214	-0.59	0.44	2	1	1	0	2	0	1	1	-	-	-	-	-	-	-	-	-	-	-	-	-	-	-	-	-	-	-	-	-	-	-	-	-	-	-	-	-	-	-	-	-	-	-	-
IGSF3	immunoglobulin superfamily, member 3	2	hsa-miR-103, hsa-miR-140-5p	-0.59	0.48	2	1	0	1	1	0	1	0	-	-	-	-	-	-	-	-	-	-	-	-	-	-	-	-	-	-	-	-	-	-	-	-	-	-	-	-	-	-	-	-	-	-	-	-
KRTAP4-4	keratin associated protein 4-4	2	hsa-miR-103, hsa-miR-214	-0.59	0.55	2	0	2	0	4	0	1	3	-	-	-	-	-	-	-	-	-	-	-	-	-	-	-	-	-	-	-	-	-	-	-	-	-	-	-	-	-	-	-	-	-	-	-	-
GALNT1	UDP-N-acetyl-alpha-D-galactosamine:polypeptide N-acetylgalactosaminyltransferase 1 (GalNAc-T1)	4	hsa-let-7b, hsa-let-7c, hsa-let-7e, hsa-miR-27b	-0.59	0.65	7	3	4	0	0	0	0	0	-0.48	> 0.99	2	1	1	0	0	0	0	0	-	-	-	-	-	-	-	-	-	-	-0.11	0.65	1	0	1	0	0	0	0	0	-	-	-	-	-	-
KBTBD6	kelch repeat and BTB (POZ) domain containing 6	3	hsa-miR-21, hsa-miR-221, hsa-miR-222	-0.59	0.3	3	1	2	0	1	0	0	1	-	-	-	-	-	-	-	-	-	-	-0.51	0.58	1	1	0	0	1	0	0	1	-	-	-	-	-	-	-	-	-	-	-	-	-	-	-	-
GJA5	gap junction protein, alpha 5, 40kDa	3	hsa-miR-27b, hsa-miR-199a-5p	-0.59	0.41	3	2	1	0	2	0	2	0	-	-	-	-	-	-	-	-	-	-	-	-	-	-	-	-	-	-	-	-	-0.12	0.41	1	0	1	0	0	0	0	0	-	-	-	-	-	-
NAALADL2	N-acetylated alpha-linked acidic dipeptidase-like 2	3	hsa-miR-140-5p, hsa-miR-199a-5p	-0.59	0.39	3	0	0	3	0	0	0	0	-	-	-	-	-	-	-	-	-	-	-	-	-	-	-	-	-	-	-	-	-	-	-	-	-	-	-	-	-	-	-	-	-	-	-	-
SATB1	SATB homeobox 1	1	hsa-miR-21	-0.59	0.5	2	0	0	2	0	0	0	0	-	-	-	-	-	-	-	-	-	-	-0.59	0.5	2	0	0	2	0	0	0	0	-	-	-	-	-	-	-	-	-	-	-	-	-	-	-	-
RSPO3	R-spondin 3 homolog (Xenopus laevis)	2	hsa-miR-27b, hsa-miR-103	-0.59	0.11	2	1	0	1	0	0	0	0	-	-	-	-	-	-	-	-	-	-	-	-	-	-	-	-	-	-	-	-	-0.38	0.11	1	1	0	0	0	0	0	0	-	-	-	-	-	-
PCYOX1	prenylcysteine oxidase 1	2	hsa-miR-199a-5p	-0.59	0.49	2	2	0	0	2	0	0	2	-	-	-	-	-	-	-	-	-	-	-	-	-	-	-	-	-	-	-	-	-	-	-	-	-	-	-	-	-	-	-	-	-	-	-	-
PAIP1	poly(A) binding protein interacting protein 1	2	hsa-miR-221, hsa-miR-222	-0.59	0.14	2	2	0	0	2	0	2	0	-	-	-	-	-	-	-	-	-	-	-	-	-	-	-	-	-	-	-	-	-	-	-	-	-	-	-	-	-	-	-	-	-	-	-	-
TIAM1	T-cell lymphoma invasion and metastasis 1	1	hsa-miR-21	-0.59	0.47	1	0	0	1	1	0	0	1	-	-	-	-	-	-	-	-	-	-	-0.59	0.47	1	0	0	1	1	0	0	1	-	-	-	-	-	-	-	-	-	-	-	-	-	-	-	-
RHOBTB1	Rho-related BTB domain containing 1	1	hsa-miR-31	-0.59	0.6	1	1	0	0	1	0	1	0	-	-	-	-	-	-	-	-	-	-	-	-	-	-	-	-	-	-	-	-	-	-	-	-	-	-	-	-	-	-	-0.59	0.6	1	1	0	0
C9orf80	chromosome 9 open reading frame 80	1	hsa-miR-224	-0.59	N/A	1	0	0	1	1	0	0	1	-	-	-	-	-	-	-	-	-	-	-	-	-	-	-	-	-	-	-	-	-	-	-	-	-	-	-	-	-	-	-	-	-	-	-	-
SBK1	SH3-binding domain kinase 1	5	hsa-let-7b, hsa-let-7c, hsa-let-7e, hsa-miR-221, hsa-miR-222	-0.58	0.11	5	2	3	0	2	0	0	2	-0.13	0.93	1	0	1	0	0	0	0	0	-	-	-	-	-	-	-	-	-	-	-	-	-	-	-	-	-	-	-	-	-	-	-	-	-	-
CCR7	chemokine (C-C motif) receptor 7	4	hsa-let-7b, hsa-let-7c, hsa-let-7e, hsa-miR-21	-0.58	< 0.1	4	4	0	0	0	0	0	0	-0.3	0.92	1	1	0	0	0	0	0	0	-0.28	< 0.1	1	1	0	0	0	0	0	0	-	-	-	-	-	-	-	-	-	-	-	-	-	-	-	-
NXT2	nuclear transport factor 2-like export factor 2	4	hsa-let-7b, hsa-let-7c, hsa-let-7e, hsa-miR-27b	-0.58	0.54	4	1	0	3	0	0	0	0	-0.27	0.81	1	0	0	1	0	0	0	0	-	-	-	-	-	-	-	-	-	-	-0.31	0.54	1	1	0	0	0	0	0	0	-	-	-	-	-	-
CDCA7L	cell division cycle associated 7-like	3	hsa-miR-199a-5p, hsa-miR-214	-0.58	0.46	3	2	0	1	2	2	0	0	-	-	-	-	-	-	-	-	-	-	-	-	-	-	-	-	-	-	-	-	-	-	-	-	-	-	-	-	-	-	-	-	-	-	-	-
LMBR1	limb region 1 homolog (mouse)	2	hsa-miR-21, hsa-miR-224	-0.58	0.26	2	0	0	2	0	0	0	0	-	-	-	-	-	-	-	-	-	-	-0.25	0.26	1	0	0	1	0	0	0	0	-	-	-	-	-	-	-	-	-	-	-	-	-	-	-	-
TGFBR2	transforming growth factor, beta receptor II (70/80kDa)	2	hsa-miR-21, hsa-miR-103	-0.58	< 0.1	2	1	0	1	0	0	0	0	-	-	-	-	-	-	-	-	-	-	-0.18	0.44	1	0	0	1	0	0	0	0	-	-	-	-	-	-	-	-	-	-	-	-	-	-	-	-
RAB11FIP2	RAB11 family interacting protein 2 (class I)	2	hsa-miR-27b, hsa-miR-103	-0.58	0.43	2	1	1	0	0	0	0	0	-	-	-	-	-	-	-	-	-	-	-	-	-	-	-	-	-	-	-	-	-0.12	0.64	1	0	1	0	0	0	0	0	-	-	-	-	-	-
HELZ	helicase with zinc finger	2	hsa-miR-31, hsa-miR-103	-0.58	0.43	2	2	0	0	1	0	0	1	-	-	-	-	-	-	-	-	-	-	-	-	-	-	-	-	-	-	-	-	-	-	-	-	-	-	-	-	-	-	-0.27	0.43	1	1	0	0
AKAP2	A kinase (PRKA) anchor protein 2	2	hsa-miR-103, hsa-miR-140-5p	-0.58	0.66	2	0	0	2	2	0	1	1	-	-	-	-	-	-	-	-	-	-	-	-	-	-	-	-	-	-	-	-	-	-	-	-	-	-	-	-	-	-	-	-	-	-	-	-
PALM2-AKAP2	PALM2-AKAP2	2	hsa-miR-103, hsa-miR-140-5p	-0.58	0.66	2	0	0	2	2	0	1	1	-	-	-	-	-	-	-	-	-	-	-	-	-	-	-	-	-	-	-	-	-	-	-	-	-	-	-	-	-	-	-	-	-	-	-	-
ZBTB41	zinc finger and BTB domain containing 41	2	hsa-miR-140-5p, hsa-miR-214	-0.58	0.18	2	1	0	1	1	0	1	0	-	-	-	-	-	-	-	-	-	-	-	-	-	-	-	-	-	-	-	-	-	-	-	-	-	-	-	-	-	-	-	-	-	-	-	-
HMGA1	high mobility group AT-hook 1	5	hsa-let-7b, hsa-let-7c, hsa-let-7e, hsa-miR-103, hsa-miR-214	-0.58	0.43	5	1	0	4	0	0	0	0	-0.3	0.92	1	0	0	1	0	0	0	0	-	-	-	-	-	-	-	-	-	-	-	-	-	-	-	-	-	-	-	-	-	-	-	-	-	-
ZNF148	zinc finger protein 148	3	hsa-miR-27b, hsa-miR-199a-5p	-0.58	0.12	5	1	0	4	0	0	0	0	-	-	-	-	-	-	-	-	-	-	-	-	-	-	-	-	-	-	-	-	-0.22	0.12	1	1	0	0	0	0	0	0	-	-	-	-	-	-
EPB41L1	erythrocyte membrane protein band 4.1-like 1	3	hsa-miR-27b, hsa-miR-199a-5p	-0.58	0.31	5	2	0	3	1	0	1	0	-	-	-	-	-	-	-	-	-	-	-	-	-	-	-	-	-	-	-	-	-0.17	0.31	1	0	0	1	1	0	1	0	-	-	-	-	-	-
SLC16A10	solute carrier family 16, member 10 (aromatic amino acid transporter)	4	hsa-let-7b, hsa-let-7c, hsa-let-7e, hsa-miR-27b	-0.58	0.46	4	1	3	0	0	0	0	0	-0.15	0.82	1	0	1	0	0	0	0	0	-	-	-	-	-	-	-	-	-	-	-0.43	0.46	1	1	0	0	0	0	0	0	-	-	-	-	-	-
GDAP2	ganglioside induced differentiation associated protein 2	3	hsa-let-7b, hsa-let-7c, hsa-let-7e	-0.58	0.75	3	3	0	0	3	0	0	3	-0.58	0.75	1	1	0	0	1	0	0	1	-	-	-	-	-	-	-	-	-	-	-	-	-	-	-	-	-	-	-	-	-	-	-	-	-	-
DNA2	DNA replication helicase 2 homolog (yeast)	3	hsa-let-7b, hsa-let-7c, hsa-let-7e	-0.58	0.49	3	3	0	0	0	0	0	0	-0.58	0.49	1	1	0	0	0	0	0	0	-	-	-	-	-	-	-	-	-	-	-	-	-	-	-	-	-	-	-	-	-	-	-	-	-	-
BACH2	BTB and CNC homology 1, basic leucine zipper transcription factor 2	2	hsa-miR-31, hsa-miR-103	-0.58	0.58	3	2	0	1	1	0	1	0	-	-	-	-	-	-	-	-	-	-	-	-	-	-	-	-	-	-	-	-	-	-	-	-	-	-	-	-	-	-	-0.36	0.58	1	1	0	0
PLXNA2	plexin A2	3	hsa-miR-31, hsa-miR-199a-5p	-0.58	0.21	3	2	0	1	6	0	4	2	-	-	-	-	-	-	-	-	-	-	-	-	-	-	-	-	-	-	-	-	-	-	-	-	-	-	-	-	-	-	-0.08	0.21	1	0	0	1
SLC2A13	solute carrier family 2 (facilitated glucose transporter), member 13	3	hsa-miR-103, hsa-miR-221, hsa-miR-222	-0.58	0.16	3	1	0	2	4	0	2	2	-	-	-	-	-	-	-	-	-	-	-	-	-	-	-	-	-	-	-	-	-	-	-	-	-	-	-	-	-	-	-	-	-	-	-	-
TMEM132B	transmembrane protein 132B	3	hsa-miR-221, hsa-miR-222, hsa-miR-224	-0.58	0.12	3	0	0	3	0	0	0	0	-	-	-	-	-	-	-	-	-	-	-	-	-	-	-	-	-	-	-	-	-	-	-	-	-	-	-	-	-	-	-	-	-	-	-	-
CLOCK	clock homolog (mouse)	1	hsa-miR-103	-0.58	0.83	2	1	0	1	0	0	0	0	-	-	-	-	-	-	-	-	-	-	-	-	-	-	-	-	-	-	-	-	-	-	-	-	-	-	-	-	-	-	-	-	-	-	-	-
ZFAND5	zinc finger, AN1-type domain 5	2	hsa-miR-221, hsa-miR-222	-0.58	0.42	2	0	2	0	4	0	2	2	-	-	-	-	-	-	-	-	-	-	-	-	-	-	-	-	-	-	-	-	-	-	-	-	-	-	-	-	-	-	-	-	-	-	-	-
GOLM1	golgi membrane protein 1	1	hsa-miR-27b	-0.58	0.68	1	1	0	0	1	0	1	0	-	-	-	-	-	-	-	-	-	-	-	-	-	-	-	-	-	-	-	-	-0.58	0.68	1	1	0	0	1	0	1	0	-	-	-	-	-	-
CSNK1G1	casein kinase 1, gamma 1	1	hsa-miR-27b	-0.58	0.65	1	0	1	0	5	2	2	1	-	-	-	-	-	-	-	-	-	-	-	-	-	-	-	-	-	-	-	-	-0.58	0.65	1	0	1	0	5	2	2	1	-	-	-	-	-	-
CMTM6	CKLF-like MARVEL transmembrane domain containing 6	1	hsa-miR-140-5p	-0.58	0.53	1	0	0	1	2	0	1	1	-	-	-	-	-	-	-	-	-	-	-	-	-	-	-	-	-	-	-	-	-	-	-	-	-	-	-	-	-	-	-	-	-	-	-	-
PPP2R1B	protein phosphatase 2 (formerly 2A), regulatory subunit A, beta isoform	1	hsa-miR-224	-0.58	N/A	1	1	0	0	1	0	1	0	-	-	-	-	-	-	-	-	-	-	-	-	-	-	-	-	-	-	-	-	-	-	-	-	-	-	-	-	-	-	-	-	-	-	-	-
WIPI2	WD repeat domain, phosphoinositide interacting 2	5	hsa-let-7b, hsa-let-7c, hsa-let-7e, hsa-miR-199a-5p	-0.57	0.67	5	0	3	2	3	3	0	0	-0.39	0.83	1	0	1	0	1	1	0	0	-	-	-	-	-	-	-	-	-	-	-	-	-	-	-	-	-	-	-	-	-	-	-	-	-	-
MAN2A2	mannosidase, alpha, class 2A, member 2	4	hsa-let-7b, hsa-let-7c, hsa-let-7e, hsa-miR-27b	-0.57	0.42	4	3	0	1	4	0	4	0	-0.33	0.71	1	1	0	0	1	0	1	0	-	-	-	-	-	-	-	-	-	-	-0.24	0.42	1	0	0	1	1	0	1	0	-	-	-	-	-	-
INSR	insulin receptor	4	hsa-let-7b, hsa-let-7c, hsa-let-7e, hsa-miR-27b	-0.57	0.69	4	4	0	0	0	0	0	0	-0.19	0.98	1	1	0	0	0	0	0	0	-	-	-	-	-	-	-	-	-	-	-0.38	0.69	1	1	0	0	0	0	0	0	-	-	-	-	-	-
MFHAS1	malignant fibrous histiocytoma amplified sequence 1	3	hsa-miR-27b, hsa-miR-199a-5p	-0.57	0.63	3	0	0	3	3	0	3	0	-	-	-	-	-	-	-	-	-	-	-	-	-	-	-	-	-	-	-	-	-0.24	0.63	1	0	0	1	1	0	1	0	-	-	-	-	-	-
ATXN7L1	ataxin 7-like 1	3	hsa-miR-103, hsa-miR-199a-5p	-0.57	0.29	3	2	0	1	1	0	0	1	-	-	-	-	-	-	-	-	-	-	-	-	-	-	-	-	-	-	-	-	-	-	-	-	-	-	-	-	-	-	-	-	-	-	-	-
PITX2	paired-like homeodomain 2	2	hsa-miR-21, hsa-miR-140-5p	-0.57	0.23	2	0	0	2	0	0	0	0	-	-	-	-	-	-	-	-	-	-	-0.32	0.23	1	0	0	1	0	0	0	0	-	-	-	-	-	-	-	-	-	-	-	-	-	-	-	-
SUPT16H	suppressor of Ty 16 homolog (S. cerevisiae)	2	hsa-miR-31, hsa-miR-224	-0.57	0.37	2	1	0	1	0	0	0	0	-	-	-	-	-	-	-	-	-	-	-	-	-	-	-	-	-	-	-	-	-	-	-	-	-	-	-	-	-	-	-0.39	0.37	1	1	0	0
ZC3H12C	zinc finger CCCH-type containing 12C	2	hsa-miR-31, hsa-miR-103	-0.57	0.53	2	1	0	1	1	0	0	1	-	-	-	-	-	-	-	-	-	-	-	-	-	-	-	-	-	-	-	-	-	-	-	-	-	-	-	-	-	-	-0.17	0.53	1	1	0	0
DAGLA	diacylglycerol lipase, alpha	4	hsa-let-7b, hsa-let-7c, hsa-let-7e, hsa-miR-214	-0.57	0.8	5	4	0	1	8	0	1	7	-0.21	0.8	1	1	0	0	0	0	0	0	-	-	-	-	-	-	-	-	-	-	-	-	-	-	-	-	-	-	-	-	-	-	-	-	-	-
MASP1	mannan-binding lectin serine peptidase 1 (C4/C2 activating component of Ra-reactive factor)	3	hsa-let-7b, hsa-let-7c, hsa-let-7e	-0.57	0.92	3	0	0	3	3	0	0	3	-0.57	0.92	1	0	0	1	1	0	0	1	-	-	-	-	-	-	-	-	-	-	-	-	-	-	-	-	-	-	-	-	-	-	-	-	-	-
SNRK	SNF related kinase	1	hsa-miR-103	-0.57	0.74	2	1	0	1	0	0	0	0	-	-	-	-	-	-	-	-	-	-	-	-	-	-	-	-	-	-	-	-	-	-	-	-	-	-	-	-	-	-	-	-	-	-	-	-
CLTC	clathrin, heavy chain (Hc)	2	hsa-miR-199a-5p	-0.57	0.31	2	2	0	0	2	0	0	2	-	-	-	-	-	-	-	-	-	-	-	-	-	-	-	-	-	-	-	-	-	-	-	-	-	-	-	-	-	-	-	-	-	-	-	-
WDR35	WD repeat domain 35	2	hsa-miR-221, hsa-miR-222	-0.57	< 0.1	2	2	0	0	0	0	0	0	-	-	-	-	-	-	-	-	-	-	-	-	-	-	-	-	-	-	-	-	-	-	-	-	-	-	-	-	-	-	-	-	-	-	-	-
IRX5	iroquois homeobox 5	2	hsa-miR-221, hsa-miR-222	-0.57	0.16	2	2	0	0	0	0	0	0	-	-	-	-	-	-	-	-	-	-	-	-	-	-	-	-	-	-	-	-	-	-	-	-	-	-	-	-	-	-	-	-	-	-	-	-
SMAD4	SMAD family member 4	1	hsa-miR-224	-0.57	N/A	2	0	0	2	1	0	0	1	-	-	-	-	-	-	-	-	-	-	-	-	-	-	-	-	-	-	-	-	-	-	-	-	-	-	-	-	-	-	-	-	-	-	-	-
GRSF1	G-rich RNA sequence binding factor 1	1	hsa-miR-27b	-0.57	0.13	1	1	0	0	3	0	2	1	-	-	-	-	-	-	-	-	-	-	-	-	-	-	-	-	-	-	-	-	-0.57	0.13	1	1	0	0	3	0	2	1	-	-	-	-	-	-
SNX2	sorting nexin 2	1	hsa-miR-140-5p	-0.57	0.57	1	1	0	0	0	0	0	0	-	-	-	-	-	-	-	-	-	-	-	-	-	-	-	-	-	-	-	-	-	-	-	-	-	-	-	-	-	-	-	-	-	-	-	-
TRIM9	tripartite motif-containing 9	1	hsa-miR-224	-0.57	N/A	1	0	0	1	1	1	0	0	-	-	-	-	-	-	-	-	-	-	-	-	-	-	-	-	-	-	-	-	-	-	-	-	-	-	-	-	-	-	-	-	-	-	-	-
ZNF512B	zinc finger protein 512B	5	hsa-let-7b, hsa-let-7c, hsa-let-7e, hsa-miR-199a-5p	-0.56	0.83	11	2	0	9	0	0	0	0	-0.34	> 0.99	3	0	0	3	0	0	0	0	-	-	-	-	-	-	-	-	-	-	-	-	-	-	-	-	-	-	-	-	-	-	-	-	-	-
PDPR	pyruvate dehydrogenase phosphatase regulatory subunit	4	hsa-let-7b, hsa-let-7c, hsa-let-7e, hsa-miR-31	-0.56	0.28	4	4	0	0	1	0	1	0	-0.36	0.99	1	1	0	0	0	0	0	0	-	-	-	-	-	-	-	-	-	-	-	-	-	-	-	-	-	-	-	-	-0.2	0.28	1	1	0	0
ARRDC4	arrestin domain containing 4	4	hsa-let-7b, hsa-let-7c, hsa-let-7e, hsa-miR-27b	-0.56	0.73	4	0	0	4	1	0	1	0	-0.17	0.93	1	0	0	1	0	0	0	0	-	-	-	-	-	-	-	-	-	-	-0.39	0.73	1	0	0	1	1	0	1	0	-	-	-	-	-	-
BCL11B	B-cell CLL/lymphoma 11B (zinc finger protein)	4	hsa-miR-21, hsa-miR-214, hsa-miR-221, hsa-miR-222	-0.56	0.12	4	2	2	0	1	0	0	1	-	-	-	-	-	-	-	-	-	-	-0.18	0.12	1	0	1	0	0	0	0	0	-	-	-	-	-	-	-	-	-	-	-	-	-	-	-	-
GRIK3	glutamate receptor, ionotropic, kainate 3	4	hsa-miR-27b, hsa-miR-31, hsa-miR-199a-5p	-0.56	0.17	4	0	1	3	2	0	1	1	-	-	-	-	-	-	-	-	-	-	-	-	-	-	-	-	-	-	-	-	-0.28	0.79	1	0	0	1	1	0	0	1	-0.18	0.17	1	0	1	0
HEG1	HEG homolog 1 (zebrafish)	3	hsa-miR-27b, hsa-miR-221, hsa-miR-222	-0.56	0.34	3	1	2	0	2	0	2	0	-	-	-	-	-	-	-	-	-	-	-	-	-	-	-	-	-	-	-	-	-0.38	0.89	1	1	0	0	0	0	0	0	-	-	-	-	-	-
BMI1	BMI1 polycomb ring finger oncogene	3	hsa-miR-27b, hsa-miR-221, hsa-miR-222	-0.56	0.12	3	1	0	2	0	0	0	0	-	-	-	-	-	-	-	-	-	-	-	-	-	-	-	-	-	-	-	-	-0.32	0.77	1	1	0	0	0	0	0	0	-	-	-	-	-	-
KSR2	kinase suppressor of ras 2	3	hsa-miR-31, hsa-miR-221, hsa-miR-222	-0.56	0.12	3	1	0	2	5	1	1	3	-	-	-	-	-	-	-	-	-	-	-	-	-	-	-	-	-	-	-	-	-	-	-	-	-	-	-	-	-	-	-0.38	0.45	1	1	0	0
FOXN2	forkhead box N2	3	hsa-miR-140-5p, hsa-miR-221, hsa-miR-222	-0.56	0.45	3	2	0	1	0	0	0	0	-	-	-	-	-	-	-	-	-	-	-	-	-	-	-	-	-	-	-	-	-	-	-	-	-	-	-	-	-	-	-	-	-	-	-	-
CREBL2	cAMP responsive element binding protein-like 2	2	hsa-miR-21, hsa-miR-214	-0.56	0.22	2	0	1	1	1	0	0	1	-	-	-	-	-	-	-	-	-	-	-0.14	0.22	1	0	0	1	0	0	0	0	-	-	-	-	-	-	-	-	-	-	-	-	-	-	-	-
KRAS	v-Ki-ras2 Kirsten rat sarcoma viral oncogene homolog	1	hsa-miR-27b	-0.56	0.88	2	0	2	0	1	0	0	1	-	-	-	-	-	-	-	-	-	-	-	-	-	-	-	-	-	-	-	-	-0.56	0.88	2	0	2	0	1	0	0	1	-	-	-	-	-	-
PELI2	pellino homolog 2 (Drosophila)	2	hsa-miR-27b, hsa-miR-103	-0.56	< 0.1	2	2	0	0	0	0	0	0	-	-	-	-	-	-	-	-	-	-	-	-	-	-	-	-	-	-	-	-	-0.46	0.9	1	1	0	0	0	0	0	0	-	-	-	-	-	-
EFNB2	ephrin-B2	2	hsa-miR-27b, hsa-miR-103	-0.56	0.42	2	1	1	0	0	0	0	0	-	-	-	-	-	-	-	-	-	-	-	-	-	-	-	-	-	-	-	-	-0.38	0.42	1	1	0	0	0	0	0	0	-	-	-	-	-	-
PPP1CC	protein phosphatase 1, catalytic subunit, gamma isoform	2	hsa-miR-27b, hsa-miR-140-5p	-0.56	0.51	2	1	0	1	0	0	0	0	-	-	-	-	-	-	-	-	-	-	-	-	-	-	-	-	-	-	-	-	-0.34	0.8	1	1	0	0	0	0	0	0	-	-	-	-	-	-
AMOTL1	angiomotin like 1	2	hsa-miR-27b, hsa-miR-31	-0.56	< 0.1	2	2	0	0	1	0	1	0	-	-	-	-	-	-	-	-	-	-	-	-	-	-	-	-	-	-	-	-	-0.31	< 0.1	1	1	0	0	1	0	1	0	-0.25	0.27	1	1	0	0
TMED10	transmembrane emp24-like trafficking protein 10 (yeast)	2	hsa-miR-31, hsa-miR-214	-0.56	0.36	2	2	0	0	0	0	0	0	-	-	-	-	-	-	-	-	-	-	-	-	-	-	-	-	-	-	-	-	-	-	-	-	-	-	-	-	-	-	-0.38	0.5	1	1	0	0
ATP13A3	ATPase type 13A3	1	hsa-miR-103	-0.56	0.82	2	2	0	0	0	0	0	0	-	-	-	-	-	-	-	-	-	-	-	-	-	-	-	-	-	-	-	-	-	-	-	-	-	-	-	-	-	-	-	-	-	-	-	-
MAB21L1	mab-21-like 1 (C. elegans)	2	hsa-miR-199a-5p	-0.56	0.78	2	2	0	0	0	0	0	0	-	-	-	-	-	-	-	-	-	-	-	-	-	-	-	-	-	-	-	-	-	-	-	-	-	-	-	-	-	-	-	-	-	-	-	-
UNKL	unkempt homolog (Drosophila)-like	1	hsa-miR-27b	-0.56	0.9	1	1	0	0	1	0	0	1	-	-	-	-	-	-	-	-	-	-	-	-	-	-	-	-	-	-	-	-	-0.56	0.9	1	1	0	0	1	0	0	1	-	-	-	-	-	-
TRIM23	tripartite motif-containing 23	1	hsa-miR-27b	-0.56	0.87	1	1	0	0	0	0	0	0	-	-	-	-	-	-	-	-	-	-	-	-	-	-	-	-	-	-	-	-	-0.56	0.87	1	1	0	0	0	0	0	0	-	-	-	-	-	-
GCA	grancalcin, EF-hand calcium binding protein	1	hsa-miR-27b	-0.56	0.55	1	1	0	0	1	0	1	0	-	-	-	-	-	-	-	-	-	-	-	-	-	-	-	-	-	-	-	-	-0.56	0.55	1	1	0	0	1	0	1	0	-	-	-	-	-	-
SCN1A	sodium channel, voltage-gated, type I, alpha subunit	1	hsa-miR-103	-0.56	0.2	1	1	0	0	2	0	0	2	-	-	-	-	-	-	-	-	-	-	-	-	-	-	-	-	-	-	-	-	-	-	-	-	-	-	-	-	-	-	-	-	-	-	-	-
ACSL4	acyl-CoA synthetase long-chain family member 4	1	hsa-miR-224	-0.56	N/A	1	0	0	1	1	0	0	1	-	-	-	-	-	-	-	-	-	-	-	-	-	-	-	-	-	-	-	-	-	-	-	-	-	-	-	-	-	-	-	-	-	-	-	-
STK24	serine/threonine kinase 24 (STE20 homolog, yeast)	5	hsa-let-7b, hsa-let-7c, hsa-let-7e, hsa-miR-221, hsa-miR-222	-0.56	0.15	5	2	3	0	2	0	0	2	-0.15	0.89	1	0	1	0	0	0	0	0	-	-	-	-	-	-	-	-	-	-	-	-	-	-	-	-	-	-	-	-	-	-	-	-	-	-
DMD	dystrophin (muscular dystrophy, Duchenne and Becker types)	4	hsa-let-7b, hsa-let-7c, hsa-let-7e, hsa-miR-31	-0.56	0.17	4	3	1	0	0	0	0	0	-0.35	0.98	1	1	0	0	0	0	0	0	-	-	-	-	-	-	-	-	-	-	-	-	-	-	-	-	-	-	-	-	-0.21	0.17	1	0	1	0
GALNT2	UDP-N-acetyl-alpha-D-galactosamine:polypeptide N-acetylgalactosaminyltransferase 2 (GalNAc-T2)	4	hsa-let-7b, hsa-let-7c, hsa-let-7e, hsa-miR-224	-0.56	0.94	4	1	3	0	0	0	0	0	-0.21	0.94	1	0	1	0	0	0	0	0	-	-	-	-	-	-	-	-	-	-	-	-	-	-	-	-	-	-	-	-	-	-	-	-	-	-
MSL-1	male-specific lethal-1 homolog	2	hsa-miR-21, hsa-miR-27b	-0.56	0.3	2	1	1	0	0	0	0	0	-	-	-	-	-	-	-	-	-	-	-0.21	0.3	1	0	1	0	0	0	0	0	-0.35	0.85	1	1	0	0	0	0	0	0	-	-	-	-	-	-
IGF2BP2	insulin-like growth factor 2 mRNA binding protein 2	5	hsa-let-7b, hsa-let-7c, hsa-let-7e, hsa-miR-221, hsa-miR-222	-0.55	0.12	8	3	3	2	0	0	0	0	-0.37	> 0.99	2	1	1	0	0	0	0	0	-	-	-	-	-	-	-	-	-	-	-	-	-	-	-	-	-	-	-	-	-	-	-	-	-	-
OSBPL3	oxysterol binding protein-like 3	5	hsa-let-7b, hsa-let-7c, hsa-let-7e, hsa-miR-221, hsa-miR-222	-0.55	0.17	5	0	0	5	4	0	2	2	-0.25	0.95	1	0	0	1	0	0	0	0	-	-	-	-	-	-	-	-	-	-	-	-	-	-	-	-	-	-	-	-	-	-	-	-	-	-
KCTD16	potassium channel tetramerisation domain containing 16	5	hsa-let-7b, hsa-let-7c, hsa-let-7e, hsa-miR-199a-5p	-0.55	0.1	5	2	0	3	2	0	2	0	-0.18	0.87	1	0	0	1	0	0	0	0	-	-	-	-	-	-	-	-	-	-	-	-	-	-	-	-	-	-	-	-	-	-	-	-	-	-
STX3	syntaxin 3	4	hsa-let-7b, hsa-let-7c, hsa-let-7e, hsa-miR-31	-0.55	0.21	4	3	0	1	0	0	0	0	-0.42	0.98	1	1	0	0	0	0	0	0	-	-	-	-	-	-	-	-	-	-	-	-	-	-	-	-	-	-	-	-	-0.13	0.21	1	0	0	1
TPP1	tripeptidyl peptidase I	4	hsa-let-7b, hsa-let-7c, hsa-let-7e, hsa-miR-214	-0.55	0.42	4	1	0	3	3	0	3	0	-0.25	0.96	1	0	0	1	1	0	1	0	-	-	-	-	-	-	-	-	-	-	-	-	-	-	-	-	-	-	-	-	-	-	-	-	-	-
CDC42SE1	CDC42 small effector 1	4	hsa-let-7b, hsa-let-7c, hsa-let-7e, hsa-miR-214	-0.55	0.56	4	0	0	4	5	0	3	2	-0.18	0.71	1	0	0	1	1	0	1	0	-	-	-	-	-	-	-	-	-	-	-	-	-	-	-	-	-	-	-	-	-	-	-	-	-	-
EZH1	enhancer of zeste homolog 1 (Drosophila)	4	hsa-let-7b, hsa-let-7c, hsa-let-7e, hsa-miR-214	-0.55	0.66	4	0	0	4	1	0	0	1	-0.15	0.83	1	0	0	1	0	0	0	0	-	-	-	-	-	-	-	-	-	-	-	-	-	-	-	-	-	-	-	-	-	-	-	-	-	-
DKK2	dickkopf homolog 2 (Xenopus laevis)	3	hsa-miR-27b, hsa-miR-221, hsa-miR-222	-0.55	0.34	3	1	2	0	0	0	0	0	-	-	-	-	-	-	-	-	-	-	-	-	-	-	-	-	-	-	-	-	-0.37	0.78	1	1	0	0	0	0	0	0	-	-	-	-	-	-
APAF1	apoptotic peptidase activating factor 1	3	hsa-miR-27b, hsa-miR-221, hsa-miR-222	-0.55	0.12	3	0	0	3	0	0	0	0	-	-	-	-	-	-	-	-	-	-	-	-	-	-	-	-	-	-	-	-	-0.22	0.56	1	0	0	1	0	0	0	0	-	-	-	-	-	-
RGMB	RGM domain family, member B	3	hsa-miR-140-5p, hsa-miR-199a-5p	-0.55	0.44	3	1	0	2	0	0	0	0	-	-	-	-	-	-	-	-	-	-	-	-	-	-	-	-	-	-	-	-	-	-	-	-	-	-	-	-	-	-	-	-	-	-	-	-
UBE2G1	ubiquitin-conjugating enzyme E2G 1 (UBC7 homolog, yeast)	3	hsa-miR-199a-5p, hsa-miR-224	-0.55	0.69	3	0	1	2	1	0	0	1	-	-	-	-	-	-	-	-	-	-	-	-	-	-	-	-	-	-	-	-	-	-	-	-	-	-	-	-	-	-	-	-	-	-	-	-
SFRS2IP	splicing factor, arginine/serine-rich 2, interacting protein	2	hsa-miR-27b, hsa-miR-103	-0.55	0.22	2	0	0	2	0	0	0	0	-	-	-	-	-	-	-	-	-	-	-	-	-	-	-	-	-	-	-	-	-0.32	0.22	1	0	0	1	0	0	0	0	-	-	-	-	-	-
FAM84B	family with sequence similarity 84, member B	2	hsa-miR-27b, hsa-miR-214	-0.55	0.42	2	1	0	1	1	0	0	1	-	-	-	-	-	-	-	-	-	-	-	-	-	-	-	-	-	-	-	-	-0.3	0.88	1	1	0	0	0	0	0	0	-	-	-	-	-	-
TXNDC1	thioredoxin domain containing 1	2	hsa-miR-27b, hsa-miR-224	-0.55	0.19	2	0	0	2	0	0	0	0	-	-	-	-	-	-	-	-	-	-	-	-	-	-	-	-	-	-	-	-	-0.25	0.19	1	0	0	1	0	0	0	0	-	-	-	-	-	-
FRYL	FRY-like	2	hsa-miR-27b, hsa-miR-103	-0.55	0.43	2	0	0	2	1	0	0	1	-	-	-	-	-	-	-	-	-	-	-	-	-	-	-	-	-	-	-	-	-0.2	0.43	1	0	0	1	0	0	0	0	-	-	-	-	-	-
ANK1	ankyrin 1, erythrocytic	2	hsa-miR-27b, hsa-miR-103	-0.55	0.62	2	1	0	1	1	0	1	0	-	-	-	-	-	-	-	-	-	-	-	-	-	-	-	-	-	-	-	-	-0.2	0.62	1	0	0	1	0	0	0	0	-	-	-	-	-	-
NRIP1	nuclear receptor interacting protein 1	2	hsa-miR-103, hsa-miR-214	-0.55	0.48	2	0	1	1	1	0	1	0	-	-	-	-	-	-	-	-	-	-	-	-	-	-	-	-	-	-	-	-	-	-	-	-	-	-	-	-	-	-	-	-	-	-	-	-
DCUN1D1	DCN1, defective in cullin neddylation 1, domain containing 1 (S. cerevisiae)	2	hsa-miR-221, hsa-miR-222	-0.55	0.13	2	2	0	0	0	0	0	0	-	-	-	-	-	-	-	-	-	-	-	-	-	-	-	-	-	-	-	-	-	-	-	-	-	-	-	-	-	-	-	-	-	-	-	-
ZNF207	zinc finger protein 207	1	hsa-miR-224	-0.55	N/A	2	0	0	2	0	0	0	0	-	-	-	-	-	-	-	-	-	-	-	-	-	-	-	-	-	-	-	-	-	-	-	-	-	-	-	-	-	-	-	-	-	-	-	-
AZIN1	antizyme inhibitor 1	1	hsa-miR-224	-0.55	N/A	2	0	1	1	1	0	0	1	-	-	-	-	-	-	-	-	-	-	-	-	-	-	-	-	-	-	-	-	-	-	-	-	-	-	-	-	-	-	-	-	-	-	-	-
ARHGEF6	Rac/Cdc42 guanine nucleotide exchange factor (GEF) 6	1	hsa-miR-27b	-0.55	0.19	1	0	0	1	2	0	0	2	-	-	-	-	-	-	-	-	-	-	-	-	-	-	-	-	-	-	-	-	-0.55	0.19	1	0	0	1	2	0	0	2	-	-	-	-	-	-
UPF2	UPF2 regulator of nonsense transcripts homolog (yeast)	1	hsa-miR-103	-0.55	0.67	1	1	0	0	1	0	0	1	-	-	-	-	-	-	-	-	-	-	-	-	-	-	-	-	-	-	-	-	-	-	-	-	-	-	-	-	-	-	-	-	-	-	-	-
FGFR1	fibroblast growth factor receptor 1 (fms-related tyrosine kinase 2, Pfeiffer syndrome)	1	hsa-miR-214	-0.55	0.8	1	0	0	1	3	0	0	3	-	-	-	-	-	-	-	-	-	-	-	-	-	-	-	-	-	-	-	-	-	-	-	-	-	-	-	-	-	-	-	-	-	-	-	-
PJA2	praja 2, RING-H2 motif containing	1	hsa-miR-224	-0.55	N/A	1	0	0	1	1	1	0	0	-	-	-	-	-	-	-	-	-	-	-	-	-	-	-	-	-	-	-	-	-	-	-	-	-	-	-	-	-	-	-	-	-	-	-	-
MEF2D	myocyte enhancer factor 2D	6	hsa-let-7b, hsa-let-7c, hsa-let-7e, hsa-miR-103, hsa-miR-199a-5p	-0.54	0.59	6	1	2	3	6	0	1	5	0	0.91	1	0	0	1	1	0	0	1	-	-	-	-	-	-	-	-	-	-	-	-	-	-	-	-	-	-	-	-	-	-	-	-	-	-
ICOS	inducible T-cell co-stimulator	4	hsa-let-7b, hsa-let-7c, hsa-let-7e, hsa-miR-27b	-0.54	0.57	4	0	1	3	1	0	1	0	-0.27	0.9	1	0	0	1	0	0	0	0	-	-	-	-	-	-	-	-	-	-	-0.27	0.57	1	0	1	0	1	0	1	0	-	-	-	-	-	-
DIAPH2	diaphanous homolog 2 (Drosophila)	3	hsa-let-7b, hsa-let-7c, hsa-let-7e	-0.54	0.97	3	0	0	3	3	0	0	3	-0.54	0.97	1	0	0	1	1	0	0	1	-	-	-	-	-	-	-	-	-	-	-	-	-	-	-	-	-	-	-	-	-	-	-	-	-	-
PXT1	peroxisomal, testis specific 1	3	hsa-let-7b, hsa-let-7c, hsa-let-7e	-0.54	0.94	3	3	0	0	3	0	0	3	-0.54	0.94	1	1	0	0	1	0	0	1	-	-	-	-	-	-	-	-	-	-	-	-	-	-	-	-	-	-	-	-	-	-	-	-	-	-
BAZ2B	bromodomain adjacent to zinc finger domain, 2B	3	hsa-miR-27b, hsa-miR-103, hsa-miR-140-5p	-0.54	0.47	3	0	2	1	0	0	0	0	-	-	-	-	-	-	-	-	-	-	-	-	-	-	-	-	-	-	-	-	-0.18	0.5	1	0	1	0	0	0	0	0	-	-	-	-	-	-
LAMC1	laminin, gamma 1 (formerly LAMB2)	3	hsa-miR-140-5p, hsa-miR-199a-5p	-0.54	0.63	3	1	0	2	0	0	0	0	-	-	-	-	-	-	-	-	-	-	-	-	-	-	-	-	-	-	-	-	-	-	-	-	-	-	-	-	-	-	-	-	-	-	-	-
GRAMD3	GRAM domain containing 3	2	hsa-miR-21, hsa-miR-214	-0.54	0.45	2	1	0	1	0	0	0	0	-	-	-	-	-	-	-	-	-	-	-0.41	0.64	1	1	0	0	0	0	0	0	-	-	-	-	-	-	-	-	-	-	-	-	-	-	-	-
GNG12	guanine nucleotide binding protein (G protein), gamma 12	2	hsa-miR-27b, hsa-miR-140-5p	-0.54	0.43	2	0	0	2	0	0	0	0	-	-	-	-	-	-	-	-	-	-	-	-	-	-	-	-	-	-	-	-	-0.31	0.75	1	0	0	1	0	0	0	0	-	-	-	-	-	-
PCGF5	polycomb group ring finger 5	2	hsa-miR-103, hsa-miR-224	-0.54	0.72	2	0	1	1	1	0	1	0	-	-	-	-	-	-	-	-	-	-	-	-	-	-	-	-	-	-	-	-	-	-	-	-	-	-	-	-	-	-	-	-	-	-	-	-
WSB2	WD repeat and SOCS box-containing 2	2	hsa-miR-221, hsa-miR-222	-0.54	0.43	2	2	0	0	2	0	2	0	-	-	-	-	-	-	-	-	-	-	-	-	-	-	-	-	-	-	-	-	-	-	-	-	-	-	-	-	-	-	-	-	-	-	-	-
TNRC18	trinucleotide repeat containing 18	1	hsa-miR-27b	-0.54	0.83	1	1	0	0	0	0	0	0	-	-	-	-	-	-	-	-	-	-	-	-	-	-	-	-	-	-	-	-	-0.54	0.83	1	1	0	0	0	0	0	0	-	-	-	-	-	-
C2CD2	C2 calcium-dependent domain containing 2	1	hsa-miR-27b	-0.54	0.79	1	1	0	0	2	1	1	0	-	-	-	-	-	-	-	-	-	-	-	-	-	-	-	-	-	-	-	-	-0.54	0.79	1	1	0	0	2	1	1	0	-	-	-	-	-	-
MAGI3	membrane associated guanylate kinase, WW and PDZ domain containing 3	1	hsa-miR-27b	-0.54	0.16	1	1	0	0	1	0	0	1	-	-	-	-	-	-	-	-	-	-	-	-	-	-	-	-	-	-	-	-	-0.54	0.16	1	1	0	0	1	0	0	1	-	-	-	-	-	-
SAPS2	SAPS domain family, member 2	1	hsa-miR-103	-0.54	0.74	1	1	0	0	0	0	0	0	-	-	-	-	-	-	-	-	-	-	-	-	-	-	-	-	-	-	-	-	-	-	-	-	-	-	-	-	-	-	-	-	-	-	-	-
RNMT	RNA (guanine-7-) methyltransferase	1	hsa-miR-103	-0.54	0.56	1	0	0	1	2	1	1	0	-	-	-	-	-	-	-	-	-	-	-	-	-	-	-	-	-	-	-	-	-	-	-	-	-	-	-	-	-	-	-	-	-	-	-	-
SLC26A7	solute carrier family 26, member 7	1	hsa-miR-103	-0.54	< 0.1	1	1	0	0	0	0	0	0	-	-	-	-	-	-	-	-	-	-	-	-	-	-	-	-	-	-	-	-	-	-	-	-	-	-	-	-	-	-	-	-	-	-	-	-
FBN1	fibrillin 1	1	hsa-miR-140-5p	-0.54	0.69	1	0	0	1	1	1	0	0	-	-	-	-	-	-	-	-	-	-	-	-	-	-	-	-	-	-	-	-	-	-	-	-	-	-	-	-	-	-	-	-	-	-	-	-
CNOT2	CCR4-NOT transcription complex, subunit 2	6	hsa-let-7b, hsa-let-7c, hsa-let-7e, hsa-miR-214, hsa-miR-221, hsa-miR-222	-0.53	0.31	6	0	5	1	0	0	0	0	-0.15	0.85	1	0	1	0	0	0	0	0	-	-	-	-	-	-	-	-	-	-	-	-	-	-	-	-	-	-	-	-	-	-	-	-	-	-
ZFYVE16	zinc finger, FYVE domain containing 16	5	hsa-let-7b, hsa-let-7c, hsa-let-7e, hsa-miR-221, hsa-miR-222	-0.53	0.42	5	2	0	3	0	0	0	0	-0.17	0.58	1	0	0	1	0	0	0	0	-	-	-	-	-	-	-	-	-	-	-	-	-	-	-	-	-	-	-	-	-	-	-	-	-	-
KIF21B	kinesin family member 21B	5	hsa-let-7b, hsa-let-7c, hsa-let-7e, hsa-miR-27b, hsa-miR-214	-0.53	0.64	5	4	1	0	5	0	1	4	0.02	0.98	1	1	0	0	0	0	0	0	-	-	-	-	-	-	-	-	-	-	-0.13	0.64	1	0	1	0	1	0	1	0	-	-	-	-	-	-
CDC25A	cell division cycle 25 homolog A (S. pombe)	4	hsa-let-7b, hsa-let-7c, hsa-let-7e, hsa-miR-21	-0.53	0.19	4	1	0	3	6	0	3	3	-0.36	0.71	1	0	0	1	2	0	1	1	-0.17	0.19	1	1	0	0	0	0	0	0	-	-	-	-	-	-	-	-	-	-	-	-	-	-	-	-
PLA2G3	phospholipase A2, group III	4	hsa-let-7b, hsa-let-7c, hsa-let-7e, hsa-miR-214	-0.53	0.45	4	3	0	1	0	0	0	0	-0.32	0.86	1	1	0	0	0	0	0	0	-	-	-	-	-	-	-	-	-	-	-	-	-	-	-	-	-	-	-	-	-	-	-	-	-	-
SSH1	slingshot homolog 1 (Drosophila)	4	hsa-let-7b, hsa-let-7c, hsa-let-7e, hsa-miR-31	-0.53	0.26	4	1	0	3	0	0	0	0	-0.19	0.94	1	0	0	1	0	0	0	0	-	-	-	-	-	-	-	-	-	-	-	-	-	-	-	-	-	-	-	-	-0.34	0.26	1	1	0	0
PHACTR2	phosphatase and actin regulator 2	4	hsa-let-7b, hsa-let-7c, hsa-let-7e, hsa-miR-140-5p	-0.53	0.66	4	0	3	1	1	0	0	1	-0.18	0.93	1	0	1	0	0	0	0	0	-	-	-	-	-	-	-	-	-	-	-	-	-	-	-	-	-	-	-	-	-	-	-	-	-	-
CPSF4	cleavage and polyadenylation specific factor 4, 30kDa	4	hsa-let-7b, hsa-let-7c, hsa-let-7e, hsa-miR-214	-0.53	0.68	4	1	0	3	1	0	0	1	-0.1	0.82	1	0	0	1	0	0	0	0	-	-	-	-	-	-	-	-	-	-	-	-	-	-	-	-	-	-	-	-	-	-	-	-	-	-
GRIN2D	glutamate receptor, ionotropic, N-methyl D-aspartate 2D	1	hsa-miR-27b	-0.53	0.95	4	0	0	4	2	0	0	2	-	-	-	-	-	-	-	-	-	-	-	-	-	-	-	-	-	-	-	-	-0.53	0.95	4	0	0	4	2	0	0	2	-	-	-	-	-	-
RAD23B	RAD23 homolog B (S. cerevisiae)	2	hsa-miR-199a-5p	-0.53	0.97	4	2	2	0	0	0	0	0	-	-	-	-	-	-	-	-	-	-	-	-	-	-	-	-	-	-	-	-	-	-	-	-	-	-	-	-	-	-	-	-	-	-	-	-
NPHP3	nephronophthisis 3 (adolescent)	3	hsa-let-7b, hsa-let-7c, hsa-let-7e	-0.53	0.92	3	3	0	0	3	0	3	0	-0.53	0.92	1	1	0	0	1	0	1	0	-	-	-	-	-	-	-	-	-	-	-	-	-	-	-	-	-	-	-	-	-	-	-	-	-	-
GATM	glycine amidinotransferase (L-arginine:glycine amidinotransferase)	3	hsa-let-7b, hsa-let-7c, hsa-let-7e	-0.53	0.94	3	0	0	3	3	0	3	0	-0.53	0.94	1	0	0	1	1	0	1	0	-	-	-	-	-	-	-	-	-	-	-	-	-	-	-	-	-	-	-	-	-	-	-	-	-	-
ZFHX4	zinc finger homeobox 4	3	hsa-miR-27b, hsa-miR-31, hsa-miR-224	-0.53	0.17	3	0	1	2	0	0	0	0	-	-	-	-	-	-	-	-	-	-	-	-	-	-	-	-	-	-	-	-	-0.22	0.56	1	0	0	1	0	0	0	0	-0.11	0.17	1	0	1	0
GIT1	G protein-coupled receptor kinase interactor 1	3	hsa-miR-140-5p, hsa-miR-199a-5p	-0.53	0.45	3	2	0	1	0	0	0	0	-	-	-	-	-	-	-	-	-	-	-	-	-	-	-	-	-	-	-	-	-	-	-	-	-	-	-	-	-	-	-	-	-	-	-	-
TNS1	tensin 1	2	hsa-miR-21, hsa-miR-31	-0.53	0.37	2	1	1	0	1	1	0	0	-	-	-	-	-	-	-	-	-	-	-0.14	0.37	1	0	1	0	0	0	0	0	-	-	-	-	-	-	-	-	-	-	-0.39	0.59	1	1	0	0
EN2	engrailed homeobox 2	2	hsa-miR-27b, hsa-miR-103	-0.53	0.67	2	1	1	0	0	0	0	0	-	-	-	-	-	-	-	-	-	-	-	-	-	-	-	-	-	-	-	-	-0.36	0.91	1	1	0	0	0	0	0	0	-	-	-	-	-	-
PDGFRA	platelet-derived growth factor receptor, alpha polypeptide	2	hsa-miR-27b, hsa-miR-140-5p	-0.53	0.69	2	0	0	2	0	0	0	0	-	-	-	-	-	-	-	-	-	-	-	-	-	-	-	-	-	-	-	-	-0.29	0.78	1	0	0	1	0	0	0	0	-	-	-	-	-	-
LDLR	low density lipoprotein receptor (familial hypercholesterolemia)	2	hsa-miR-27b, hsa-miR-140-5p	-0.53	0.42	2	0	0	2	0	0	0	0	-	-	-	-	-	-	-	-	-	-	-	-	-	-	-	-	-	-	-	-	-0.28	0.42	1	0	0	1	0	0	0	0	-	-	-	-	-	-
ZBTB10	zinc finger and BTB domain containing 10	2	hsa-miR-27b, hsa-miR-103	-0.53	0.23	2	1	1	0	0	0	0	0	-	-	-	-	-	-	-	-	-	-	-	-	-	-	-	-	-	-	-	-	-0.19	0.52	1	0	1	0	0	0	0	0	-	-	-	-	-	-
ITSN1	intersectin 1 (SH3 domain protein)	2	hsa-miR-103, hsa-miR-224	-0.53	0.73	2	1	0	1	0	0	0	0	-	-	-	-	-	-	-	-	-	-	-	-	-	-	-	-	-	-	-	-	-	-	-	-	-	-	-	-	-	-	-	-	-	-	-	-
KIF23	kinesin family member 23	2	hsa-miR-103, hsa-miR-224	-0.53	0.66	2	0	0	2	0	0	0	0	-	-	-	-	-	-	-	-	-	-	-	-	-	-	-	-	-	-	-	-	-	-	-	-	-	-	-	-	-	-	-	-	-	-	-	-
AP1G1	adaptor-related protein complex 1, gamma 1 subunit	2	hsa-miR-199a-5p	-0.53	0.14	2	2	0	0	2	0	0	2	-	-	-	-	-	-	-	-	-	-	-	-	-	-	-	-	-	-	-	-	-	-	-	-	-	-	-	-	-	-	-	-	-	-	-	-
RRP15	ribosomal RNA processing 15 homolog (S. cerevisiae)	2	hsa-miR-199a-5p	-0.53	0.24	2	0	0	2	2	2	0	0	-	-	-	-	-	-	-	-	-	-	-	-	-	-	-	-	-	-	-	-	-	-	-	-	-	-	-	-	-	-	-	-	-	-	-	-
NTNG1	netrin G1	2	hsa-miR-199a-5p	-0.53	0.55	2	2	0	0	0	0	0	0	-	-	-	-	-	-	-	-	-	-	-	-	-	-	-	-	-	-	-	-	-	-	-	-	-	-	-	-	-	-	-	-	-	-	-	-
TP53BP2	tumor protein p53 binding protein, 2	2	hsa-miR-221, hsa-miR-222	-0.53	0.3	2	0	2	0	4	0	2	2	-	-	-	-	-	-	-	-	-	-	-	-	-	-	-	-	-	-	-	-	-	-	-	-	-	-	-	-	-	-	-	-	-	-	-	-
KDR	kinase insert domain receptor (a type III receptor tyrosine kinase)	2	hsa-miR-221, hsa-miR-222	-0.53	0.31	2	2	0	0	0	0	0	0	-	-	-	-	-	-	-	-	-	-	-	-	-	-	-	-	-	-	-	-	-	-	-	-	-	-	-	-	-	-	-	-	-	-	-	-
C20orf177	chromosome 20 open reading frame 177	1	hsa-miR-27b	-0.53	< 0.1	1	1	0	0	0	0	0	0	-	-	-	-	-	-	-	-	-	-	-	-	-	-	-	-	-	-	-	-	-0.53	< 0.1	1	1	0	0	0	0	0	0	-	-	-	-	-	-
GRB2	growth factor receptor-bound protein 2	1	hsa-miR-27b	-0.53	0.91	1	1	0	0	0	0	0	0	-	-	-	-	-	-	-	-	-	-	-	-	-	-	-	-	-	-	-	-	-0.53	0.91	1	1	0	0	0	0	0	0	-	-	-	-	-	-
PPARG	peroxisome proliferator-activated receptor gamma	1	hsa-miR-27b	-0.53	0.48	1	1	0	0	0	0	0	0	-	-	-	-	-	-	-	-	-	-	-	-	-	-	-	-	-	-	-	-	-0.53	0.48	1	1	0	0	0	0	0	0	-	-	-	-	-	-
C10orf137	chromosome 10 open reading frame 137	1	hsa-miR-27b	-0.53	0.89	1	1	0	0	0	0	0	0	-	-	-	-	-	-	-	-	-	-	-	-	-	-	-	-	-	-	-	-	-0.53	0.89	1	1	0	0	0	0	0	0	-	-	-	-	-	-
CDS1	CDP-diacylglycerol synthase (phosphatidate cytidylyltransferase) 1	1	hsa-miR-27b	-0.53	0.87	1	1	0	0	0	0	0	0	-	-	-	-	-	-	-	-	-	-	-	-	-	-	-	-	-	-	-	-	-0.53	0.87	1	1	0	0	0	0	0	0	-	-	-	-	-	-
EYA1	eyes absent homolog 1 (Drosophila)	1	hsa-miR-27b	-0.53	0.46	1	1	0	0	1	0	1	0	-	-	-	-	-	-	-	-	-	-	-	-	-	-	-	-	-	-	-	-	-0.53	0.46	1	1	0	0	1	0	1	0	-	-	-	-	-	-
GABRP	gamma-aminobutyric acid (GABA) A receptor, pi	1	hsa-miR-27b	-0.53	< 0.1	1	1	0	0	0	0	0	0	-	-	-	-	-	-	-	-	-	-	-	-	-	-	-	-	-	-	-	-	-0.53	< 0.1	1	1	0	0	0	0	0	0	-	-	-	-	-	-
FAM176A	family with sequence similarity 176, member A	1	hsa-miR-103	-0.53	0.73	1	1	0	0	0	0	0	0	-	-	-	-	-	-	-	-	-	-	-	-	-	-	-	-	-	-	-	-	-	-	-	-	-	-	-	-	-	-	-	-	-	-	-	-
SMYD5	SMYD family member 5	1	hsa-miR-214	-0.53	0.61	1	0	1	0	2	1	0	1	-	-	-	-	-	-	-	-	-	-	-	-	-	-	-	-	-	-	-	-	-	-	-	-	-	-	-	-	-	-	-	-	-	-	-	-
KCTD2	potassium channel tetramerisation domain containing 2	1	hsa-miR-224	-0.53	N/A	1	0	0	1	1	0	0	1	-	-	-	-	-	-	-	-	-	-	-	-	-	-	-	-	-	-	-	-	-	-	-	-	-	-	-	-	-	-	-	-	-	-	-	-
ITGB3	integrin, beta 3 (platelet glycoprotein IIIa, antigen CD61)	5	hsa-let-7b, hsa-let-7c, hsa-let-7e, hsa-miR-221, hsa-miR-222	-0.52	< 0.1	8	2	3	3	0	0	0	0	-0.23	> 0.99	2	0	1	1	0	0	0	0	-	-	-	-	-	-	-	-	-	-	-	-	-	-	-	-	-	-	-	-	-	-	-	-	-	-
CECR6	cat eye syndrome chromosome region, candidate 6	5	hsa-let-7b, hsa-let-7c, hsa-let-7e, hsa-miR-27b, hsa-miR-103	-0.52	0.32	5	1	0	4	0	0	0	0	-0.18	0.94	1	0	0	1	0	0	0	0	-	-	-	-	-	-	-	-	-	-	-0.2	0.32	1	1	0	0	0	0	0	0	-	-	-	-	-	-
OLR1	oxidized low density lipoprotein (lectin-like) receptor 1	4	hsa-let-7b, hsa-let-7c, hsa-let-7e, hsa-miR-21	-0.52	0.17	4	0	4	0	1	0	1	0	-0.14	0.85	1	0	1	0	0	0	0	0	-0.38	0.17	1	0	1	0	1	0	1	0	-	-	-	-	-	-	-	-	-	-	-	-	-	-	-	-
LOC402665	hCG1651476	4	hsa-let-7b, hsa-let-7c, hsa-let-7e, hsa-miR-27b	-0.52	0.76	4	0	3	1	3	1	1	1	-0.02	0.93	1	0	1	0	0	0	0	0	-	-	-	-	-	-	-	-	-	-	-0.5	0.76	1	0	0	1	3	1	1	1	-	-	-	-	-	-
RAP2B	RAP2B, member of RAS oncogene family	2	hsa-miR-27b, hsa-miR-214	-0.52	0.73	4	0	3	1	1	0	1	0	-	-	-	-	-	-	-	-	-	-	-	-	-	-	-	-	-	-	-	-	-0.33	0.9	2	0	2	0	1	0	1	0	-	-	-	-	-	-
KIAA0831	KIAA0831	4	hsa-miR-140-5p, hsa-miR-199a-5p, hsa-miR-214	-0.52	0.41	4	0	3	1	0	0	0	0	-	-	-	-	-	-	-	-	-	-	-	-	-	-	-	-	-	-	-	-	-	-	-	-	-	-	-	-	-	-	-	-	-	-	-	-
MRS2	MRS2 magnesium homeostasis factor homolog (S. cerevisiae)	3	hsa-let-7b, hsa-let-7c, hsa-let-7e	-0.52	0.71	3	3	0	0	0	0	0	0	-0.52	0.71	1	1	0	0	0	0	0	0	-	-	-	-	-	-	-	-	-	-	-	-	-	-	-	-	-	-	-	-	-	-	-	-	-	-
EBF3	early B-cell factor 3	2	hsa-miR-27b, hsa-miR-31	-0.52	0.21	3	0	1	2	0	0	0	0	-	-	-	-	-	-	-	-	-	-	-	-	-	-	-	-	-	-	-	-	-0.32	0.59	2	0	1	1	0	0	0	0	-0.2	0.21	1	0	0	1
UBL3	ubiquitin-like 3	3	hsa-miR-103, hsa-miR-199a-5p	-0.52	0.32	3	2	0	1	0	0	0	0	-	-	-	-	-	-	-	-	-	-	-	-	-	-	-	-	-	-	-	-	-	-	-	-	-	-	-	-	-	-	-	-	-	-	-	-
CD47	CD47 molecule	3	hsa-miR-214, hsa-miR-221, hsa-miR-222	-0.52	0.12	3	3	0	0	1	0	0	1	-	-	-	-	-	-	-	-	-	-	-	-	-	-	-	-	-	-	-	-	-	-	-	-	-	-	-	-	-	-	-	-	-	-	-	-
FAM46A	family with sequence similarity 46, member A	2	hsa-miR-21, hsa-miR-140-5p	-0.52	0.29	2	0	1	1	1	0	0	1	-	-	-	-	-	-	-	-	-	-	-0.47	0.29	1	0	0	1	1	0	0	1	-	-	-	-	-	-	-	-	-	-	-	-	-	-	-	-
LRP6	low density lipoprotein receptor-related protein 6	2	hsa-miR-21, hsa-miR-27b	-0.52	0.31	2	1	0	1	1	0	1	0	-	-	-	-	-	-	-	-	-	-	-0.38	0.31	1	0	0	1	1	0	1	0	-0.14	0.7	1	1	0	0	0	0	0	0	-	-	-	-	-	-
PDE3B	phosphodiesterase 3B, cGMP-inhibited	2	hsa-miR-27b, hsa-miR-103	-0.52	0.57	2	0	0	2	0	0	0	0	-	-	-	-	-	-	-	-	-	-	-	-	-	-	-	-	-	-	-	-	-0.25	0.76	1	0	0	1	0	0	0	0	-	-	-	-	-	-
ACLY	ATP citrate lyase	2	hsa-miR-27b, hsa-miR-214	-0.52	0.46	2	0	1	1	0	0	0	0	-	-	-	-	-	-	-	-	-	-	-	-	-	-	-	-	-	-	-	-	-0.2	0.62	1	0	1	0	0	0	0	0	-	-	-	-	-	-
FAM60A	family with sequence similarity 60, member A	2	hsa-miR-31, hsa-miR-103	-0.52	0.25	2	1	0	1	0	0	0	0	-	-	-	-	-	-	-	-	-	-	-	-	-	-	-	-	-	-	-	-	-	-	-	-	-	-	-	-	-	-	-0.27	0.25	1	1	0	0
TLE4	transducin-like enhancer of split 4 (E(sp1) homolog, Drosophila)	2	hsa-miR-103, hsa-miR-214	-0.52	0.44	2	1	1	0	0	0	0	0	-	-	-	-	-	-	-	-	-	-	-	-	-	-	-	-	-	-	-	-	-	-	-	-	-	-	-	-	-	-	-	-	-	-	-	-
SPRY3	sprouty homolog 3 (Drosophila)	2	hsa-miR-103, hsa-miR-224	-0.52	0.7	2	1	1	0	3	0	2	1	-	-	-	-	-	-	-	-	-	-	-	-	-	-	-	-	-	-	-	-	-	-	-	-	-	-	-	-	-	-	-	-	-	-	-	-
LRRTM2	leucine rich repeat transmembrane neuronal 2	2	hsa-miR-221, hsa-miR-222	-0.52	0.23	2	2	0	0	2	0	2	0	-	-	-	-	-	-	-	-	-	-	-	-	-	-	-	-	-	-	-	-	-	-	-	-	-	-	-	-	-	-	-	-	-	-	-	-
PCMTD1	protein-L-isoaspartate (D-aspartate) O-methyltransferase domain containing 1	2	hsa-miR-221, hsa-miR-222	-0.52	0.61	2	2	0	0	0	0	0	0	-	-	-	-	-	-	-	-	-	-	-	-	-	-	-	-	-	-	-	-	-	-	-	-	-	-	-	-	-	-	-	-	-	-	-	-
RLBP1L2	retinaldehyde binding protein 1-like 2	2	hsa-miR-221, hsa-miR-222	-0.52	0.22	2	2	0	0	0	0	0	0	-	-	-	-	-	-	-	-	-	-	-	-	-	-	-	-	-	-	-	-	-	-	-	-	-	-	-	-	-	-	-	-	-	-	-	-
STYK1	serine/threonine/tyrosine kinase 1	1	hsa-miR-27b	-0.52	< 0.1	1	1	0	0	0	0	0	0	-	-	-	-	-	-	-	-	-	-	-	-	-	-	-	-	-	-	-	-	-0.52	< 0.1	1	1	0	0	0	0	0	0	-	-	-	-	-	-
RCBTB1	regulator of chromosome condensation (RCC1) and BTB (POZ) domain containing protein 1	1	hsa-miR-27b	-0.52	< 0.1	1	1	0	0	1	0	0	1	-	-	-	-	-	-	-	-	-	-	-	-	-	-	-	-	-	-	-	-	-0.52	< 0.1	1	1	0	0	1	0	0	1	-	-	-	-	-	-
PDE7B	phosphodiesterase 7B	1	hsa-miR-27b	-0.52	0.91	1	1	0	0	1	1	0	0	-	-	-	-	-	-	-	-	-	-	-	-	-	-	-	-	-	-	-	-	-0.52	0.91	1	1	0	0	1	1	0	0	-	-	-	-	-	-
KIAA0528	KIAA0528	1	hsa-miR-103	-0.52	0.7	1	1	0	0	0	0	0	0	-	-	-	-	-	-	-	-	-	-	-	-	-	-	-	-	-	-	-	-	-	-	-	-	-	-	-	-	-	-	-	-	-	-	-	-
PTPLB	protein tyrosine phosphatase-like (proline instead of catalytic arginine), member b	1	hsa-miR-103	-0.52	0.74	1	1	0	0	0	0	0	0	-	-	-	-	-	-	-	-	-	-	-	-	-	-	-	-	-	-	-	-	-	-	-	-	-	-	-	-	-	-	-	-	-	-	-	-
LMOD1	leiomodin 1 (smooth muscle)	1	hsa-miR-214	-0.52	0.77	1	0	0	1	3	0	0	3	-	-	-	-	-	-	-	-	-	-	-	-	-	-	-	-	-	-	-	-	-	-	-	-	-	-	-	-	-	-	-	-	-	-	-	-
DNM1	dynamin 1	1	hsa-miR-224	-0.52	N/A	1	1	0	0	1	0	0	1	-	-	-	-	-	-	-	-	-	-	-	-	-	-	-	-	-	-	-	-	-	-	-	-	-	-	-	-	-	-	-	-	-	-	-	-
GGNBP2	gametogenetin binding protein 2	1	hsa-miR-224	-0.52	N/A	1	1	0	0	0	0	0	0	-	-	-	-	-	-	-	-	-	-	-	-	-	-	-	-	-	-	-	-	-	-	-	-	-	-	-	-	-	-	-	-	-	-	-	-
MESDC1	mesoderm development candidate 1	6	hsa-let-7b, hsa-let-7c, hsa-let-7e, hsa-miR-27b, hsa-miR-221, hsa-miR-222	-0.51	0.12	6	0	3	3	0	0	0	0	-0.14	0.78	1	0	1	0	0	0	0	0	-	-	-	-	-	-	-	-	-	-	-0.15	0.68	1	0	0	1	0	0	0	0	-	-	-	-	-	-
LCOR	ligand dependent nuclear receptor corepressor	4	hsa-let-7b, hsa-let-7c, hsa-let-7e, hsa-miR-103	-0.51	0.64	4	1	3	0	0	0	0	0	-0.11	0.81	1	0	1	0	0	0	0	0	-	-	-	-	-	-	-	-	-	-	-	-	-	-	-	-	-	-	-	-	-	-	-	-	-	-
SNX29	sorting nexin 29	4	hsa-miR-21, hsa-miR-140-5p, hsa-miR-221, hsa-miR-222	-0.51	0.32	4	0	2	2	1	0	0	1	-	-	-	-	-	-	-	-	-	-	-0.32	0.45	1	0	0	1	0	0	0	0	-	-	-	-	-	-	-	-	-	-	-	-	-	-	-	-
LRIG3	leucine-rich repeats and immunoglobulin-like domains 3	3	hsa-let-7b, hsa-let-7c, hsa-let-7e	-0.51	0.96	3	3	0	0	0	0	0	0	-0.51	0.96	1	1	0	0	0	0	0	0	-	-	-	-	-	-	-	-	-	-	-	-	-	-	-	-	-	-	-	-	-	-	-	-	-	-
GJC1	gap junction protein, gamma 1, 45kDa	3	hsa-let-7b, hsa-let-7c, hsa-let-7e	-0.51	0.98	3	3	0	0	3	0	3	0	-0.51	0.98	1	1	0	0	1	0	1	0	-	-	-	-	-	-	-	-	-	-	-	-	-	-	-	-	-	-	-	-	-	-	-	-	-	-
NUP210	nucleoporin 210kDa	3	hsa-miR-27b, hsa-miR-199a-5p	-0.51	0.2	3	3	0	0	1	0	1	0	-	-	-	-	-	-	-	-	-	-	-	-	-	-	-	-	-	-	-	-	-0.21	0.2	1	1	0	0	1	0	1	0	-	-	-	-	-	-
FREQ	frequenin homolog (Drosophila)	3	hsa-miR-27b, hsa-miR-140-5p, hsa-miR-224	-0.51	0.55	3	1	0	2	0	0	0	0	-	-	-	-	-	-	-	-	-	-	-	-	-	-	-	-	-	-	-	-	-0.2	0.74	1	0	0	1	0	0	0	0	-	-	-	-	-	-
SLAIN2	SLAIN motif family, member 2	3	hsa-miR-103, hsa-miR-221, hsa-miR-222	-0.51	0.2	3	1	0	2	2	0	2	0	-	-	-	-	-	-	-	-	-	-	-	-	-	-	-	-	-	-	-	-	-	-	-	-	-	-	-	-	-	-	-	-	-	-	-	-
ROD1	ROD1 regulator of differentiation 1 (S. pombe)	3	hsa-miR-140-5p, hsa-miR-221, hsa-miR-222	-0.51	0.43	3	0	3	0	4	0	4	0	-	-	-	-	-	-	-	-	-	-	-	-	-	-	-	-	-	-	-	-	-	-	-	-	-	-	-	-	-	-	-	-	-	-	-	-
CTCF	CCCTC-binding factor (zinc finger protein)	2	hsa-miR-27b, hsa-miR-140-5p	-0.51	< 0.1	2	1	0	1	0	0	0	0	-	-	-	-	-	-	-	-	-	-	-	-	-	-	-	-	-	-	-	-	-0.36	< 0.1	1	1	0	0	0	0	0	0	-	-	-	-	-	-
CCDC28B	coiled-coil domain containing 28B	2	hsa-miR-27b, hsa-miR-224	-0.51	0.49	2	0	0	2	0	0	0	0	-	-	-	-	-	-	-	-	-	-	-	-	-	-	-	-	-	-	-	-	-0.27	0.49	1	0	0	1	0	0	0	0	-	-	-	-	-	-
SGMS1	sphingomyelin synthase 1	2	hsa-miR-27b, hsa-miR-31	-0.51	0.34	2	0	0	2	1	0	1	0	-	-	-	-	-	-	-	-	-	-	-	-	-	-	-	-	-	-	-	-	-0.16	0.56	1	0	0	1	0	0	0	0	-0.35	0.34	1	0	0	1
NXF1	nuclear RNA export factor 1	2	hsa-miR-27b, hsa-miR-31	-0.51	0.37	2	0	0	2	3	0	0	3	-	-	-	-	-	-	-	-	-	-	-	-	-	-	-	-	-	-	-	-	-0.15	0.62	1	0	0	1	1	0	0	1	-0.36	0.37	1	0	0	1
HNRNPH3	heterogeneous nuclear ribonucleoprotein H3 (2H9)	2	hsa-miR-140-5p, hsa-miR-224	-0.51	0.67	2	0	1	1	0	0	0	0	-	-	-	-	-	-	-	-	-	-	-	-	-	-	-	-	-	-	-	-	-	-	-	-	-	-	-	-	-	-	-	-	-	-	-	-
ARHGAP12	Rho GTPase activating protein 12	2	hsa-miR-199a-5p	-0.51	0.81	2	2	0	0	0	0	0	0	-	-	-	-	-	-	-	-	-	-	-	-	-	-	-	-	-	-	-	-	-	-	-	-	-	-	-	-	-	-	-	-	-	-	-	-
FAM49B	family with sequence similarity 49, member B	2	hsa-miR-214, hsa-miR-224	-0.51	0.43	2	0	0	2	0	0	0	0	-	-	-	-	-	-	-	-	-	-	-	-	-	-	-	-	-	-	-	-	-	-	-	-	-	-	-	-	-	-	-	-	-	-	-	-
SCD5	stearoyl-CoA desaturase 5	2	hsa-miR-221, hsa-miR-222	-0.51	0.12	2	0	0	2	2	0	2	0	-	-	-	-	-	-	-	-	-	-	-	-	-	-	-	-	-	-	-	-	-	-	-	-	-	-	-	-	-	-	-	-	-	-	-	-
OBFC2A	oligonucleotide/oligosaccharide-binding fold containing 2A	1	hsa-miR-27b	-0.51	0.89	1	1	0	0	0	0	0	0	-	-	-	-	-	-	-	-	-	-	-	-	-	-	-	-	-	-	-	-	-0.51	0.89	1	1	0	0	0	0	0	0	-	-	-	-	-	-
SFRP1	secreted frizzled-related protein 1	1	hsa-miR-27b	-0.51	0.9	1	1	0	0	0	0	0	0	-	-	-	-	-	-	-	-	-	-	-	-	-	-	-	-	-	-	-	-	-0.51	0.9	1	1	0	0	0	0	0	0	-	-	-	-	-	-
WSB1	WD repeat and SOCS box-containing 1	1	hsa-miR-27b	-0.51	0.9	1	1	0	0	0	0	0	0	-	-	-	-	-	-	-	-	-	-	-	-	-	-	-	-	-	-	-	-	-0.51	0.9	1	1	0	0	0	0	0	0	-	-	-	-	-	-
HOXA13	homeobox A13	1	hsa-miR-27b	-0.51	0.45	1	1	0	0	1	0	1	0	-	-	-	-	-	-	-	-	-	-	-	-	-	-	-	-	-	-	-	-	-0.51	0.45	1	1	0	0	1	0	1	0	-	-	-	-	-	-
GORASP1	golgi reassembly stacking protein 1, 65kDa	1	hsa-miR-27b	-0.51	0.71	1	1	0	0	0	0	0	0	-	-	-	-	-	-	-	-	-	-	-	-	-	-	-	-	-	-	-	-	-0.51	0.71	1	1	0	0	0	0	0	0	-	-	-	-	-	-
PRDM4	PR domain containing 4	1	hsa-miR-224	-0.51	N/A	1	1	0	0	1	0	0	1	-	-	-	-	-	-	-	-	-	-	-	-	-	-	-	-	-	-	-	-	-	-	-	-	-	-	-	-	-	-	-	-	-	-	-	-
SNN	stannin	7	hsa-let-7b, hsa-let-7c, hsa-let-7e, hsa-miR-27b, hsa-miR-31, hsa-miR-199a-5p	-0.5	0.25	7	0	3	4	1	0	1	0	-0.13	0.62	1	0	0	1	0	0	0	0	-	-	-	-	-	-	-	-	-	-	-0.17	0.69	1	0	1	0	0	0	0	0	-0.16	0.25	1	0	0	1
BZW1	basic leucine zipper and W2 domains 1	3	hsa-let-7b, hsa-let-7c, hsa-let-7e	-0.5	> 0.99	6	0	0	6	0	0	0	0	-0.5	> 0.99	2	0	0	2	0	0	0	0	-	-	-	-	-	-	-	-	-	-	-	-	-	-	-	-	-	-	-	-	-	-	-	-	-	-
ATAD2B	ATPase family, AAA domain containing 2B	5	hsa-let-7b, hsa-let-7c, hsa-let-7e, hsa-miR-221, hsa-miR-222	-0.5	0.5	5	5	0	0	2	0	2	0	-0.11	0.5	1	1	0	0	0	0	0	0	-	-	-	-	-	-	-	-	-	-	-	-	-	-	-	-	-	-	-	-	-	-	-	-	-	-
CDYL	chromodomain protein, Y-like	5	hsa-let-7b, hsa-let-7c, hsa-let-7e, hsa-miR-27b, hsa-miR-140-5p	-0.5	0.41	5	0	4	1	0	0	0	0	-0.1	0.69	1	0	1	0	0	0	0	0	-	-	-	-	-	-	-	-	-	-	-0.23	0.5	1	0	1	0	0	0	0	0	-	-	-	-	-	-
EPHA4	EPH receptor A4	4	hsa-let-7b, hsa-let-7c, hsa-let-7e, hsa-miR-21	-0.5	< 0.1	4	1	3	0	0	0	0	0	-0.18	0.83	1	0	1	0	0	0	0	0	-0.32	< 0.1	1	1	0	0	0	0	0	0	-	-	-	-	-	-	-	-	-	-	-	-	-	-	-	-
ETS2	v-ets erythroblastosis virus E26 oncogene homolog 2 (avian)	4	hsa-miR-199a-5p, hsa-miR-221, hsa-miR-222	-0.5	0.61	4	2	2	0	0	0	0	0	-	-	-	-	-	-	-	-	-	-	-	-	-	-	-	-	-	-	-	-	-	-	-	-	-	-	-	-	-	-	-	-	-	-	-	-
COIL	coilin	3	hsa-let-7b, hsa-let-7c, hsa-let-7e	-0.5	0.92	3	3	0	0	0	0	0	0	-0.5	0.92	1	1	0	0	0	0	0	0	-	-	-	-	-	-	-	-	-	-	-	-	-	-	-	-	-	-	-	-	-	-	-	-	-	-
FAM107B	family with sequence similarity 107, member B	3	hsa-miR-21, hsa-miR-199a-5p	-0.5	0.36	3	2	1	0	0	0	0	0	-	-	-	-	-	-	-	-	-	-	-0.18	0.36	1	0	1	0	0	0	0	0	-	-	-	-	-	-	-	-	-	-	-	-	-	-	-	-
ZNF385A	zinc finger protein 385A	3	hsa-miR-27b, hsa-miR-221, hsa-miR-222	-0.5	0.47	3	2	0	1	0	0	0	0	-	-	-	-	-	-	-	-	-	-	-	-	-	-	-	-	-	-	-	-	-0.17	0.64	1	0	0	1	0	0	0	0	-	-	-	-	-	-
POM121C	POM121 membrane glycoprotein C	2	hsa-miR-21, hsa-miR-27b	-0.5	0.4	2	0	1	1	0	0	0	0	-	-	-	-	-	-	-	-	-	-	-0.23	0.4	1	0	1	0	0	0	0	0	-0.27	0.73	1	0	0	1	0	0	0	0	-	-	-	-	-	-
POM121	POM121 membrane glycoprotein (rat)	2	hsa-miR-21, hsa-miR-27b	-0.5	0.39	2	0	1	1	0	0	0	0	-	-	-	-	-	-	-	-	-	-	-0.23	0.39	1	0	1	0	0	0	0	0	-0.27	0.63	1	0	0	1	0	0	0	0	-	-	-	-	-	-
CCDC6	coiled-coil domain containing 6	2	hsa-miR-103, hsa-miR-224	-0.5	0.56	2	0	2	0	2	0	1	1	-	-	-	-	-	-	-	-	-	-	-	-	-	-	-	-	-	-	-	-	-	-	-	-	-	-	-	-	-	-	-	-	-	-	-	-
OGT	O-linked N-acetylglucosamine (GlcNAc) transferase (UDP-N-acetylglucosamine:polypeptide-N-acetylglucosaminyl transferase)	2	hsa-miR-103, hsa-miR-140-5p	-0.5	0.45	2	0	0	2	0	0	0	0	-	-	-	-	-	-	-	-	-	-	-	-	-	-	-	-	-	-	-	-	-	-	-	-	-	-	-	-	-	-	-	-	-	-	-	-
M6PR	mannose-6-phosphate receptor (cation dependent)	2	hsa-miR-199a-5p	-0.5	0.86	2	2	0	0	2	0	2	0	-	-	-	-	-	-	-	-	-	-	-	-	-	-	-	-	-	-	-	-	-	-	-	-	-	-	-	-	-	-	-	-	-	-	-	-
D4S234E	DNA segment on chromosome 4 (unique) 234 expressed sequence	2	hsa-miR-199a-5p	-0.5	0.73	2	2	0	0	0	0	0	0	-	-	-	-	-	-	-	-	-	-	-	-	-	-	-	-	-	-	-	-	-	-	-	-	-	-	-	-	-	-	-	-	-	-	-	-
SORCS3	sortilin-related VPS10 domain containing receptor 3	2	hsa-miR-199a-5p	-0.5	0.63	2	2	0	0	0	0	0	0	-	-	-	-	-	-	-	-	-	-	-	-	-	-	-	-	-	-	-	-	-	-	-	-	-	-	-	-	-	-	-	-	-	-	-	-
RAB21	RAB21, member RAS oncogene family	2	hsa-miR-199a-5p	-0.5	0.37	2	2	0	0	0	0	0	0	-	-	-	-	-	-	-	-	-	-	-	-	-	-	-	-	-	-	-	-	-	-	-	-	-	-	-	-	-	-	-	-	-	-	-	-
PELI1	pellino homolog 1 (Drosophila)	1	hsa-miR-21	-0.5	0.57	1	1	0	0	0	0	0	0	-	-	-	-	-	-	-	-	-	-	-0.5	0.57	1	1	0	0	0	0	0	0	-	-	-	-	-	-	-	-	-	-	-	-	-	-	-	-
IL12A	interleukin 12A (natural killer cell stimulatory factor 1, cytotoxic lymphocyte maturation factor 1, p35)	1	hsa-miR-21	-0.5	0.64	1	1	0	0	0	0	0	0	-	-	-	-	-	-	-	-	-	-	-0.5	0.64	1	1	0	0	0	0	0	0	-	-	-	-	-	-	-	-	-	-	-	-	-	-	-	-
SLC8A3	solute carrier family 8 (sodium-calcium exchanger), member 3	1	hsa-miR-21	-0.5	0.45	1	1	0	0	1	0	0	1	-	-	-	-	-	-	-	-	-	-	-0.5	0.45	1	1	0	0	1	0	0	1	-	-	-	-	-	-	-	-	-	-	-	-	-	-	-	-
ATP6V1A	ATPase, H+ transporting, lysosomal 70kDa, V1 subunit A	1	hsa-miR-27b	-0.5	0.58	1	0	0	1	1	0	1	0	-	-	-	-	-	-	-	-	-	-	-	-	-	-	-	-	-	-	-	-	-0.5	0.58	1	0	0	1	1	0	1	0	-	-	-	-	-	-
RBJ	rab and DnaJ domain containing	1	hsa-miR-27b	-0.5	0.3	1	1	0	0	1	0	1	0	-	-	-	-	-	-	-	-	-	-	-	-	-	-	-	-	-	-	-	-	-0.5	0.3	1	1	0	0	1	0	1	0	-	-	-	-	-	-
ITSN2	intersectin 2	1	hsa-miR-27b	-0.5	0.66	1	1	0	0	0	0	0	0	-	-	-	-	-	-	-	-	-	-	-	-	-	-	-	-	-	-	-	-	-0.5	0.66	1	1	0	0	0	0	0	0	-	-	-	-	-	-
PDK4	pyruvate dehydrogenase kinase, isozyme 4	1	hsa-miR-27b	-0.5	0.36	1	1	0	0	0	0	0	0	-	-	-	-	-	-	-	-	-	-	-	-	-	-	-	-	-	-	-	-	-0.5	0.36	1	1	0	0	0	0	0	0	-	-	-	-	-	-
ADORA2B	adenosine A2b receptor	1	hsa-miR-27b	-0.5	0.73	1	1	0	0	0	0	0	0	-	-	-	-	-	-	-	-	-	-	-	-	-	-	-	-	-	-	-	-	-0.5	0.73	1	1	0	0	0	0	0	0	-	-	-	-	-	-
WNT16	wingless-type MMTV integration site family, member 16	1	hsa-miR-103	-0.5	< 0.1	1	1	0	0	0	0	0	0	-	-	-	-	-	-	-	-	-	-	-	-	-	-	-	-	-	-	-	-	-	-	-	-	-	-	-	-	-	-	-	-	-	-	-	-
MTM1	myotubularin 1	1	hsa-miR-214	-0.5	0.5	1	0	0	1	1	0	0	1	-	-	-	-	-	-	-	-	-	-	-	-	-	-	-	-	-	-	-	-	-	-	-	-	-	-	-	-	-	-	-	-	-	-	-	-
KCNJ13	potassium inwardly-rectifying channel, subfamily J, member 13	1	hsa-miR-214	-0.5	0.45	1	1	0	0	0	0	0	0	-	-	-	-	-	-	-	-	-	-	-	-	-	-	-	-	-	-	-	-	-	-	-	-	-	-	-	-	-	-	-	-	-	-	-	-
ADAM17	ADAM metallopeptidase domain 17 (tumor necrosis factor, alpha, converting enzyme)	1	hsa-miR-224	-0.5	N/A	1	1	0	0	1	0	1	0	-	-	-	-	-	-	-	-	-	-	-	-	-	-	-	-	-	-	-	-	-	-	-	-	-	-	-	-	-	-	-	-	-	-	-	-
ZNF275	zinc finger protein 275	3	hsa-let-7b, hsa-let-7c, hsa-let-7e	-0.49	0.98	6	3	0	3	0	0	0	0	-0.49	0.98	2	1	0	1	0	0	0	0	-	-	-	-	-	-	-	-	-	-	-	-	-	-	-	-	-	-	-	-	-	-	-	-	-	-
SMC1A	structural maintenance of chromosomes 1A	3	hsa-let-7b, hsa-let-7c, hsa-let-7e	-0.49	0.97	6	6	0	0	3	3	0	0	-0.49	0.97	2	2	0	0	1	1	0	0	-	-	-	-	-	-	-	-	-	-	-	-	-	-	-	-	-	-	-	-	-	-	-	-	-	-
SNX6	sorting nexin 6	5	hsa-let-7b, hsa-let-7c, hsa-let-7e, hsa-miR-199a-5p	-0.49	0.51	5	3	2	0	0	0	0	0	-0.33	0.92	1	1	0	0	0	0	0	0	-	-	-	-	-	-	-	-	-	-	-	-	-	-	-	-	-	-	-	-	-	-	-	-	-	-
EIF4G2	eukaryotic translation initiation factor 4 gamma, 2	4	hsa-let-7b, hsa-let-7c, hsa-let-7e, hsa-miR-140-5p	-0.49	0.58	4	0	0	4	0	0	0	0	-0.3	0.91	1	0	0	1	0	0	0	0	-	-	-	-	-	-	-	-	-	-	-	-	-	-	-	-	-	-	-	-	-	-	-	-	-	-
ABCB9	ATP-binding cassette, sub-family B (MDR/TAP), member 9	4	hsa-let-7b, hsa-let-7c, hsa-let-7e, hsa-miR-27b	-0.49	0.88	4	1	0	3	0	0	0	0	-0.26	0.94	1	0	0	1	0	0	0	0	-	-	-	-	-	-	-	-	-	-	-0.23	0.88	1	1	0	0	0	0	0	0	-	-	-	-	-	-
CBFB	core-binding factor, beta subunit	3	hsa-miR-27b, hsa-miR-221, hsa-miR-222	-0.49	0.12	3	0	0	3	0	0	0	0	-	-	-	-	-	-	-	-	-	-	-	-	-	-	-	-	-	-	-	-	-0.27	0.29	1	0	0	1	0	0	0	0	-	-	-	-	-	-
CCDC120	coiled-coil domain containing 120	3	hsa-miR-27b, hsa-miR-199a-5p	-0.49	0.27	3	2	0	1	2	0	0	2	-	-	-	-	-	-	-	-	-	-	-	-	-	-	-	-	-	-	-	-	-0.14	0.27	1	0	0	1	0	0	0	0	-	-	-	-	-	-
ECE1	endothelin converting enzyme 1	3	hsa-miR-27b, hsa-miR-199a-5p	-0.49	0.68	3	2	1	0	2	0	0	2	-	-	-	-	-	-	-	-	-	-	-	-	-	-	-	-	-	-	-	-	-0.01	0.68	1	0	1	0	0	0	0	0	-	-	-	-	-	-
GNAI3	guanine nucleotide binding protein (G protein), alpha inhibiting activity polypeptide 3	3	hsa-miR-103, hsa-miR-221, hsa-miR-222	-0.49	0.12	3	0	1	2	2	0	2	0	-	-	-	-	-	-	-	-	-	-	-	-	-	-	-	-	-	-	-	-	-	-	-	-	-	-	-	-	-	-	-	-	-	-	-	-
KPNA4	karyopherin alpha 4 (importin alpha 3)	3	hsa-miR-103, hsa-miR-199a-5p	-0.49	0.52	3	2	1	0	0	0	0	0	-	-	-	-	-	-	-	-	-	-	-	-	-	-	-	-	-	-	-	-	-	-	-	-	-	-	-	-	-	-	-	-	-	-	-	-
BACE1	beta-site APP-cleaving enzyme 1	2	hsa-miR-27b, hsa-miR-214	-0.49	0.43	2	1	0	1	0	0	0	0	-	-	-	-	-	-	-	-	-	-	-	-	-	-	-	-	-	-	-	-	-0.35	0.79	1	1	0	0	0	0	0	0	-	-	-	-	-	-
CASC3	cancer susceptibility candidate 3	2	hsa-miR-27b, hsa-miR-224	-0.49	0.75	2	0	0	2	1	0	1	0	-	-	-	-	-	-	-	-	-	-	-	-	-	-	-	-	-	-	-	-	-0.2	0.75	1	0	0	1	0	0	0	0	-	-	-	-	-	-
LIMK2	LIM domain kinase 2	2	hsa-miR-27b, hsa-miR-214	-0.49	0.54	2	0	1	1	2	0	1	1	-	-	-	-	-	-	-	-	-	-	-	-	-	-	-	-	-	-	-	-	-0.2	0.67	1	0	1	0	1	0	1	0	-	-	-	-	-	-
UBE2R2	ubiquitin-conjugating enzyme E2R 2	2	hsa-miR-103, hsa-miR-214	-0.49	0.48	2	1	1	0	2	0	2	0	-	-	-	-	-	-	-	-	-	-	-	-	-	-	-	-	-	-	-	-	-	-	-	-	-	-	-	-	-	-	-	-	-	-	-	-
PODXL	podocalyxin-like	2	hsa-miR-199a-5p	-0.49	0.93	2	2	0	0	2	0	0	2	-	-	-	-	-	-	-	-	-	-	-	-	-	-	-	-	-	-	-	-	-	-	-	-	-	-	-	-	-	-	-	-	-	-	-	-
BAAT	bile acid Coenzyme A: amino acid N-acyltransferase (glycine N-choloyltransferase)	2	hsa-miR-199a-5p	-0.49	0.34	2	0	0	2	2	0	0	2	-	-	-	-	-	-	-	-	-	-	-	-	-	-	-	-	-	-	-	-	-	-	-	-	-	-	-	-	-	-	-	-	-	-	-	-
DMRT3	doublesex and mab-3 related transcription factor 3	2	hsa-miR-221, hsa-miR-222	-0.49	0.53	2	2	0	0	0	0	0	0	-	-	-	-	-	-	-	-	-	-	-	-	-	-	-	-	-	-	-	-	-	-	-	-	-	-	-	-	-	-	-	-	-	-	-	-
FUSIP1	FUS interacting protein (serine/arginine-rich) 1	2	hsa-miR-221, hsa-miR-222	-0.49	0.38	2	0	2	0	2	0	0	2	-	-	-	-	-	-	-	-	-	-	-	-	-	-	-	-	-	-	-	-	-	-	-	-	-	-	-	-	-	-	-	-	-	-	-	-
SKI	v-ski sarcoma viral oncogene homolog (avian)	1	hsa-miR-21	-0.49	0.65	1	1	0	0	0	0	0	0	-	-	-	-	-	-	-	-	-	-	-0.49	0.65	1	1	0	0	0	0	0	0	-	-	-	-	-	-	-	-	-	-	-	-	-	-	-	-
CCNK	cyclin K	1	hsa-miR-27b	-0.49	0.58	1	1	0	0	0	0	0	0	-	-	-	-	-	-	-	-	-	-	-	-	-	-	-	-	-	-	-	-	-0.49	0.58	1	1	0	0	0	0	0	0	-	-	-	-	-	-
FLJ10404	hypothetical protein FLJ10404	1	hsa-miR-27b	-0.49	0.9	1	1	0	0	0	0	0	0	-	-	-	-	-	-	-	-	-	-	-	-	-	-	-	-	-	-	-	-	-0.49	0.9	1	1	0	0	0	0	0	0	-	-	-	-	-	-
EPB41L4A	erythrocyte membrane protein band 4.1 like 4A	1	hsa-miR-27b	-0.49	0.9	1	1	0	0	0	0	0	0	-	-	-	-	-	-	-	-	-	-	-	-	-	-	-	-	-	-	-	-	-0.49	0.9	1	1	0	0	0	0	0	0	-	-	-	-	-	-
DNAJC13	DnaJ (Hsp40) homolog, subfamily C, member 13	1	hsa-miR-27b	-0.49	0.77	1	1	0	0	0	0	0	0	-	-	-	-	-	-	-	-	-	-	-	-	-	-	-	-	-	-	-	-	-0.49	0.77	1	1	0	0	0	0	0	0	-	-	-	-	-	-
C2orf55	chromosome 2 open reading frame 55	1	hsa-miR-27b	-0.49	< 0.1	1	1	0	0	0	0	0	0	-	-	-	-	-	-	-	-	-	-	-	-	-	-	-	-	-	-	-	-	-0.49	< 0.1	1	1	0	0	0	0	0	0	-	-	-	-	-	-
TMEM161B	transmembrane protein 161B	1	hsa-miR-214	-0.49	0.41	1	1	0	0	0	0	0	0	-	-	-	-	-	-	-	-	-	-	-	-	-	-	-	-	-	-	-	-	-	-	-	-	-	-	-	-	-	-	-	-	-	-	-	-
RFWD2	ring finger and WD repeat domain 2	1	hsa-miR-214	-0.49	0.35	1	1	0	0	0	0	0	0	-	-	-	-	-	-	-	-	-	-	-	-	-	-	-	-	-	-	-	-	-	-	-	-	-	-	-	-	-	-	-	-	-	-	-	-
LHX6	LIM homeobox 6	1	hsa-miR-214	-0.49	0.57	1	1	0	0	1	0	0	1	-	-	-	-	-	-	-	-	-	-	-	-	-	-	-	-	-	-	-	-	-	-	-	-	-	-	-	-	-	-	-	-	-	-	-	-
C20orf82	chromosome 20 open reading frame 82	1	hsa-miR-224	-0.49	N/A	1	1	0	0	0	0	0	0	-	-	-	-	-	-	-	-	-	-	-	-	-	-	-	-	-	-	-	-	-	-	-	-	-	-	-	-	-	-	-	-	-	-	-	-
ZNF423	zinc finger protein 423	1	hsa-miR-224	-0.49	N/A	1	1	0	0	0	0	0	0	-	-	-	-	-	-	-	-	-	-	-	-	-	-	-	-	-	-	-	-	-	-	-	-	-	-	-	-	-	-	-	-	-	-	-	-
TSPYL5	TSPY-like 5	3	hsa-miR-27b, hsa-miR-214, hsa-miR-224	-0.48	0.44	3	0	1	2	1	0	0	1	-	-	-	-	-	-	-	-	-	-	-	-	-	-	-	-	-	-	-	-	-0.17	0.44	1	0	1	0	0	0	0	0	-	-	-	-	-	-
MTMR4	myotubularin related protein 4	2	hsa-miR-27b, hsa-miR-103	-0.48	< 0.1	2	1	0	1	1	0	1	0	-	-	-	-	-	-	-	-	-	-	-	-	-	-	-	-	-	-	-	-	-0.28	< 0.1	1	1	0	0	1	0	1	0	-	-	-	-	-	-
WDR32	WD repeat domain 32	2	hsa-miR-103, hsa-miR-214	-0.48	0.47	2	1	0	1	0	0	0	0	-	-	-	-	-	-	-	-	-	-	-	-	-	-	-	-	-	-	-	-	-	-	-	-	-	-	-	-	-	-	-	-	-	-	-	-
BNC2	basonuclin 2	5	hsa-let-7b, hsa-let-7c, hsa-let-7e, hsa-miR-21, hsa-miR-214	-0.48	< 0.1	5	1	4	0	2	0	1	1	-0.11	0.84	1	0	1	0	0	0	0	0	-0.15	< 0.1	1	1	0	0	0	0	0	0	-	-	-	-	-	-	-	-	-	-	-	-	-	-	-	-
CDV3	CDV3 homolog (mouse)	4	hsa-let-7b, hsa-let-7c, hsa-let-7e, hsa-miR-103	-0.48	0.58	4	3	1	0	0	0	0	0	-0.36	0.98	1	1	0	0	0	0	0	0	-	-	-	-	-	-	-	-	-	-	-	-	-	-	-	-	-	-	-	-	-	-	-	-	-	-
SFRS12IP1	SFRS12-interacting protein 1	4	hsa-let-7b, hsa-let-7c, hsa-let-7e, hsa-miR-27b	-0.48	< 0.1	4	1	3	0	7	3	4	0	-0.31	0.9	1	0	1	0	2	1	1	0	-	-	-	-	-	-	-	-	-	-	-0.17	< 0.1	1	1	0	0	1	0	1	0	-	-	-	-	-	-
TMED5	transmembrane emp24 protein transport domain containing 5	4	hsa-let-7b, hsa-let-7c, hsa-let-7e, hsa-miR-27b	-0.48	0.76	4	0	0	4	0	0	0	0	-0.22	0.95	1	0	0	1	0	0	0	0	-	-	-	-	-	-	-	-	-	-	-0.26	0.76	1	0	0	1	0	0	0	0	-	-	-	-	-	-
CPD	carboxypeptidase D	4	hsa-let-7b, hsa-let-7c, hsa-let-7e, hsa-miR-27b	-0.48	0.51	4	0	1	3	1	0	1	0	-0.21	0.94	1	0	0	1	0	0	0	0	-	-	-	-	-	-	-	-	-	-	-0.27	0.51	1	0	1	0	1	0	1	0	-	-	-	-	-	-
LRIG2	leucine-rich repeats and immunoglobulin-like domains 2	3	hsa-let-7b, hsa-let-7c, hsa-let-7e	-0.48	0.98	3	3	0	0	0	0	0	0	-0.48	0.98	1	1	0	0	0	0	0	0	-	-	-	-	-	-	-	-	-	-	-	-	-	-	-	-	-	-	-	-	-	-	-	-	-	-
PGRMC1	progesterone receptor membrane component 1	3	hsa-let-7b, hsa-let-7c, hsa-let-7e	-0.48	0.94	3	0	0	3	3	0	3	0	-0.48	0.94	1	0	0	1	1	0	1	0	-	-	-	-	-	-	-	-	-	-	-	-	-	-	-	-	-	-	-	-	-	-	-	-	-	-
WNK3	WNK lysine deficient protein kinase 3	3	hsa-miR-21, hsa-miR-199a-5p	-0.48	0.27	3	0	0	3	0	0	0	0	-	-	-	-	-	-	-	-	-	-	-0.26	0.27	1	0	0	1	0	0	0	0	-	-	-	-	-	-	-	-	-	-	-	-	-	-	-	-
PRPF4B	PRP4 pre-mRNA processing factor 4 homolog B (yeast)	2	hsa-miR-21, hsa-miR-224	-0.48	0.27	2	0	1	1	1	0	1	0	-	-	-	-	-	-	-	-	-	-	-0.11	0.27	1	0	1	0	0	0	0	0	-	-	-	-	-	-	-	-	-	-	-	-	-	-	-	-
MAGI2	membrane associated guanylate kinase, WW and PDZ domain containing 2	2	hsa-miR-27b, hsa-miR-140-5p	-0.48	0.53	2	0	2	0	1	0	1	0	-	-	-	-	-	-	-	-	-	-	-	-	-	-	-	-	-	-	-	-	-0.32	0.57	1	0	1	0	1	0	1	0	-	-	-	-	-	-
YES1	v-yes-1 Yamaguchi sarcoma viral oncogene homolog 1	2	hsa-miR-27b, hsa-miR-140-5p	-0.48	0.6	2	0	0	2	0	0	0	0	-	-	-	-	-	-	-	-	-	-	-	-	-	-	-	-	-	-	-	-	-0.23	0.6	1	0	0	1	0	0	0	0	-	-	-	-	-	-
SALL1	sal-like 1 (Drosophila)	2	hsa-miR-103, hsa-miR-214	-0.48	0.35	2	0	0	2	0	0	0	0	-	-	-	-	-	-	-	-	-	-	-	-	-	-	-	-	-	-	-	-	-	-	-	-	-	-	-	-	-	-	-	-	-	-	-	-
VPS26A	vacuolar protein sorting 26 homolog A (S. pombe)	2	hsa-miR-199a-5p	-0.48	0.8	2	2	0	0	0	0	0	0	-	-	-	-	-	-	-	-	-	-	-	-	-	-	-	-	-	-	-	-	-	-	-	-	-	-	-	-	-	-	-	-	-	-	-	-
ASRGL1	asparaginase like 1	2	hsa-miR-199a-5p	-0.48	< 0.1	2	2	0	0	0	0	0	0	-	-	-	-	-	-	-	-	-	-	-	-	-	-	-	-	-	-	-	-	-	-	-	-	-	-	-	-	-	-	-	-	-	-	-	-
IPO8	importin 8	2	hsa-miR-199a-5p	-0.48	0.35	2	2	0	0	2	0	2	0	-	-	-	-	-	-	-	-	-	-	-	-	-	-	-	-	-	-	-	-	-	-	-	-	-	-	-	-	-	-	-	-	-	-	-	-
HMCN1	hemicentin 1	2	hsa-miR-199a-5p	-0.48	0.74	2	2	0	0	0	0	0	0	-	-	-	-	-	-	-	-	-	-	-	-	-	-	-	-	-	-	-	-	-	-	-	-	-	-	-	-	-	-	-	-	-	-	-	-
CCDC64	coiled-coil domain containing 64	2	hsa-miR-221, hsa-miR-222	-0.48	0.61	2	2	0	0	0	0	0	0	-	-	-	-	-	-	-	-	-	-	-	-	-	-	-	-	-	-	-	-	-	-	-	-	-	-	-	-	-	-	-	-	-	-	-	-
SEC62	SEC62 homolog (S. cerevisiae)	2	hsa-miR-221, hsa-miR-222	-0.48	0.42	2	0	2	0	2	0	0	2	-	-	-	-	-	-	-	-	-	-	-	-	-	-	-	-	-	-	-	-	-	-	-	-	-	-	-	-	-	-	-	-	-	-	-	-
PLEKHA2	pleckstrin homology domain containing, family A (phosphoinositide binding specific) member 2	2	hsa-miR-221, hsa-miR-222	-0.48	0.44	2	2	0	0	0	0	0	0	-	-	-	-	-	-	-	-	-	-	-	-	-	-	-	-	-	-	-	-	-	-	-	-	-	-	-	-	-	-	-	-	-	-	-	-
TFPI	tissue factor pathway inhibitor (lipoprotein-associated coagulation inhibitor)	1	hsa-miR-27b	-0.48	0.64	1	1	0	0	0	0	0	0	-	-	-	-	-	-	-	-	-	-	-	-	-	-	-	-	-	-	-	-	-0.48	0.64	1	1	0	0	0	0	0	0	-	-	-	-	-	-
SLC35F1	solute carrier family 35, member F1	1	hsa-miR-27b	-0.48	0.58	1	1	0	0	0	0	0	0	-	-	-	-	-	-	-	-	-	-	-	-	-	-	-	-	-	-	-	-	-0.48	0.58	1	1	0	0	0	0	0	0	-	-	-	-	-	-
CSRP2	cysteine and glycine-rich protein 2	1	hsa-miR-27b	-0.48	0.46	1	1	0	0	0	0	0	0	-	-	-	-	-	-	-	-	-	-	-	-	-	-	-	-	-	-	-	-	-0.48	0.46	1	1	0	0	0	0	0	0	-	-	-	-	-	-
NCOA7	nuclear receptor coactivator 7	1	hsa-miR-27b	-0.48	0.89	1	1	0	0	0	0	0	0	-	-	-	-	-	-	-	-	-	-	-	-	-	-	-	-	-	-	-	-	-0.48	0.89	1	1	0	0	0	0	0	0	-	-	-	-	-	-
JMY	junction-mediating and regulatory protein	1	hsa-miR-27b	-0.48	0.21	1	0	0	1	1	0	0	1	-	-	-	-	-	-	-	-	-	-	-	-	-	-	-	-	-	-	-	-	-0.48	0.21	1	0	0	1	1	0	0	1	-	-	-	-	-	-
PTGDR	prostaglandin D2 receptor (DP)	1	hsa-miR-27b	-0.48	0.75	1	1	0	0	0	0	0	0	-	-	-	-	-	-	-	-	-	-	-	-	-	-	-	-	-	-	-	-	-0.48	0.75	1	1	0	0	0	0	0	0	-	-	-	-	-	-
C2orf67	chromosome 2 open reading frame 67	1	hsa-miR-31	-0.48	0.24	1	1	0	0	0	0	0	0	-	-	-	-	-	-	-	-	-	-	-	-	-	-	-	-	-	-	-	-	-	-	-	-	-	-	-	-	-	-	-0.48	0.24	1	1	0	0
CHD1	chromodomain helicase DNA binding protein 1	1	hsa-miR-103	-0.48	0.72	1	1	0	0	0	0	0	0	-	-	-	-	-	-	-	-	-	-	-	-	-	-	-	-	-	-	-	-	-	-	-	-	-	-	-	-	-	-	-	-	-	-	-	-
PDCD10	programmed cell death 10	1	hsa-miR-103	-0.48	0.35	1	1	0	0	0	0	0	0	-	-	-	-	-	-	-	-	-	-	-	-	-	-	-	-	-	-	-	-	-	-	-	-	-	-	-	-	-	-	-	-	-	-	-	-
NFE2L2	nuclear factor (erythroid-derived 2)-like 2	1	hsa-miR-140-5p	-0.48	0.2	1	1	0	0	0	0	0	0	-	-	-	-	-	-	-	-	-	-	-	-	-	-	-	-	-	-	-	-	-	-	-	-	-	-	-	-	-	-	-	-	-	-	-	-
SHROOM3	shroom family member 3	1	hsa-miR-140-5p	-0.48	0.41	1	0	0	1	2	0	1	1	-	-	-	-	-	-	-	-	-	-	-	-	-	-	-	-	-	-	-	-	-	-	-	-	-	-	-	-	-	-	-	-	-	-	-	-
TSPAN12	tetraspanin 12	1	hsa-miR-140-5p	-0.48	0.45	1	1	0	0	0	0	0	0	-	-	-	-	-	-	-	-	-	-	-	-	-	-	-	-	-	-	-	-	-	-	-	-	-	-	-	-	-	-	-	-	-	-	-	-
KIAA1310	KIAA1310	1	hsa-miR-214	-0.48	0.5	1	1	0	0	1	0	0	1	-	-	-	-	-	-	-	-	-	-	-	-	-	-	-	-	-	-	-	-	-	-	-	-	-	-	-	-	-	-	-	-	-	-	-	-
KIAA1147	KIAA1147	4	hsa-let-7b, hsa-let-7c, hsa-let-7e, hsa-miR-27b	-0.47	0.42	4	1	3	0	2	1	1	0	-0.14	0.84	1	0	1	0	0	0	0	0	-	-	-	-	-	-	-	-	-	-	-0.33	0.42	1	1	0	0	2	1	1	0	-	-	-	-	-	-
PNKD	paroxysmal nonkinesigenic dyskinesia	4	hsa-let-7b, hsa-let-7c, hsa-let-7e, hsa-miR-27b	-0.47	0.36	4	1	0	3	1	0	0	1	-0.07	0.61	1	0	0	1	0	0	0	0	-	-	-	-	-	-	-	-	-	-	-0.4	0.36	1	1	0	0	1	0	0	1	-	-	-	-	-	-
OSR1	odd-skipped related 1 (Drosophila)	3	hsa-miR-21, hsa-miR-199a-5p	-0.47	0.37	3	0	2	1	0	0	0	0	-	-	-	-	-	-	-	-	-	-	-0.27	0.37	1	0	0	1	0	0	0	0	-	-	-	-	-	-	-	-	-	-	-	-	-	-	-	-
MYO10	myosin X	3	hsa-miR-140-5p, hsa-miR-221, hsa-miR-222	-0.47	0.56	3	2	0	1	0	0	0	0	-	-	-	-	-	-	-	-	-	-	-	-	-	-	-	-	-	-	-	-	-	-	-	-	-	-	-	-	-	-	-	-	-	-	-	-
C12orf34	chromosome 12 open reading frame 34	2	hsa-miR-27b, hsa-miR-140-5p	-0.47	0.43	2	0	0	2	0	0	0	0	-	-	-	-	-	-	-	-	-	-	-	-	-	-	-	-	-	-	-	-	-0.27	0.79	1	0	0	1	0	0	0	0	-	-	-	-	-	-
BAHD1	bromo adjacent homology domain containing 1	7	hsa-let-7b, hsa-let-7c, hsa-let-7e, hsa-miR-21, hsa-miR-27b, hsa-miR-31, hsa-miR-214	-0.47	0.21	7	1	3	3	1	0	1	0	0.01	0.87	1	0	1	0	0	0	0	0	-0.21	0.3	1	0	0	1	0	0	0	0	0.02	0.59	1	0	0	1	0	0	0	0	-0.14	0.21	1	0	0	1
ABCC5	ATP-binding cassette, sub-family C (CFTR/MRP), member 5	5	hsa-let-7b, hsa-let-7c, hsa-let-7e, hsa-miR-199a-5p	-0.47	0.27	5	3	0	2	0	0	0	0	-0.3	0.97	1	1	0	0	0	0	0	0	-	-	-	-	-	-	-	-	-	-	-	-	-	-	-	-	-	-	-	-	-	-	-	-	-	-
MARCKS	myristoylated alanine-rich protein kinase C substrate	4	hsa-miR-27b, hsa-miR-221, hsa-miR-222, hsa-miR-224	-0.47	0.34	4	0	3	1	0	0	0	0	-	-	-	-	-	-	-	-	-	-	-	-	-	-	-	-	-	-	-	-	-0.24	0.78	1	0	0	1	0	0	0	0	-	-	-	-	-	-
ZNF583	zinc finger protein 583	3	hsa-let-7b, hsa-let-7c, hsa-let-7e	-0.47	0.95	3	3	0	0	0	0	0	0	-0.47	0.95	1	1	0	0	0	0	0	0	-	-	-	-	-	-	-	-	-	-	-	-	-	-	-	-	-	-	-	-	-	-	-	-	-	-
KPNB1	karyopherin (importin) beta 1	3	hsa-miR-27b, hsa-miR-199a-5p	-0.47	0.45	3	1	2	0	0	0	0	0	-	-	-	-	-	-	-	-	-	-	-	-	-	-	-	-	-	-	-	-	-0.36	0.45	1	1	0	0	0	0	0	0	-	-	-	-	-	-
ASPH	aspartate beta-hydroxylase	3	hsa-miR-27b, hsa-miR-221, hsa-miR-222	-0.47	0.55	3	2	1	0	0	0	0	0	-	-	-	-	-	-	-	-	-	-	-	-	-	-	-	-	-	-	-	-	-0.16	0.63	1	0	1	0	0	0	0	0	-	-	-	-	-	-
LMAN2	lectin, mannose-binding 2	3	hsa-miR-31, hsa-miR-199a-5p	-0.47	0.21	3	2	0	1	2	0	0	2	-	-	-	-	-	-	-	-	-	-	-	-	-	-	-	-	-	-	-	-	-	-	-	-	-	-	-	-	-	-	-0.18	0.21	1	0	0	1
MGAT4B	mannosyl (alpha-1,3-)-glycoprotein beta-1,4-N-acetylglucosaminyltransferase, isozyme B	3	hsa-miR-199a-5p, hsa-miR-224	-0.47	0.92	3	2	0	1	0	0	0	0	-	-	-	-	-	-	-	-	-	-	-	-	-	-	-	-	-	-	-	-	-	-	-	-	-	-	-	-	-	-	-	-	-	-	-	-
PPP1R3B	protein phosphatase 1, regulatory (inhibitor) subunit 3B	1	hsa-miR-21	-0.47	0.52	2	0	0	2	0	0	0	0	-	-	-	-	-	-	-	-	-	-	-0.47	0.52	2	0	0	2	0	0	0	0	-	-	-	-	-	-	-	-	-	-	-	-	-	-	-	-
hCG_1757335	hCG1757335	2	hsa-miR-27b, hsa-miR-140-5p	-0.47	0.39	2	1	1	0	0	0	0	0	-	-	-	-	-	-	-	-	-	-	-	-	-	-	-	-	-	-	-	-	-0.29	0.39	1	1	0	0	0	0	0	0	-	-	-	-	-	-
NOTCH2	Notch homolog 2 (Drosophila)	2	hsa-miR-103, hsa-miR-214	-0.47	0.47	2	0	1	1	0	0	0	0	-	-	-	-	-	-	-	-	-	-	-	-	-	-	-	-	-	-	-	-	-	-	-	-	-	-	-	-	-	-	-	-	-	-	-	-
ZNF652	zinc finger protein 652	2	hsa-miR-199a-5p	-0.47	0.16	2	2	0	0	0	0	0	0	-	-	-	-	-	-	-	-	-	-	-	-	-	-	-	-	-	-	-	-	-	-	-	-	-	-	-	-	-	-	-	-	-	-	-	-
C10orf46	chromosome 10 open reading frame 46	2	hsa-miR-199a-5p	-0.47	0.87	2	2	0	0	2	0	0	2	-	-	-	-	-	-	-	-	-	-	-	-	-	-	-	-	-	-	-	-	-	-	-	-	-	-	-	-	-	-	-	-	-	-	-	-
MIA3	melanoma inhibitory activity family, member 3	2	hsa-miR-221, hsa-miR-222	-0.47	0.26	2	2	0	0	0	0	0	0	-	-	-	-	-	-	-	-	-	-	-	-	-	-	-	-	-	-	-	-	-	-	-	-	-	-	-	-	-	-	-	-	-	-	-	-
ARF4	ADP-ribosylation factor 4	2	hsa-miR-221, hsa-miR-222	-0.47	0.22	2	2	0	0	0	0	0	0	-	-	-	-	-	-	-	-	-	-	-	-	-	-	-	-	-	-	-	-	-	-	-	-	-	-	-	-	-	-	-	-	-	-	-	-
NSUN4	NOL1/NOP2/Sun domain family, member 4	2	hsa-miR-221, hsa-miR-222	-0.47	0.33	2	2	0	0	2	2	0	0	-	-	-	-	-	-	-	-	-	-	-	-	-	-	-	-	-	-	-	-	-	-	-	-	-	-	-	-	-	-	-	-	-	-	-	-
YAP1	Yes-associated protein 1, 65kDa	1	hsa-miR-21	-0.47	0.4	1	1	0	0	1	0	0	1	-	-	-	-	-	-	-	-	-	-	-0.47	0.4	1	1	0	0	1	0	0	1	-	-	-	-	-	-	-	-	-	-	-	-	-	-	-	-
PSMA1	proteasome (prosome, macropain) subunit, alpha type, 1	1	hsa-miR-27b	-0.47	0.16	1	1	0	0	0	0	0	0	-	-	-	-	-	-	-	-	-	-	-	-	-	-	-	-	-	-	-	-	-0.47	0.16	1	1	0	0	0	0	0	0	-	-	-	-	-	-
C7orf41	chromosome 7 open reading frame 41	1	hsa-miR-27b	-0.47	0.89	1	1	0	0	1	0	1	0	-	-	-	-	-	-	-	-	-	-	-	-	-	-	-	-	-	-	-	-	-0.47	0.89	1	1	0	0	1	0	1	0	-	-	-	-	-	-
ASAH1	N-acylsphingosine amidohydrolase (acid ceramidase) 1	1	hsa-miR-27b	-0.47	< 0.1	1	1	0	0	0	0	0	0	-	-	-	-	-	-	-	-	-	-	-	-	-	-	-	-	-	-	-	-	-0.47	< 0.1	1	1	0	0	0	0	0	0	-	-	-	-	-	-
LONRF1	LON peptidase N-terminal domain and ring finger 1	1	hsa-miR-27b	-0.47	0.5	1	1	0	0	0	0	0	0	-	-	-	-	-	-	-	-	-	-	-	-	-	-	-	-	-	-	-	-	-0.47	0.5	1	1	0	0	0	0	0	0	-	-	-	-	-	-
USP25	ubiquitin specific peptidase 25	1	hsa-miR-27b	-0.47	0.43	1	1	0	0	0	0	0	0	-	-	-	-	-	-	-	-	-	-	-	-	-	-	-	-	-	-	-	-	-0.47	0.43	1	1	0	0	0	0	0	0	-	-	-	-	-	-
HIAT1	hippocampus abundant transcript 1	1	hsa-miR-31	-0.47	0.31	1	1	0	0	0	0	0	0	-	-	-	-	-	-	-	-	-	-	-	-	-	-	-	-	-	-	-	-	-	-	-	-	-	-	-	-	-	-	-0.47	0.31	1	1	0	0
VEZT	vezatin, adherens junctions transmembrane protein	1	hsa-miR-31	-0.47	0.33	1	1	0	0	0	0	0	0	-	-	-	-	-	-	-	-	-	-	-	-	-	-	-	-	-	-	-	-	-	-	-	-	-	-	-	-	-	-	-0.47	0.33	1	1	0	0
NFIA	nuclear factor I/A	1	hsa-miR-103	-0.47	0.72	1	1	0	0	0	0	0	0	-	-	-	-	-	-	-	-	-	-	-	-	-	-	-	-	-	-	-	-	-	-	-	-	-	-	-	-	-	-	-	-	-	-	-	-
GIT2	G protein-coupled receptor kinase interactor 2	1	hsa-miR-103	-0.47	0.74	1	1	0	0	0	0	0	0	-	-	-	-	-	-	-	-	-	-	-	-	-	-	-	-	-	-	-	-	-	-	-	-	-	-	-	-	-	-	-	-	-	-	-	-
AMOT	angiomotin	1	hsa-miR-103	-0.47	0.51	1	0	0	1	1	1	0	0	-	-	-	-	-	-	-	-	-	-	-	-	-	-	-	-	-	-	-	-	-	-	-	-	-	-	-	-	-	-	-	-	-	-	-	-
TDG	thymine-DNA glycosylase	1	hsa-miR-103	-0.47	0.68	1	1	0	0	0	0	0	0	-	-	-	-	-	-	-	-	-	-	-	-	-	-	-	-	-	-	-	-	-	-	-	-	-	-	-	-	-	-	-	-	-	-	-	-
SLC2A1	solute carrier family 2 (facilitated glucose transporter), member 1	1	hsa-miR-140-5p	-0.47	0.44	1	0	0	1	2	1	0	1	-	-	-	-	-	-	-	-	-	-	-	-	-	-	-	-	-	-	-	-	-	-	-	-	-	-	-	-	-	-	-	-	-	-	-	-
TSSK2	testis-specific serine kinase 2	1	hsa-miR-140-5p	-0.47	0.32	1	1	0	0	0	0	0	0	-	-	-	-	-	-	-	-	-	-	-	-	-	-	-	-	-	-	-	-	-	-	-	-	-	-	-	-	-	-	-	-	-	-	-	-
WASF1	WAS protein family, member 1	1	hsa-miR-140-5p	-0.47	0.52	1	1	0	0	0	0	0	0	-	-	-	-	-	-	-	-	-	-	-	-	-	-	-	-	-	-	-	-	-	-	-	-	-	-	-	-	-	-	-	-	-	-	-	-
FGF9	fibroblast growth factor 9 (glia-activating factor)	1	hsa-miR-140-5p	-0.47	0.55	1	1	0	0	0	0	0	0	-	-	-	-	-	-	-	-	-	-	-	-	-	-	-	-	-	-	-	-	-	-	-	-	-	-	-	-	-	-	-	-	-	-	-	-
ARHGEF3	Rho guanine nucleotide exchange factor (GEF) 3	1	hsa-miR-214	-0.47	0.55	1	0	0	1	1	0	0	1	-	-	-	-	-	-	-	-	-	-	-	-	-	-	-	-	-	-	-	-	-	-	-	-	-	-	-	-	-	-	-	-	-	-	-	-
MEX3A	mex-3 homolog A (C. elegans)	5	hsa-let-7b, hsa-let-7c, hsa-let-7e, hsa-miR-221, hsa-miR-222	-0.46	0.61	5	2	3	0	0	0	0	0	-0.19	0.91	1	0	1	0	0	0	0	0	-	-	-	-	-	-	-	-	-	-	-	-	-	-	-	-	-	-	-	-	-	-	-	-	-	-
LBR	lamin B receptor	4	hsa-let-7b, hsa-let-7c, hsa-let-7e, hsa-miR-224	-0.46	0.98	4	3	0	1	0	0	0	0	-0.26	0.98	1	1	0	0	0	0	0	0	-	-	-	-	-	-	-	-	-	-	-	-	-	-	-	-	-	-	-	-	-	-	-	-	-	-
MLLT10	myeloid/lymphoid or mixed-lineage leukemia (trithorax homolog, Drosophila); translocated to, 10	4	hsa-let-7b, hsa-let-7c, hsa-let-7e, hsa-miR-214	-0.46	0.42	4	0	3	1	0	0	0	0	-0.2	0.85	1	0	1	0	0	0	0	0	-	-	-	-	-	-	-	-	-	-	-	-	-	-	-	-	-	-	-	-	-	-	-	-	-	-
SMARCC1	SWI/SNF related, matrix associated, actin dependent regulator of chromatin, subfamily c, member 1	4	hsa-let-7b, hsa-let-7c, hsa-let-7e, hsa-miR-214	-0.46	0.54	4	1	0	3	1	0	0	1	-0.2	0.9	1	0	0	1	0	0	0	0	-	-	-	-	-	-	-	-	-	-	-	-	-	-	-	-	-	-	-	-	-	-	-	-	-	-
HTR4	5-hydroxytryptamine (serotonin) receptor 4	4	hsa-let-7b, hsa-let-7c, hsa-let-7e, hsa-miR-103	-0.46	0.59	4	0	0	4	1	0	1	0	-0.12	0.93	1	0	0	1	0	0	0	0	-	-	-	-	-	-	-	-	-	-	-	-	-	-	-	-	-	-	-	-	-	-	-	-	-	-
SP1	Sp1 transcription factor	4	hsa-miR-27b, hsa-miR-199a-5p, hsa-miR-214	-0.46	0.19	4	0	1	3	2	0	2	0	-	-	-	-	-	-	-	-	-	-	-	-	-	-	-	-	-	-	-	-	-0.07	0.65	1	0	0	1	0	0	0	0	-	-	-	-	-	-
ADRB2	adrenergic, beta-2-, receptor, surface	3	hsa-let-7b, hsa-let-7c, hsa-let-7e	-0.46	0.96	3	3	0	0	0	0	0	0	-0.46	0.96	1	1	0	0	0	0	0	0	-	-	-	-	-	-	-	-	-	-	-	-	-	-	-	-	-	-	-	-	-	-	-	-	-	-
ZNF322A	zinc finger protein 322A	3	hsa-let-7b, hsa-let-7c, hsa-let-7e	-0.46	0.85	3	3	0	0	0	0	0	0	-0.46	0.85	1	1	0	0	0	0	0	0	-	-	-	-	-	-	-	-	-	-	-	-	-	-	-	-	-	-	-	-	-	-	-	-	-	-
AHCTF1	AT hook containing transcription factor 1	3	hsa-let-7b, hsa-let-7c, hsa-let-7e	-0.46	0.54	3	3	0	0	0	0	0	0	-0.46	0.54	1	1	0	0	0	0	0	0	-	-	-	-	-	-	-	-	-	-	-	-	-	-	-	-	-	-	-	-	-	-	-	-	-	-
OSMR	oncostatin M receptor	3	hsa-let-7b, hsa-let-7c, hsa-let-7e	-0.46	0.79	3	3	0	0	0	0	0	0	-0.46	0.79	1	1	0	0	0	0	0	0	-	-	-	-	-	-	-	-	-	-	-	-	-	-	-	-	-	-	-	-	-	-	-	-	-	-
RP11-35N6.1	plasticity related gene 3	3	hsa-miR-27b, hsa-miR-221, hsa-miR-222	-0.46	0.12	3	0	0	3	0	0	0	0	-	-	-	-	-	-	-	-	-	-	-	-	-	-	-	-	-	-	-	-	-0.26	0.53	1	0	0	1	0	0	0	0	-	-	-	-	-	-
ARHGAP19	Rho GTPase activating protein 19	3	hsa-miR-140-5p, hsa-miR-199a-5p	-0.46	0.59	3	1	2	0	0	0	0	0	-	-	-	-	-	-	-	-	-	-	-	-	-	-	-	-	-	-	-	-	-	-	-	-	-	-	-	-	-	-	-	-	-	-	-	-
KIAA1853	KIAA1853	3	hsa-miR-199a-5p, hsa-miR-214	-0.46	0.58	3	0	1	2	4	0	3	1	-	-	-	-	-	-	-	-	-	-	-	-	-	-	-	-	-	-	-	-	-	-	-	-	-	-	-	-	-	-	-	-	-	-	-	-
USP37	ubiquitin specific peptidase 37	3	hsa-miR-199a-5p, hsa-miR-224	-0.46	0.73	3	0	2	1	0	0	0	0	-	-	-	-	-	-	-	-	-	-	-	-	-	-	-	-	-	-	-	-	-	-	-	-	-	-	-	-	-	-	-	-	-	-	-	-
SOCS6	suppressor of cytokine signaling 6	2	hsa-miR-21, hsa-miR-27b	-0.46	0.27	2	1	0	1	0	0	0	0	-	-	-	-	-	-	-	-	-	-	-0.28	0.27	1	1	0	0	0	0	0	0	-0.18	0.79	1	0	0	1	0	0	0	0	-	-	-	-	-	-
SRGAP2	SLIT-ROBO Rho GTPase activating protein 2	1	hsa-miR-27b	-0.46	0.96	2	1	0	1	0	0	0	0	-	-	-	-	-	-	-	-	-	-	-	-	-	-	-	-	-	-	-	-	-0.46	0.96	2	1	0	1	0	0	0	0	-	-	-	-	-	-
MAP3K14	mitogen-activated protein kinase kinase kinase 14	2	hsa-miR-27b, hsa-miR-31	-0.46	0.28	2	1	1	0	0	0	0	0	-	-	-	-	-	-	-	-	-	-	-	-	-	-	-	-	-	-	-	-	-0.12	0.6	1	0	1	0	0	0	0	0	-0.34	0.28	1	1	0	0
ANKRD42	ankyrin repeat domain 42	2	hsa-miR-199a-5p	-0.46	0.41	2	2	0	0	0	0	0	0	-	-	-	-	-	-	-	-	-	-	-	-	-	-	-	-	-	-	-	-	-	-	-	-	-	-	-	-	-	-	-	-	-	-	-	-
NAT11	N-acetyltransferase 11	2	hsa-miR-199a-5p	-0.46	0.82	2	2	0	0	4	0	2	2	-	-	-	-	-	-	-	-	-	-	-	-	-	-	-	-	-	-	-	-	-	-	-	-	-	-	-	-	-	-	-	-	-	-	-	-
FZD6	frizzled homolog 6 (Drosophila)	2	hsa-miR-199a-5p	-0.46	0.84	2	2	0	0	0	0	0	0	-	-	-	-	-	-	-	-	-	-	-	-	-	-	-	-	-	-	-	-	-	-	-	-	-	-	-	-	-	-	-	-	-	-	-	-
MYLIP	myosin regulatory light chain interacting protein	2	hsa-miR-221, hsa-miR-222	-0.46	0.61	2	2	0	0	0	0	0	0	-	-	-	-	-	-	-	-	-	-	-	-	-	-	-	-	-	-	-	-	-	-	-	-	-	-	-	-	-	-	-	-	-	-	-	-
SNAP29	synaptosomal-associated protein, 29kDa	2	hsa-miR-221, hsa-miR-222	-0.46	0.17	2	2	0	0	0	0	0	0	-	-	-	-	-	-	-	-	-	-	-	-	-	-	-	-	-	-	-	-	-	-	-	-	-	-	-	-	-	-	-	-	-	-	-	-
AP3B2	adaptor-related protein complex 3, beta 2 subunit	2	hsa-miR-221, hsa-miR-222	-0.46	< 0.1	2	2	0	0	0	0	0	0	-	-	-	-	-	-	-	-	-	-	-	-	-	-	-	-	-	-	-	-	-	-	-	-	-	-	-	-	-	-	-	-	-	-	-	-
ZC3H13	zinc finger CCCH-type containing 13	2	hsa-miR-221, hsa-miR-222	-0.46	0.16	2	2	0	0	0	0	0	0	-	-	-	-	-	-	-	-	-	-	-	-	-	-	-	-	-	-	-	-	-	-	-	-	-	-	-	-	-	-	-	-	-	-	-	-
SPRY1	sprouty homolog 1, antagonist of FGF signaling (Drosophila)	1	hsa-miR-21	-0.46	< 0.1	1	1	0	0	0	0	0	0	-	-	-	-	-	-	-	-	-	-	-0.46	< 0.1	1	1	0	0	0	0	0	0	-	-	-	-	-	-	-	-	-	-	-	-	-	-	-	-
SLC30A10	solute carrier family 30, member 10	1	hsa-miR-21	-0.46	0.3	1	1	0	0	0	0	0	0	-	-	-	-	-	-	-	-	-	-	-0.46	0.3	1	1	0	0	0	0	0	0	-	-	-	-	-	-	-	-	-	-	-	-	-	-	-	-
B4GALT3	UDP-Gal:betaGlcNAc beta 1,4- galactosyltransferase, polypeptide 3	1	hsa-miR-27b	-0.46	0.42	1	1	0	0	1	0	1	0	-	-	-	-	-	-	-	-	-	-	-	-	-	-	-	-	-	-	-	-	-0.46	0.42	1	1	0	0	1	0	1	0	-	-	-	-	-	-
ATXN10	ataxin 10	1	hsa-miR-27b	-0.46	0.77	1	0	0	1	1	0	0	1	-	-	-	-	-	-	-	-	-	-	-	-	-	-	-	-	-	-	-	-	-0.46	0.77	1	0	0	1	1	0	0	1	-	-	-	-	-	-
NEDD4	neural precursor cell expressed, developmentally down-regulated 4	1	hsa-miR-27b	-0.46	0.87	1	1	0	0	0	0	0	0	-	-	-	-	-	-	-	-	-	-	-	-	-	-	-	-	-	-	-	-	-0.46	0.87	1	1	0	0	0	0	0	0	-	-	-	-	-	-
GLRA2	glycine receptor, alpha 2	1	hsa-miR-27b	-0.46	0.15	1	0	0	1	1	0	0	1	-	-	-	-	-	-	-	-	-	-	-	-	-	-	-	-	-	-	-	-	-0.46	0.15	1	0	0	1	1	0	0	1	-	-	-	-	-	-
PTGER3	prostaglandin E receptor 3 (subtype EP3)	1	hsa-miR-27b	-0.46	0.86	1	1	0	0	0	0	0	0	-	-	-	-	-	-	-	-	-	-	-	-	-	-	-	-	-	-	-	-	-0.46	0.86	1	1	0	0	0	0	0	0	-	-	-	-	-	-
TESK2	testis-specific kinase 2	1	hsa-miR-31	-0.46	0.31	1	1	0	0	1	0	0	1	-	-	-	-	-	-	-	-	-	-	-	-	-	-	-	-	-	-	-	-	-	-	-	-	-	-	-	-	-	-	-0.46	0.31	1	1	0	0
TTC23	tetratricopeptide repeat domain 23	1	hsa-miR-31	-0.46	0.32	1	1	0	0	0	0	0	0	-	-	-	-	-	-	-	-	-	-	-	-	-	-	-	-	-	-	-	-	-	-	-	-	-	-	-	-	-	-	-0.46	0.32	1	1	0	0
JUB	jub, ajuba homolog (Xenopus laevis)	1	hsa-miR-103	-0.46	0.7	1	1	0	0	0	0	0	0	-	-	-	-	-	-	-	-	-	-	-	-	-	-	-	-	-	-	-	-	-	-	-	-	-	-	-	-	-	-	-	-	-	-	-	-
PCGF2	polycomb group ring finger 2	1	hsa-miR-103	-0.46	0.65	1	1	0	0	0	0	0	0	-	-	-	-	-	-	-	-	-	-	-	-	-	-	-	-	-	-	-	-	-	-	-	-	-	-	-	-	-	-	-	-	-	-	-	-
CXorf23	chromosome X open reading frame 23	1	hsa-miR-103	-0.46	0.74	1	1	0	0	0	0	0	0	-	-	-	-	-	-	-	-	-	-	-	-	-	-	-	-	-	-	-	-	-	-	-	-	-	-	-	-	-	-	-	-	-	-	-	-
KIAA1804	mixed lineage kinase 4	1	hsa-miR-103	-0.46	0.64	1	0	0	1	1	0	1	0	-	-	-	-	-	-	-	-	-	-	-	-	-	-	-	-	-	-	-	-	-	-	-	-	-	-	-	-	-	-	-	-	-	-	-	-
MOBP	myelin-associated oligodendrocyte basic protein	1	hsa-miR-214	-0.46	0.48	1	1	0	0	1	0	1	0	-	-	-	-	-	-	-	-	-	-	-	-	-	-	-	-	-	-	-	-	-	-	-	-	-	-	-	-	-	-	-	-	-	-	-	-
LOC728635	similar to peroxisomal short-chain alcohol dehydrogenase	1	hsa-miR-214	-0.46	0.47	1	1	0	0	1	0	0	1	-	-	-	-	-	-	-	-	-	-	-	-	-	-	-	-	-	-	-	-	-	-	-	-	-	-	-	-	-	-	-	-	-	-	-	-
HOXD10	homeobox D10	1	hsa-miR-224	-0.46	N/A	1	0	0	1	1	0	0	1	-	-	-	-	-	-	-	-	-	-	-	-	-	-	-	-	-	-	-	-	-	-	-	-	-	-	-	-	-	-	-	-	-	-	-	-
DLC1	deleted in liver cancer 1	5	hsa-let-7b, hsa-let-7c, hsa-let-7e, hsa-miR-199a-5p	-0.46	0.74	8	0	8	0	0	0	0	0	-0.31	> 0.99	2	0	2	0	0	0	0	0	-	-	-	-	-	-	-	-	-	-	-	-	-	-	-	-	-	-	-	-	-	-	-	-	-	-
FAM104A	family with sequence similarity 104, member A	5	hsa-let-7b, hsa-let-7c, hsa-let-7e, hsa-miR-27b, hsa-miR-103	-0.46	0.64	5	0	2	3	0	0	0	0	-0.24	0.89	1	0	0	1	0	0	0	0	-	-	-	-	-	-	-	-	-	-	-0.07	0.65	1	0	1	0	0	0	0	0	-	-	-	-	-	-
DCUN1D3	DCN1, defective in cullin neddylation 1, domain containing 3 (S. cerevisiae)	5	hsa-let-7b, hsa-let-7c, hsa-let-7e, hsa-miR-21, hsa-miR-140-5p	-0.46	0.22	5	3	1	1	0	0	0	0	-0.21	0.98	1	1	0	0	0	0	0	0	-0.1	0.22	1	0	1	0	0	0	0	0	-	-	-	-	-	-	-	-	-	-	-	-	-	-	-	-
ANGPTL2	angiopoietin-like 2	5	hsa-let-7b, hsa-let-7c, hsa-let-7e, hsa-miR-221, hsa-miR-222	-0.46	0.61	5	2	3	0	0	0	0	0	-0.1	0.93	1	0	1	0	0	0	0	0	-	-	-	-	-	-	-	-	-	-	-	-	-	-	-	-	-	-	-	-	-	-	-	-	-	-
DEPDC1B	DEP domain containing 1B	3	hsa-miR-27b, hsa-miR-199a-5p	-0.46	0.21	3	0	0	3	0	0	0	0	-	-	-	-	-	-	-	-	-	-	-	-	-	-	-	-	-	-	-	-	-0.25	0.21	1	0	0	1	0	0	0	0	-	-	-	-	-	-
GPATCH8	G patch domain containing 8	3	hsa-miR-103, hsa-miR-199a-5p	-0.46	0.51	3	0	2	1	0	0	0	0	-	-	-	-	-	-	-	-	-	-	-	-	-	-	-	-	-	-	-	-	-	-	-	-	-	-	-	-	-	-	-	-	-	-	-	-
CAMKK1	calcium/calmodulin-dependent protein kinase kinase 1, alpha	3	hsa-miR-103, hsa-miR-221, hsa-miR-222	-0.46	0.24	3	2	1	0	0	0	0	0	-	-	-	-	-	-	-	-	-	-	-	-	-	-	-	-	-	-	-	-	-	-	-	-	-	-	-	-	-	-	-	-	-	-	-	-
DDX3X	DEAD (Asp-Glu-Ala-Asp) box polypeptide 3, X-linked	3	hsa-miR-199a-5p, hsa-miR-224	-0.46	0.47	3	0	0	3	0	0	0	0	-	-	-	-	-	-	-	-	-	-	-	-	-	-	-	-	-	-	-	-	-	-	-	-	-	-	-	-	-	-	-	-	-	-	-	-
NOTUM	notum pectinacetylesterase homolog (Drosophila)	3	hsa-miR-199a-5p, hsa-miR-224	-0.46	0.64	3	0	2	1	0	0	0	0	-	-	-	-	-	-	-	-	-	-	-	-	-	-	-	-	-	-	-	-	-	-	-	-	-	-	-	-	-	-	-	-	-	-	-	-
TRPS1	trichorhinophalangeal syndrome I	3	hsa-miR-214, hsa-miR-221, hsa-miR-222	-0.46	0.46	3	2	0	1	0	0	0	0	-	-	-	-	-	-	-	-	-	-	-	-	-	-	-	-	-	-	-	-	-	-	-	-	-	-	-	-	-	-	-	-	-	-	-	-
FAM102A	family with sequence similarity 102, member A	2	hsa-miR-27b, hsa-miR-140-5p	-0.46	0.72	2	2	0	0	0	0	0	0	-	-	-	-	-	-	-	-	-	-	-	-	-	-	-	-	-	-	-	-	-0.24	0.89	1	1	0	0	0	0	0	0	-	-	-	-	-	-
MIPOL1	mirror-image polydactyly 1	2	hsa-miR-140-5p, hsa-miR-214	-0.46	0.5	2	0	1	1	1	0	1	0	-	-	-	-	-	-	-	-	-	-	-	-	-	-	-	-	-	-	-	-	-	-	-	-	-	-	-	-	-	-	-	-	-	-	-	-
RALGPS1	Ral GEF with PH domain and SH3 binding motif 1	5	hsa-let-7b, hsa-let-7c, hsa-let-7e, hsa-miR-27b, hsa-miR-140-5p	-0.45	0.28	5	0	3	2	1	0	0	1	-0.14	0.94	1	0	1	0	0	0	0	0	-	-	-	-	-	-	-	-	-	-	-0.16	0.28	1	0	0	1	0	0	0	0	-	-	-	-	-	-
CDK5R1	cyclin-dependent kinase 5, regulatory subunit 1 (p35)	2	hsa-miR-27b, hsa-miR-103	-0.45	0.71	2	0	1	1	2	0	2	0	-	-	-	-	-	-	-	-	-	-	-	-	-	-	-	-	-	-	-	-	-0.28	0.71	1	0	1	0	1	0	1	0	-	-	-	-	-	-
ACVR1B	activin A receptor, type IB	6	hsa-let-7b, hsa-let-7c, hsa-let-7e, hsa-miR-199a-5p, hsa-miR-214	-0.45	0.54	6	3	0	3	1	0	0	1	-0.1	0.95	1	0	0	1	0	0	0	0	-	-	-	-	-	-	-	-	-	-	-	-	-	-	-	-	-	-	-	-	-	-	-	-	-	-
SLC5A9	solute carrier family 5 (sodium/glucose cotransporter), member 9	3	hsa-let-7b, hsa-let-7c, hsa-let-7e	-0.45	0.55	3	3	0	0	3	0	0	3	-0.45	0.55	1	1	0	0	1	0	0	1	-	-	-	-	-	-	-	-	-	-	-	-	-	-	-	-	-	-	-	-	-	-	-	-	-	-
COL1A2	collagen, type I, alpha 2	3	hsa-let-7b, hsa-let-7c, hsa-let-7e	-0.45	0.93	3	3	0	0	0	0	0	0	-0.45	0.93	1	1	0	0	0	0	0	0	-	-	-	-	-	-	-	-	-	-	-	-	-	-	-	-	-	-	-	-	-	-	-	-	-	-
ERCC6	excision repair cross-complementing rodent repair deficiency, complementation group 6	3	hsa-let-7b, hsa-let-7c, hsa-let-7e	-0.45	0.91	3	3	0	0	0	0	0	0	-0.45	0.91	1	1	0	0	0	0	0	0	-	-	-	-	-	-	-	-	-	-	-	-	-	-	-	-	-	-	-	-	-	-	-	-	-	-
GNPTAB	N-acetylglucosamine-1-phosphate transferase, alpha and beta subunits	3	hsa-let-7b, hsa-let-7c, hsa-let-7e	-0.45	0.98	3	3	0	0	0	0	0	0	-0.45	0.98	1	1	0	0	0	0	0	0	-	-	-	-	-	-	-	-	-	-	-	-	-	-	-	-	-	-	-	-	-	-	-	-	-	-
FAM103A1	family with sequence similarity 103, member A1	3	hsa-let-7b, hsa-let-7c, hsa-let-7e	-0.45	0.66	3	3	0	0	0	0	0	0	-0.45	0.66	1	1	0	0	0	0	0	0	-	-	-	-	-	-	-	-	-	-	-	-	-	-	-	-	-	-	-	-	-	-	-	-	-	-
SNAI1	snail homolog 1 (Drosophila)	3	hsa-miR-27b, hsa-miR-199a-5p	-0.45	0.69	3	0	0	3	0	0	0	0	-	-	-	-	-	-	-	-	-	-	-	-	-	-	-	-	-	-	-	-	-0.13	0.71	1	0	0	1	0	0	0	0	-	-	-	-	-	-
TOX	thymocyte selection-associated high mobility group box	3	hsa-miR-27b, hsa-miR-221, hsa-miR-222	-0.45	0.49	3	2	1	0	0	0	0	0	-	-	-	-	-	-	-	-	-	-	-	-	-	-	-	-	-	-	-	-	-0.12	0.49	1	0	1	0	0	0	0	0	-	-	-	-	-	-
ALS2CR2	amyotrophic lateral sclerosis 2 (juvenile) chromosome region, candidate 2	3	hsa-miR-140-5p, hsa-miR-199a-5p	-0.45	0.53	3	0	2	1	0	0	0	0	-	-	-	-	-	-	-	-	-	-	-	-	-	-	-	-	-	-	-	-	-	-	-	-	-	-	-	-	-	-	-	-	-	-	-	-
AFAP1	actin filament associated protein 1	1	hsa-miR-27b	-0.45	0.93	2	1	1	0	0	0	0	0	-	-	-	-	-	-	-	-	-	-	-	-	-	-	-	-	-	-	-	-	-0.45	0.93	2	1	1	0	0	0	0	0	-	-	-	-	-	-
CDK8	cyclin-dependent kinase 8	2	hsa-miR-27b, hsa-miR-103	-0.45	0.23	2	1	1	0	0	0	0	0	-	-	-	-	-	-	-	-	-	-	-	-	-	-	-	-	-	-	-	-	-0.14	0.52	1	0	1	0	0	0	0	0	-	-	-	-	-	-
KIAA1033	KIAA1033	2	hsa-miR-27b, hsa-miR-103	-0.45	0.63	2	1	0	1	0	0	0	0	-	-	-	-	-	-	-	-	-	-	-	-	-	-	-	-	-	-	-	-	-0.12	0.63	1	0	0	1	0	0	0	0	-	-	-	-	-	-
FAM135B	family with sequence similarity 135, member B	2	hsa-miR-31, hsa-miR-214	-0.45	0.21	2	1	0	1	0	0	0	0	-	-	-	-	-	-	-	-	-	-	-	-	-	-	-	-	-	-	-	-	-	-	-	-	-	-	-	-	-	-	-0.18	0.21	1	0	0	1
GPR89A	G protein-coupled receptor 89A	2	hsa-miR-199a-5p	-0.45	0.47	2	2	0	0	0	0	0	0	-	-	-	-	-	-	-	-	-	-	-	-	-	-	-	-	-	-	-	-	-	-	-	-	-	-	-	-	-	-	-	-	-	-	-	-
CASZ1	castor zinc finger 1	2	hsa-miR-221, hsa-miR-222	-0.45	0.61	2	2	0	0	0	0	0	0	-	-	-	-	-	-	-	-	-	-	-	-	-	-	-	-	-	-	-	-	-	-	-	-	-	-	-	-	-	-	-	-	-	-	-	-
MSH2	mutS homolog 2, colon cancer, nonpolyposis type 1 (E. coli)	1	hsa-miR-21	-0.45	< 0.1	1	1	0	0	0	0	0	0	-	-	-	-	-	-	-	-	-	-	-0.45	< 0.1	1	1	0	0	0	0	0	0	-	-	-	-	-	-	-	-	-	-	-	-	-	-	-	-
LRRC57	leucine rich repeat containing 57	1	hsa-miR-21	-0.45	0.35	1	1	0	0	0	0	0	0	-	-	-	-	-	-	-	-	-	-	-0.45	0.35	1	1	0	0	0	0	0	0	-	-	-	-	-	-	-	-	-	-	-	-	-	-	-	-
UBE2D3	ubiquitin-conjugating enzyme E2D 3 (UBC4/5 homolog, yeast)	1	hsa-miR-21	-0.45	0.28	1	1	0	0	0	0	0	0	-	-	-	-	-	-	-	-	-	-	-0.45	0.28	1	1	0	0	0	0	0	0	-	-	-	-	-	-	-	-	-	-	-	-	-	-	-	-
PCSK6	proprotein convertase subtilisin/kexin type 6	1	hsa-miR-21	-0.45	0.23	1	1	0	0	0	0	0	0	-	-	-	-	-	-	-	-	-	-	-0.45	0.23	1	1	0	0	0	0	0	0	-	-	-	-	-	-	-	-	-	-	-	-	-	-	-	-
TGFBI	transforming growth factor, beta-induced, 68kDa	1	hsa-miR-21	-0.45	0.61	1	1	0	0	0	0	0	0	-	-	-	-	-	-	-	-	-	-	-0.45	0.61	1	1	0	0	0	0	0	0	-	-	-	-	-	-	-	-	-	-	-	-	-	-	-	-
SOX5	SRY (sex determining region Y)-box 5	1	hsa-miR-21	-0.45	0.59	1	1	0	0	0	0	0	0	-	-	-	-	-	-	-	-	-	-	-0.45	0.59	1	1	0	0	0	0	0	0	-	-	-	-	-	-	-	-	-	-	-	-	-	-	-	-
STK38L	serine/threonine kinase 38 like	1	hsa-miR-21	-0.45	< 0.1	1	1	0	0	0	0	0	0	-	-	-	-	-	-	-	-	-	-	-0.45	< 0.1	1	1	0	0	0	0	0	0	-	-	-	-	-	-	-	-	-	-	-	-	-	-	-	-
HOXB8	homeobox B8	1	hsa-miR-27b	-0.45	0.77	1	1	0	0	0	0	0	0	-	-	-	-	-	-	-	-	-	-	-	-	-	-	-	-	-	-	-	-	-0.45	0.77	1	1	0	0	0	0	0	0	-	-	-	-	-	-
CREB1	cAMP responsive element binding protein 1	1	hsa-miR-27b	-0.45	0.52	1	1	0	0	0	0	0	0	-	-	-	-	-	-	-	-	-	-	-	-	-	-	-	-	-	-	-	-	-0.45	0.52	1	1	0	0	0	0	0	0	-	-	-	-	-	-
TEGT	testis enhanced gene transcript (BAX inhibitor 1)	1	hsa-miR-27b	-0.45	0.89	1	1	0	0	0	0	0	0	-	-	-	-	-	-	-	-	-	-	-	-	-	-	-	-	-	-	-	-	-0.45	0.89	1	1	0	0	0	0	0	0	-	-	-	-	-	-
HOXA10	homeobox A10	1	hsa-miR-27b	-0.45	0.82	1	1	0	0	0	0	0	0	-	-	-	-	-	-	-	-	-	-	-	-	-	-	-	-	-	-	-	-	-0.45	0.82	1	1	0	0	0	0	0	0	-	-	-	-	-	-
PKIA	protein kinase (cAMP-dependent, catalytic) inhibitor alpha	1	hsa-miR-27b	-0.45	0.51	1	1	0	0	0	0	0	0	-	-	-	-	-	-	-	-	-	-	-	-	-	-	-	-	-	-	-	-	-0.45	0.51	1	1	0	0	0	0	0	0	-	-	-	-	-	-
UBE2D1	ubiquitin-conjugating enzyme E2D 1 (UBC4/5 homolog, yeast)	1	hsa-miR-27b	-0.45	0.27	1	0	0	1	1	0	1	0	-	-	-	-	-	-	-	-	-	-	-	-	-	-	-	-	-	-	-	-	-0.45	0.27	1	0	0	1	1	0	1	0	-	-	-	-	-	-
RAD9B	RAD9 homolog B (S. cerevisiae)	1	hsa-miR-27b	-0.45	< 0.1	1	1	0	0	0	0	0	0	-	-	-	-	-	-	-	-	-	-	-	-	-	-	-	-	-	-	-	-	-0.45	< 0.1	1	1	0	0	0	0	0	0	-	-	-	-	-	-
NR2F6	nuclear receptor subfamily 2, group F, member 6	1	hsa-miR-27b	-0.45	0.6	1	1	0	0	0	0	0	0	-	-	-	-	-	-	-	-	-	-	-	-	-	-	-	-	-	-	-	-	-0.45	0.6	1	1	0	0	0	0	0	0	-	-	-	-	-	-
P2RY5	purinergic receptor P2Y, G-protein coupled, 5	1	hsa-miR-27b	-0.45	0.3	1	1	0	0	0	0	0	0	-	-	-	-	-	-	-	-	-	-	-	-	-	-	-	-	-	-	-	-	-0.45	0.3	1	1	0	0	0	0	0	0	-	-	-	-	-	-
TMPRSS11F	transmembrane protease, serine 11F	1	hsa-miR-31	-0.45	0.3	1	1	0	0	0	0	0	0	-	-	-	-	-	-	-	-	-	-	-	-	-	-	-	-	-	-	-	-	-	-	-	-	-	-	-	-	-	-	-0.45	0.3	1	1	0	0
WDR5	WD repeat domain 5	1	hsa-miR-31	-0.45	0.52	1	1	0	0	0	0	0	0	-	-	-	-	-	-	-	-	-	-	-	-	-	-	-	-	-	-	-	-	-	-	-	-	-	-	-	-	-	-	-0.45	0.52	1	1	0	0
KANK1	KN motif and ankyrin repeat domains 1	1	hsa-miR-31	-0.45	0.52	1	1	0	0	0	0	0	0	-	-	-	-	-	-	-	-	-	-	-	-	-	-	-	-	-	-	-	-	-	-	-	-	-	-	-	-	-	-	-0.45	0.52	1	1	0	0
TMEM145	transmembrane protein 145	1	hsa-miR-31	-0.45	0.39	1	1	0	0	0	0	0	0	-	-	-	-	-	-	-	-	-	-	-	-	-	-	-	-	-	-	-	-	-	-	-	-	-	-	-	-	-	-	-0.45	0.39	1	1	0	0
MBOAT2	membrane bound O-acyltransferase domain containing 2	1	hsa-miR-31	-0.45	0.37	1	0	0	1	1	0	0	1	-	-	-	-	-	-	-	-	-	-	-	-	-	-	-	-	-	-	-	-	-	-	-	-	-	-	-	-	-	-	-0.45	0.37	1	0	0	1
NEDD9	neural precursor cell expressed, developmentally down-regulated 9	1	hsa-miR-103	-0.45	0.62	1	1	0	0	0	0	0	0	-	-	-	-	-	-	-	-	-	-	-	-	-	-	-	-	-	-	-	-	-	-	-	-	-	-	-	-	-	-	-	-	-	-	-	-
GPC6	glypican 6	1	hsa-miR-103	-0.45	0.35	1	1	0	0	0	0	0	0	-	-	-	-	-	-	-	-	-	-	-	-	-	-	-	-	-	-	-	-	-	-	-	-	-	-	-	-	-	-	-	-	-	-	-	-
HISPPD1	histidine acid phosphatase domain containing 1	1	hsa-miR-103	-0.45	0.74	1	1	0	0	0	0	0	0	-	-	-	-	-	-	-	-	-	-	-	-	-	-	-	-	-	-	-	-	-	-	-	-	-	-	-	-	-	-	-	-	-	-	-	-
ENSA	endosulfine alpha	1	hsa-miR-103	-0.45	0.42	1	1	0	0	0	0	0	0	-	-	-	-	-	-	-	-	-	-	-	-	-	-	-	-	-	-	-	-	-	-	-	-	-	-	-	-	-	-	-	-	-	-	-	-
SLC8A1	solute carrier family 8 (sodium/calcium exchanger), member 1	1	hsa-miR-214	-0.45	0.49	1	1	0	0	0	0	0	0	-	-	-	-	-	-	-	-	-	-	-	-	-	-	-	-	-	-	-	-	-	-	-	-	-	-	-	-	-	-	-	-	-	-	-	-
GRRP1	glycine/arginine rich protein 1	1	hsa-miR-214	-0.45	0.37	1	1	0	0	0	0	0	0	-	-	-	-	-	-	-	-	-	-	-	-	-	-	-	-	-	-	-	-	-	-	-	-	-	-	-	-	-	-	-	-	-	-	-	-
GPR6	G protein-coupled receptor 6	1	hsa-miR-214	-0.45	0.48	1	0	1	0	1	1	0	0	-	-	-	-	-	-	-	-	-	-	-	-	-	-	-	-	-	-	-	-	-	-	-	-	-	-	-	-	-	-	-	-	-	-	-	-
PARP16	poly (ADP-ribose) polymerase family, member 16	1	hsa-miR-214	-0.45	0.72	1	0	0	1	2	0	1	1	-	-	-	-	-	-	-	-	-	-	-	-	-	-	-	-	-	-	-	-	-	-	-	-	-	-	-	-	-	-	-	-	-	-	-	-
FLJ20160	FLJ20160 protein	3	hsa-miR-199a-5p, hsa-miR-214	-0.45	0.47	3	2	0	1	0	0	0	0	-	-	-	-	-	-	-	-	-	-	-	-	-	-	-	-	-	-	-	-	-	-	-	-	-	-	-	-	-	-	-	-	-	-	-	-
ID3	inhibitor of DNA binding 3, dominant negative helix-loop-helix protein	2	hsa-miR-27b, hsa-miR-224	-0.45	< 0.1	2	1	0	1	0	0	0	0	-	-	-	-	-	-	-	-	-	-	-	-	-	-	-	-	-	-	-	-	-0.24	< 0.1	1	1	0	0	0	0	0	0	-	-	-	-	-	-
SMOC2	SPARC related modular calcium binding 2	2	hsa-miR-27b, hsa-miR-140-5p	-0.45	0.66	2	1	1	0	0	0	0	0	-	-	-	-	-	-	-	-	-	-	-	-	-	-	-	-	-	-	-	-	-0.21	0.66	1	0	1	0	0	0	0	0	-	-	-	-	-	-
SOX8	SRY (sex determining region Y)-box 8	2	hsa-miR-27b, hsa-miR-214	-0.45	0.6	2	1	1	0	1	0	0	1	-	-	-	-	-	-	-	-	-	-	-	-	-	-	-	-	-	-	-	-	-0.1	0.65	1	0	1	0	0	0	0	0	-	-	-	-	-	-
AGRN	agrin	2	hsa-miR-27b, hsa-miR-224	-0.44	0.71	2	0	0	2	1	0	1	0	-	-	-	-	-	-	-	-	-	-	-	-	-	-	-	-	-	-	-	-	-0.28	0.71	1	0	0	1	1	0	1	0	-	-	-	-	-	-
C16orf72	chromosome 16 open reading frame 72	2	hsa-miR-103, hsa-miR-214	-0.44	0.48	2	0	0	2	0	0	0	0	-	-	-	-	-	-	-	-	-	-	-	-	-	-	-	-	-	-	-	-	-	-	-	-	-	-	-	-	-	-	-	-	-	-	-	-
BTBD3	BTB (POZ) domain containing 3	5	hsa-let-7b, hsa-let-7c, hsa-let-7e, hsa-miR-199a-5p	-0.44	0.44	5	2	3	0	0	0	0	0	-0.23	0.93	1	0	1	0	0	0	0	0	-	-	-	-	-	-	-	-	-	-	-	-	-	-	-	-	-	-	-	-	-	-	-	-	-	-
FRS2	fibroblast growth factor receptor substrate 2	5	hsa-let-7b, hsa-let-7c, hsa-let-7e, hsa-miR-221, hsa-miR-222	-0.44	0.54	5	0	5	0	4	0	4	0	-0.14	0.81	1	0	1	0	0	0	0	0	-	-	-	-	-	-	-	-	-	-	-	-	-	-	-	-	-	-	-	-	-	-	-	-	-	-
SOCS4	suppressor of cytokine signaling 4	4	hsa-let-7b, hsa-let-7c, hsa-let-7e, hsa-miR-27b	-0.44	0.51	4	3	1	0	6	3	3	0	-0.31	0.79	1	1	0	0	2	1	1	0	-	-	-	-	-	-	-	-	-	-	-0.13	0.51	1	0	1	0	0	0	0	0	-	-	-	-	-	-
PTPRD	protein tyrosine phosphatase, receptor type, D	4	hsa-let-7b, hsa-let-7c, hsa-let-7e, hsa-miR-214	-0.44	0.45	4	3	1	0	3	0	3	0	-0.3	0.95	1	1	0	0	1	0	1	0	-	-	-	-	-	-	-	-	-	-	-	-	-	-	-	-	-	-	-	-	-	-	-	-	-	-
EIF2S2	eukaryotic translation initiation factor 2, subunit 2 beta, 38kDa	4	hsa-let-7b, hsa-let-7c, hsa-let-7e, hsa-miR-27b	-0.44	0.65	4	3	0	1	0	0	0	0	-0.25	0.87	1	1	0	0	0	0	0	0	-	-	-	-	-	-	-	-	-	-	-0.19	0.65	1	0	0	1	0	0	0	0	-	-	-	-	-	-
MEIS2	Meis homeobox 2	4	hsa-let-7b, hsa-let-7c, hsa-let-7e, hsa-miR-27b	-0.44	0.54	4	0	3	1	0	0	0	0	-0.21	0.81	1	0	1	0	0	0	0	0	-	-	-	-	-	-	-	-	-	-	-0.23	0.54	1	0	0	1	0	0	0	0	-	-	-	-	-	-
SLC35D2	solute carrier family 35, member D2	3	hsa-let-7b, hsa-let-7c, hsa-let-7e	-0.44	0.98	3	3	0	0	0	0	0	0	-0.44	0.98	1	1	0	0	0	0	0	0	-	-	-	-	-	-	-	-	-	-	-	-	-	-	-	-	-	-	-	-	-	-	-	-	-	-
CYP19A1	cytochrome P450, family 19, subfamily A, polypeptide 1	3	hsa-let-7b, hsa-let-7c, hsa-let-7e	-0.44	0.82	3	3	0	0	0	0	0	0	-0.44	0.82	1	1	0	0	0	0	0	0	-	-	-	-	-	-	-	-	-	-	-	-	-	-	-	-	-	-	-	-	-	-	-	-	-	-
LAMP2	lysosomal-associated membrane protein 2	3	hsa-let-7b, hsa-let-7c, hsa-let-7e	-0.44	0.48	3	3	0	0	3	0	3	0	-0.44	0.48	1	1	0	0	1	0	1	0	-	-	-	-	-	-	-	-	-	-	-	-	-	-	-	-	-	-	-	-	-	-	-	-	-	-
ADAMTS8	ADAM metallopeptidase with thrombospondin type 1 motif, 8	3	hsa-let-7b, hsa-let-7c, hsa-let-7e	-0.44	0.98	3	3	0	0	0	0	0	0	-0.44	0.98	1	1	0	0	0	0	0	0	-	-	-	-	-	-	-	-	-	-	-	-	-	-	-	-	-	-	-	-	-	-	-	-	-	-
C10orf26	chromosome 10 open reading frame 26	2	hsa-miR-27b, hsa-miR-140-5p	-0.44	0.44	3	0	1	2	1	0	0	1	-	-	-	-	-	-	-	-	-	-	-	-	-	-	-	-	-	-	-	-	-0.21	0.84	2	0	1	1	0	0	0	0	-	-	-	-	-	-
MN1	meningioma (disrupted in balanced translocation) 1	3	hsa-miR-27b, hsa-miR-199a-5p	-0.44	0.51	3	0	0	3	0	0	0	0	-	-	-	-	-	-	-	-	-	-	-	-	-	-	-	-	-	-	-	-	-0.2	0.74	1	0	0	1	0	0	0	0	-	-	-	-	-	-
TBL1XR1	transducin (beta)-like 1 X-linked receptor 1	3	hsa-miR-199a-5p, hsa-miR-214	-0.44	0.5	3	1	2	0	1	0	0	1	-	-	-	-	-	-	-	-	-	-	-	-	-	-	-	-	-	-	-	-	-	-	-	-	-	-	-	-	-	-	-	-	-	-	-	-
RAP1B	RAP1B, member of RAS oncogene family	2	hsa-miR-27b, hsa-miR-140-5p	-0.44	0.39	2	1	1	0	0	0	0	0	-	-	-	-	-	-	-	-	-	-	-	-	-	-	-	-	-	-	-	-	-0.26	0.39	1	1	0	0	0	0	0	0	-	-	-	-	-	-
PRRG1	proline rich Gla (G-carboxyglutamic acid) 1	2	hsa-miR-27b, hsa-miR-140-5p	-0.44	0.35	2	0	1	1	0	0	0	0	-	-	-	-	-	-	-	-	-	-	-	-	-	-	-	-	-	-	-	-	-0.24	0.35	1	0	0	1	0	0	0	0	-	-	-	-	-	-
PHF20	PHD finger protein 20	1	hsa-miR-103	-0.44	0.91	2	1	0	1	0	0	0	0	-	-	-	-	-	-	-	-	-	-	-	-	-	-	-	-	-	-	-	-	-	-	-	-	-	-	-	-	-	-	-	-	-	-	-	-
ZNF614	zinc finger protein 614	2	hsa-miR-199a-5p	-0.44	0.62	2	2	0	0	0	0	0	0	-	-	-	-	-	-	-	-	-	-	-	-	-	-	-	-	-	-	-	-	-	-	-	-	-	-	-	-	-	-	-	-	-	-	-	-
SACS	spastic ataxia of Charlevoix-Saguenay (sacsin)	2	hsa-miR-199a-5p	-0.44	0.7	2	2	0	0	0	0	0	0	-	-	-	-	-	-	-	-	-	-	-	-	-	-	-	-	-	-	-	-	-	-	-	-	-	-	-	-	-	-	-	-	-	-	-	-
TMEM66	transmembrane protein 66	2	hsa-miR-199a-5p	-0.44	< 0.1	2	2	0	0	0	0	0	0	-	-	-	-	-	-	-	-	-	-	-	-	-	-	-	-	-	-	-	-	-	-	-	-	-	-	-	-	-	-	-	-	-	-	-	-
AUTS2	autism susceptibility candidate 2	2	hsa-miR-199a-5p	-0.44	0.47	2	2	0	0	0	0	0	0	-	-	-	-	-	-	-	-	-	-	-	-	-	-	-	-	-	-	-	-	-	-	-	-	-	-	-	-	-	-	-	-	-	-	-	-
CDS2	CDP-diacylglycerol synthase (phosphatidate cytidylyltransferase) 2	2	hsa-miR-214, hsa-miR-224	-0.44	0.43	2	1	1	0	0	0	0	0	-	-	-	-	-	-	-	-	-	-	-	-	-	-	-	-	-	-	-	-	-	-	-	-	-	-	-	-	-	-	-	-	-	-	-	-
KIF16B	kinesin family member 16B	2	hsa-miR-221, hsa-miR-222	-0.44	0.14	2	2	0	0	0	0	0	0	-	-	-	-	-	-	-	-	-	-	-	-	-	-	-	-	-	-	-	-	-	-	-	-	-	-	-	-	-	-	-	-	-	-	-	-
PDCD4	programmed cell death 4 (neoplastic transformation inhibitor)	1	hsa-miR-21	-0.44	0.67	1	1	0	0	0	0	0	0	-	-	-	-	-	-	-	-	-	-	-0.44	0.67	1	1	0	0	0	0	0	0	-	-	-	-	-	-	-	-	-	-	-	-	-	-	-	-
AIM1L	absent in melanoma 1-like	1	hsa-miR-21	-0.44	0.32	1	1	0	0	0	0	0	0	-	-	-	-	-	-	-	-	-	-	-0.44	0.32	1	1	0	0	0	0	0	0	-	-	-	-	-	-	-	-	-	-	-	-	-	-	-	-
LIMK1	LIM domain kinase 1	1	hsa-miR-27b	-0.44	0.81	1	1	0	0	0	0	0	0	-	-	-	-	-	-	-	-	-	-	-	-	-	-	-	-	-	-	-	-	-0.44	0.81	1	1	0	0	0	0	0	0	-	-	-	-	-	-
PLCH1	phospholipase C, eta 1	1	hsa-miR-27b	-0.44	0.49	1	1	0	0	0	0	0	0	-	-	-	-	-	-	-	-	-	-	-	-	-	-	-	-	-	-	-	-	-0.44	0.49	1	1	0	0	0	0	0	0	-	-	-	-	-	-
SFXN4	sideroflexin 4	1	hsa-miR-27b	-0.44	0.23	1	1	0	0	0	0	0	0	-	-	-	-	-	-	-	-	-	-	-	-	-	-	-	-	-	-	-	-	-0.44	0.23	1	1	0	0	0	0	0	0	-	-	-	-	-	-
NPEPPS	aminopeptidase puromycin sensitive	1	hsa-miR-27b	-0.44	0.89	1	1	0	0	0	0	0	0	-	-	-	-	-	-	-	-	-	-	-	-	-	-	-	-	-	-	-	-	-0.44	0.89	1	1	0	0	0	0	0	0	-	-	-	-	-	-
NEK6	NIMA (never in mitosis gene a)-related kinase 6	1	hsa-miR-27b	-0.44	0.9	1	1	0	0	0	0	0	0	-	-	-	-	-	-	-	-	-	-	-	-	-	-	-	-	-	-	-	-	-0.44	0.9	1	1	0	0	0	0	0	0	-	-	-	-	-	-
C1orf25	chromosome 1 open reading frame 25	1	hsa-miR-31	-0.44	0.28	1	1	0	0	0	0	0	0	-	-	-	-	-	-	-	-	-	-	-	-	-	-	-	-	-	-	-	-	-	-	-	-	-	-	-	-	-	-	-0.44	0.28	1	1	0	0
NEK10	NIMA (never in mitosis gene a)- related kinase 10	1	hsa-miR-103	-0.44	0.12	1	1	0	0	1	1	0	0	-	-	-	-	-	-	-	-	-	-	-	-	-	-	-	-	-	-	-	-	-	-	-	-	-	-	-	-	-	-	-	-	-	-	-	-
NUP50	nucleoporin 50kDa	1	hsa-miR-103	-0.44	0.16	1	1	0	0	0	0	0	0	-	-	-	-	-	-	-	-	-	-	-	-	-	-	-	-	-	-	-	-	-	-	-	-	-	-	-	-	-	-	-	-	-	-	-	-
GABRG2	gamma-aminobutyric acid (GABA) A receptor, gamma 2	1	hsa-miR-103	-0.44	0.6	1	1	0	0	0	0	0	0	-	-	-	-	-	-	-	-	-	-	-	-	-	-	-	-	-	-	-	-	-	-	-	-	-	-	-	-	-	-	-	-	-	-	-	-
GPR161	G protein-coupled receptor 161	1	hsa-miR-140-5p	-0.44	0.71	1	1	0	0	0	0	0	0	-	-	-	-	-	-	-	-	-	-	-	-	-	-	-	-	-	-	-	-	-	-	-	-	-	-	-	-	-	-	-	-	-	-	-	-
KAT2B	K(lysine) acetyltransferase 2B	1	hsa-miR-140-5p	-0.44	0.36	1	1	0	0	0	0	0	0	-	-	-	-	-	-	-	-	-	-	-	-	-	-	-	-	-	-	-	-	-	-	-	-	-	-	-	-	-	-	-	-	-	-	-	-
ADAM10	ADAM metallopeptidase domain 10	1	hsa-miR-140-5p	-0.44	0.6	1	1	0	0	0	0	0	0	-	-	-	-	-	-	-	-	-	-	-	-	-	-	-	-	-	-	-	-	-	-	-	-	-	-	-	-	-	-	-	-	-	-	-	-
JPH2	junctophilin 2	1	hsa-miR-214	-0.44	0.52	1	1	0	0	1	0	0	1	-	-	-	-	-	-	-	-	-	-	-	-	-	-	-	-	-	-	-	-	-	-	-	-	-	-	-	-	-	-	-	-	-	-	-	-
ZFP161	zinc finger protein 161 homolog (mouse)	1	hsa-miR-224	-0.44	N/A	1	1	0	0	0	0	0	0	-	-	-	-	-	-	-	-	-	-	-	-	-	-	-	-	-	-	-	-	-	-	-	-	-	-	-	-	-	-	-	-	-	-	-	-
RNF144B	ring finger 144B	1	hsa-miR-224	-0.44	N/A	1	1	0	0	1	0	0	1	-	-	-	-	-	-	-	-	-	-	-	-	-	-	-	-	-	-	-	-	-	-	-	-	-	-	-	-	-	-	-	-	-	-	-	-
HGSNAT	heparan-alpha-glucosaminide N-acetyltransferase	1	hsa-miR-224	-0.44	N/A	1	1	0	0	0	0	0	0	-	-	-	-	-	-	-	-	-	-	-	-	-	-	-	-	-	-	-	-	-	-	-	-	-	-	-	-	-	-	-	-	-	-	-	-
RNF19A	ring finger protein 19A	2	hsa-miR-103, hsa-miR-140-5p	-0.44	0.39	2	2	0	0	0	0	0	0	-	-	-	-	-	-	-	-	-	-	-	-	-	-	-	-	-	-	-	-	-	-	-	-	-	-	-	-	-	-	-	-	-	-	-	-
RDX	radixin	4	hsa-let-7b, hsa-let-7c, hsa-let-7e, hsa-miR-31	-0.44	0.17	4	3	1	0	0	0	0	0	-0.29	0.92	1	1	0	0	0	0	0	0	-	-	-	-	-	-	-	-	-	-	-	-	-	-	-	-	-	-	-	-	-0.15	0.17	1	0	1	0
DCX	doublecortex; lissencephaly, X-linked (doublecortin)	3	hsa-miR-27b, hsa-miR-221, hsa-miR-222	-0.44	0.32	4	0	2	2	0	0	0	0	-	-	-	-	-	-	-	-	-	-	-	-	-	-	-	-	-	-	-	-	-0.35	0.85	2	0	0	2	0	0	0	0	-	-	-	-	-	-
CAPRIN1	cell cycle associated protein 1	3	hsa-miR-199a-5p, hsa-miR-214	-0.43	0.42	5	0	0	5	0	0	0	0	-	-	-	-	-	-	-	-	-	-	-	-	-	-	-	-	-	-	-	-	-	-	-	-	-	-	-	-	-	-	-	-	-	-	-	-
IRF2BP2	interferon regulatory factor 2 binding protein 2	2	hsa-miR-103, hsa-miR-224	-0.43	< 0.1	2	1	0	1	0	0	0	0	-	-	-	-	-	-	-	-	-	-	-	-	-	-	-	-	-	-	-	-	-	-	-	-	-	-	-	-	-	-	-	-	-	-	-	-
GOPC	golgi associated PDZ and coiled-coil motif containing	4	hsa-let-7b, hsa-let-7c, hsa-let-7e, hsa-miR-103	-0.43	0.32	4	1	3	0	0	0	0	0	-0.05	0.78	1	0	1	0	0	0	0	0	-	-	-	-	-	-	-	-	-	-	-	-	-	-	-	-	-	-	-	-	-	-	-	-	-	-
BCAT1	branched chain aminotransferase 1, cytosolic	3	hsa-let-7b, hsa-let-7c, hsa-let-7e	-0.43	0.99	3	3	0	0	0	0	0	0	-0.43	0.99	1	1	0	0	0	0	0	0	-	-	-	-	-	-	-	-	-	-	-	-	-	-	-	-	-	-	-	-	-	-	-	-	-	-
UHRF2	ubiquitin-like, containing PHD and RING finger domains, 2	3	hsa-let-7b, hsa-let-7c, hsa-let-7e	-0.43	0.79	3	3	0	0	0	0	0	0	-0.43	0.79	1	1	0	0	0	0	0	0	-	-	-	-	-	-	-	-	-	-	-	-	-	-	-	-	-	-	-	-	-	-	-	-	-	-
ERLIN1	ER lipid raft associated 1	3	hsa-miR-103, hsa-miR-199a-5p	-0.43	0.49	3	0	3	0	1	0	1	0	-	-	-	-	-	-	-	-	-	-	-	-	-	-	-	-	-	-	-	-	-	-	-	-	-	-	-	-	-	-	-	-	-	-	-	-
FSTL4	follistatin-like 4	3	hsa-miR-103, hsa-miR-199a-5p	-0.43	0.42	3	0	0	3	0	0	0	0	-	-	-	-	-	-	-	-	-	-	-	-	-	-	-	-	-	-	-	-	-	-	-	-	-	-	-	-	-	-	-	-	-	-	-	-
RARA	retinoic acid receptor, alpha	1	hsa-miR-27b	-0.43	0.72	2	2	0	0	0	0	0	0	-	-	-	-	-	-	-	-	-	-	-	-	-	-	-	-	-	-	-	-	-0.43	0.72	2	2	0	0	0	0	0	0	-	-	-	-	-	-
ARF3	ADP-ribosylation factor 3	1	hsa-miR-27b	-0.43	0.79	2	1	0	1	1	0	1	0	-	-	-	-	-	-	-	-	-	-	-	-	-	-	-	-	-	-	-	-	-0.43	0.79	2	1	0	1	1	0	1	0	-	-	-	-	-	-
GPD1L	glycerol-3-phosphate dehydrogenase 1-like	2	hsa-miR-27b, hsa-miR-140-5p	-0.43	0.41	2	1	1	0	1	0	1	0	-	-	-	-	-	-	-	-	-	-	-	-	-	-	-	-	-	-	-	-	-0.22	0.41	1	0	1	0	1	0	1	0	-	-	-	-	-	-
PPAP2B	phosphatidic acid phosphatase type 2B	2	hsa-miR-27b, hsa-miR-224	-0.43	0.37	2	0	0	2	0	0	0	0	-	-	-	-	-	-	-	-	-	-	-	-	-	-	-	-	-	-	-	-	-0.22	0.37	1	0	0	1	0	0	0	0	-	-	-	-	-	-
SMCHD1	structural maintenance of chromosomes flexible hinge domain containing 1	2	hsa-miR-27b, hsa-miR-224	-0.43	0.44	2	1	1	0	0	0	0	0	-	-	-	-	-	-	-	-	-	-	-	-	-	-	-	-	-	-	-	-	-0.14	0.44	1	0	1	0	0	0	0	0	-	-	-	-	-	-
RP4-691N24.1	ninein-like	2	hsa-miR-199a-5p	-0.43	0.87	2	2	0	0	0	0	0	0	-	-	-	-	-	-	-	-	-	-	-	-	-	-	-	-	-	-	-	-	-	-	-	-	-	-	-	-	-	-	-	-	-	-	-	-
TBC1D14	TBC1 domain family, member 14	2	hsa-miR-199a-5p	-0.43	0.77	2	2	0	0	0	0	0	0	-	-	-	-	-	-	-	-	-	-	-	-	-	-	-	-	-	-	-	-	-	-	-	-	-	-	-	-	-	-	-	-	-	-	-	-
SOS2	son of sevenless homolog 2 (Drosophila)	2	hsa-miR-199a-5p	-0.43	0.79	2	2	0	0	0	0	0	0	-	-	-	-	-	-	-	-	-	-	-	-	-	-	-	-	-	-	-	-	-	-	-	-	-	-	-	-	-	-	-	-	-	-	-	-
ZFP2	zinc finger protein 2 homolog (mouse)	2	hsa-miR-199a-5p	-0.43	0.7	2	2	0	0	0	0	0	0	-	-	-	-	-	-	-	-	-	-	-	-	-	-	-	-	-	-	-	-	-	-	-	-	-	-	-	-	-	-	-	-	-	-	-	-
ZFYVE27	zinc finger, FYVE domain containing 27	2	hsa-miR-199a-5p	-0.43	0.63	2	2	0	0	0	0	0	0	-	-	-	-	-	-	-	-	-	-	-	-	-	-	-	-	-	-	-	-	-	-	-	-	-	-	-	-	-	-	-	-	-	-	-	-
KIAA1370	KIAA1370	2	hsa-miR-221, hsa-miR-222	-0.43	0.55	2	2	0	0	0	0	0	0	-	-	-	-	-	-	-	-	-	-	-	-	-	-	-	-	-	-	-	-	-	-	-	-	-	-	-	-	-	-	-	-	-	-	-	-
DPP8	dipeptidyl-peptidase 8	2	hsa-miR-221, hsa-miR-222	-0.43	0.35	2	2	0	0	0	0	0	0	-	-	-	-	-	-	-	-	-	-	-	-	-	-	-	-	-	-	-	-	-	-	-	-	-	-	-	-	-	-	-	-	-	-	-	-
GTF2E1	general transcription factor IIE, polypeptide 1, alpha 56kDa	2	hsa-miR-221, hsa-miR-222	-0.43	0.25	2	2	0	0	0	0	0	0	-	-	-	-	-	-	-	-	-	-	-	-	-	-	-	-	-	-	-	-	-	-	-	-	-	-	-	-	-	-	-	-	-	-	-	-
GABRB2	gamma-aminobutyric acid (GABA) A receptor, beta 2	1	hsa-miR-21	-0.43	0.63	1	1	0	0	1	1	0	0	-	-	-	-	-	-	-	-	-	-	-0.43	0.63	1	1	0	0	1	1	0	0	-	-	-	-	-	-	-	-	-	-	-	-	-	-	-	-
BEST3	bestrophin 3	1	hsa-miR-21	-0.43	0.34	1	1	0	0	0	0	0	0	-	-	-	-	-	-	-	-	-	-	-0.43	0.34	1	1	0	0	0	0	0	0	-	-	-	-	-	-	-	-	-	-	-	-	-	-	-	-
GLIS2	GLIS family zinc finger 2	1	hsa-miR-21	-0.43	0.65	1	1	0	0	0	0	0	0	-	-	-	-	-	-	-	-	-	-	-0.43	0.65	1	1	0	0	0	0	0	0	-	-	-	-	-	-	-	-	-	-	-	-	-	-	-	-
KCNJ1	potassium inwardly-rectifying channel, subfamily J, member 1	1	hsa-miR-27b	-0.43	0.47	1	1	0	0	0	0	0	0	-	-	-	-	-	-	-	-	-	-	-	-	-	-	-	-	-	-	-	-	-0.43	0.47	1	1	0	0	0	0	0	0	-	-	-	-	-	-
RS1	retinoschisis (X-linked, juvenile) 1	1	hsa-miR-27b	-0.43	< 0.1	1	1	0	0	1	0	1	0	-	-	-	-	-	-	-	-	-	-	-	-	-	-	-	-	-	-	-	-	-0.43	< 0.1	1	1	0	0	1	0	1	0	-	-	-	-	-	-
NKAIN1	Na+/K+ transporting ATPase interacting 1	1	hsa-miR-27b	-0.43	< 0.1	1	1	0	0	2	0	1	1	-	-	-	-	-	-	-	-	-	-	-	-	-	-	-	-	-	-	-	-	-0.43	< 0.1	1	1	0	0	2	0	1	1	-	-	-	-	-	-
INPP1	inositol polyphosphate-1-phosphatase	1	hsa-miR-27b	-0.43	< 0.1	1	1	0	0	0	0	0	0	-	-	-	-	-	-	-	-	-	-	-	-	-	-	-	-	-	-	-	-	-0.43	< 0.1	1	1	0	0	0	0	0	0	-	-	-	-	-	-
ZMYM4	zinc finger, MYM-type 4	1	hsa-miR-27b	-0.43	0.87	1	1	0	0	0	0	0	0	-	-	-	-	-	-	-	-	-	-	-	-	-	-	-	-	-	-	-	-	-0.43	0.87	1	1	0	0	0	0	0	0	-	-	-	-	-	-
KIAA1576	KIAA1576 protein	1	hsa-miR-27b	-0.43	0.84	1	1	0	0	1	0	1	0	-	-	-	-	-	-	-	-	-	-	-	-	-	-	-	-	-	-	-	-	-0.43	0.84	1	1	0	0	1	0	1	0	-	-	-	-	-	-
C1orf52	chromosome 1 open reading frame 52	1	hsa-miR-27b	-0.43	0.61	1	1	0	0	0	0	0	0	-	-	-	-	-	-	-	-	-	-	-	-	-	-	-	-	-	-	-	-	-0.43	0.61	1	1	0	0	0	0	0	0	-	-	-	-	-	-
RAPGEF2	Rap guanine nucleotide exchange factor (GEF) 2	1	hsa-miR-27b	-0.43	0.82	1	1	0	0	0	0	0	0	-	-	-	-	-	-	-	-	-	-	-	-	-	-	-	-	-	-	-	-	-0.43	0.82	1	1	0	0	0	0	0	0	-	-	-	-	-	-
CA10	carbonic anhydrase X	1	hsa-miR-27b	-0.43	0.28	1	1	0	0	0	0	0	0	-	-	-	-	-	-	-	-	-	-	-	-	-	-	-	-	-	-	-	-	-0.43	0.28	1	1	0	0	0	0	0	0	-	-	-	-	-	-
PTPLAD1	protein tyrosine phosphatase-like A domain containing 1	1	hsa-miR-103	-0.43	0.17	1	1	0	0	0	0	0	0	-	-	-	-	-	-	-	-	-	-	-	-	-	-	-	-	-	-	-	-	-	-	-	-	-	-	-	-	-	-	-	-	-	-	-	-
PLEKHF2	pleckstrin homology domain containing, family F (with FYVE domain) member 2	1	hsa-miR-103	-0.43	0.16	1	1	0	0	0	0	0	0	-	-	-	-	-	-	-	-	-	-	-	-	-	-	-	-	-	-	-	-	-	-	-	-	-	-	-	-	-	-	-	-	-	-	-	-
ZNRF2	zinc and ring finger 2	1	hsa-miR-103	-0.43	0.65	1	1	0	0	0	0	0	0	-	-	-	-	-	-	-	-	-	-	-	-	-	-	-	-	-	-	-	-	-	-	-	-	-	-	-	-	-	-	-	-	-	-	-	-
EPB41L2	erythrocyte membrane protein band 4.1-like 2	1	hsa-miR-140-5p	-0.43	0.72	1	0	0	1	1	0	1	0	-	-	-	-	-	-	-	-	-	-	-	-	-	-	-	-	-	-	-	-	-	-	-	-	-	-	-	-	-	-	-	-	-	-	-	-
STK3	serine/threonine kinase 3 (STE20 homolog, yeast)	1	hsa-miR-140-5p	-0.43	0.31	1	1	0	0	0	0	0	0	-	-	-	-	-	-	-	-	-	-	-	-	-	-	-	-	-	-	-	-	-	-	-	-	-	-	-	-	-	-	-	-	-	-	-	-
ABCB10	ATP-binding cassette, sub-family B (MDR/TAP), member 10	1	hsa-miR-140-5p	-0.43	0.34	1	1	0	0	0	0	0	0	-	-	-	-	-	-	-	-	-	-	-	-	-	-	-	-	-	-	-	-	-	-	-	-	-	-	-	-	-	-	-	-	-	-	-	-
ZNF641	zinc finger protein 641	1	hsa-miR-214	-0.43	0.38	1	1	0	0	0	0	0	0	-	-	-	-	-	-	-	-	-	-	-	-	-	-	-	-	-	-	-	-	-	-	-	-	-	-	-	-	-	-	-	-	-	-	-	-
HPSE2	heparanase 2	1	hsa-miR-214	-0.43	0.69	1	0	0	1	3	0	0	3	-	-	-	-	-	-	-	-	-	-	-	-	-	-	-	-	-	-	-	-	-	-	-	-	-	-	-	-	-	-	-	-	-	-	-	-
ARPC5L	actin related protein 2/3 complex, subunit 5-like	1	hsa-miR-214	-0.43	0.43	1	0	0	1	1	0	1	0	-	-	-	-	-	-	-	-	-	-	-	-	-	-	-	-	-	-	-	-	-	-	-	-	-	-	-	-	-	-	-	-	-	-	-	-
PTX3	pentraxin-related gene, rapidly induced by IL-1 beta	1	hsa-miR-224	-0.43	N/A	1	1	0	0	0	0	0	0	-	-	-	-	-	-	-	-	-	-	-	-	-	-	-	-	-	-	-	-	-	-	-	-	-	-	-	-	-	-	-	-	-	-	-	-
IGF1	insulin-like growth factor 1 (somatomedin C)	6	hsa-let-7b, hsa-let-7c, hsa-let-7e, hsa-miR-27b, hsa-miR-221, hsa-miR-222	-0.42	0.57	6	5	1	0	1	0	1	0	-0.16	0.98	1	1	0	0	0	0	0	0	-	-	-	-	-	-	-	-	-	-	-0.1	0.68	1	0	1	0	1	0	1	0	-	-	-	-	-	-
SMCR8	Smith-Magenis syndrome chromosome region, candidate 8	4	hsa-let-7b, hsa-let-7c, hsa-let-7e, hsa-miR-27b	-0.42	0.57	4	0	0	4	4	0	3	1	-0.22	0.94	1	0	0	1	1	0	1	0	-	-	-	-	-	-	-	-	-	-	-0.2	0.57	1	0	0	1	1	0	0	1	-	-	-	-	-	-
SFRS1	splicing factor, arginine/serine-rich 1 (splicing factor 2, alternate splicing factor)	4	hsa-miR-27b, hsa-miR-199a-5p, hsa-miR-214	-0.42	0.48	4	0	2	2	0	0	0	0	-	-	-	-	-	-	-	-	-	-	-	-	-	-	-	-	-	-	-	-	-0.25	0.75	1	0	0	1	0	0	0	0	-	-	-	-	-	-
HSPC159	galectin-related protein	3	hsa-miR-221, hsa-miR-222, hsa-miR-224	-0.42	0.32	3	0	2	1	0	0	0	0	-	-	-	-	-	-	-	-	-	-	-	-	-	-	-	-	-	-	-	-	-	-	-	-	-	-	-	-	-	-	-	-	-	-	-	-
SUZ12	suppressor of zeste 12 homolog (Drosophila)	2	hsa-miR-27b, hsa-miR-103	-0.42	0.34	2	0	0	2	0	0	0	0	-	-	-	-	-	-	-	-	-	-	-	-	-	-	-	-	-	-	-	-	-0.2	0.34	1	0	0	1	0	0	0	0	-	-	-	-	-	-
RAB11FIP4	RAB11 family interacting protein 4 (class II)	4	hsa-let-7b, hsa-let-7c, hsa-let-7e, hsa-miR-103	-0.42	0.6	7	1	0	6	2	0	2	0	-0.29	> 0.99	2	0	0	2	0	0	0	0	-	-	-	-	-	-	-	-	-	-	-	-	-	-	-	-	-	-	-	-	-	-	-	-	-	-
MYCN	v-myc myelocytomatosis viral related oncogene, neuroblastoma derived (avian)	3	hsa-let-7b, hsa-let-7c, hsa-let-7e	-0.42	0.95	6	0	6	0	0	0	0	0	-0.42	0.95	2	0	2	0	0	0	0	0	-	-	-	-	-	-	-	-	-	-	-	-	-	-	-	-	-	-	-	-	-	-	-	-	-	-
ETNK1	ethanolamine kinase 1	4	hsa-let-7b, hsa-let-7c, hsa-let-7e, hsa-miR-103	-0.42	0.71	4	0	0	4	0	0	0	0	-0.11	0.86	1	0	0	1	0	0	0	0	-	-	-	-	-	-	-	-	-	-	-	-	-	-	-	-	-	-	-	-	-	-	-	-	-	-
COL3A1	collagen, type III, alpha 1	3	hsa-let-7b, hsa-let-7c, hsa-let-7e	-0.42	0.93	3	3	0	0	0	0	0	0	-0.42	0.93	1	1	0	0	0	0	0	0	-	-	-	-	-	-	-	-	-	-	-	-	-	-	-	-	-	-	-	-	-	-	-	-	-	-
KCNJ11	potassium inwardly-rectifying channel, subfamily J, member 11	3	hsa-let-7b, hsa-let-7c, hsa-let-7e	-0.42	0.47	3	3	0	0	3	0	0	3	-0.42	0.47	1	1	0	0	1	0	0	1	-	-	-	-	-	-	-	-	-	-	-	-	-	-	-	-	-	-	-	-	-	-	-	-	-	-
ZNF566	zinc finger protein 566	3	hsa-let-7b, hsa-let-7c, hsa-let-7e	-0.42	< 0.1	3	3	0	0	0	0	0	0	-0.42	< 0.1	1	1	0	0	0	0	0	0	-	-	-	-	-	-	-	-	-	-	-	-	-	-	-	-	-	-	-	-	-	-	-	-	-	-
FBXO33	F-box protein 33	3	hsa-miR-27b, hsa-miR-199a-5p	-0.42	0.51	3	1	2	0	0	0	0	0	-	-	-	-	-	-	-	-	-	-	-	-	-	-	-	-	-	-	-	-	-0.31	0.6	1	1	0	0	0	0	0	0	-	-	-	-	-	-
DCLK1	doublecortin-like kinase 1	3	hsa-miR-103, hsa-miR-221, hsa-miR-222	-0.42	0.34	3	0	2	1	1	0	1	0	-	-	-	-	-	-	-	-	-	-	-	-	-	-	-	-	-	-	-	-	-	-	-	-	-	-	-	-	-	-	-	-	-	-	-	-
AFTPH	aftiphilin	3	hsa-miR-140-5p, hsa-miR-199a-5p	-0.42	0.24	3	0	1	2	0	0	0	0	-	-	-	-	-	-	-	-	-	-	-	-	-	-	-	-	-	-	-	-	-	-	-	-	-	-	-	-	-	-	-	-	-	-	-	-
SLC10A7	solute carrier family 10 (sodium/bile acid cotransporter family), member 7	2	hsa-miR-21, hsa-miR-27b	-0.42	0.33	2	0	0	2	0	0	0	0	-	-	-	-	-	-	-	-	-	-	-0.29	0.33	1	0	0	1	0	0	0	0	-0.13	0.6	1	0	0	1	0	0	0	0	-	-	-	-	-	-
VANGL1	vang-like 1 (van gogh, Drosophila)	1	hsa-miR-27b	-0.42	0.85	2	1	0	1	1	1	0	0	-	-	-	-	-	-	-	-	-	-	-	-	-	-	-	-	-	-	-	-	-0.42	0.85	2	1	0	1	1	1	0	0	-	-	-	-	-	-
UNC84A	unc-84 homolog A (C. elegans)	2	hsa-miR-199a-5p	-0.42	0.92	2	2	0	0	0	0	0	0	-	-	-	-	-	-	-	-	-	-	-	-	-	-	-	-	-	-	-	-	-	-	-	-	-	-	-	-	-	-	-	-	-	-	-	-
RGS10	regulator of G-protein signaling 10	2	hsa-miR-199a-5p	-0.42	< 0.1	2	2	0	0	0	0	0	0	-	-	-	-	-	-	-	-	-	-	-	-	-	-	-	-	-	-	-	-	-	-	-	-	-	-	-	-	-	-	-	-	-	-	-	-
WDR47	WD repeat domain 47	2	hsa-miR-221, hsa-miR-222	-0.42	0.26	2	2	0	0	0	0	0	0	-	-	-	-	-	-	-	-	-	-	-	-	-	-	-	-	-	-	-	-	-	-	-	-	-	-	-	-	-	-	-	-	-	-	-	-
CHSY1	chondroitin sulfate synthase 1	2	hsa-miR-221, hsa-miR-222	-0.42	0.34	2	2	0	0	0	0	0	0	-	-	-	-	-	-	-	-	-	-	-	-	-	-	-	-	-	-	-	-	-	-	-	-	-	-	-	-	-	-	-	-	-	-	-	-
MYST3	MYST histone acetyltransferase (monocytic leukemia) 3	1	hsa-miR-224	-0.42	N/A	2	0	0	2	0	0	0	0	-	-	-	-	-	-	-	-	-	-	-	-	-	-	-	-	-	-	-	-	-	-	-	-	-	-	-	-	-	-	-	-	-	-	-	-
CCL20	chemokine (C-C motif) ligand 20	1	hsa-miR-21	-0.42	0.3	1	1	0	0	0	0	0	0	-	-	-	-	-	-	-	-	-	-	-0.42	0.3	1	1	0	0	0	0	0	0	-	-	-	-	-	-	-	-	-	-	-	-	-	-	-	-
NHS	Nance-Horan syndrome (congenital cataracts and dental anomalies)	1	hsa-miR-27b	-0.42	0.69	1	1	0	0	1	0	1	0	-	-	-	-	-	-	-	-	-	-	-	-	-	-	-	-	-	-	-	-	-0.42	0.69	1	1	0	0	1	0	1	0	-	-	-	-	-	-
SHC4	SHC (Src homology 2 domain containing) family, member 4	1	hsa-miR-27b	-0.42	0.43	1	1	0	0	0	0	0	0	-	-	-	-	-	-	-	-	-	-	-	-	-	-	-	-	-	-	-	-	-0.42	0.43	1	1	0	0	0	0	0	0	-	-	-	-	-	-
GLT25D2	glycosyltransferase 25 domain containing 2	1	hsa-miR-27b	-0.42	0.9	1	1	0	0	1	0	0	1	-	-	-	-	-	-	-	-	-	-	-	-	-	-	-	-	-	-	-	-	-0.42	0.9	1	1	0	0	1	0	0	1	-	-	-	-	-	-
ARMC8	armadillo repeat containing 8	1	hsa-miR-27b	-0.42	0.82	1	1	0	0	1	0	0	1	-	-	-	-	-	-	-	-	-	-	-	-	-	-	-	-	-	-	-	-	-0.42	0.82	1	1	0	0	1	0	0	1	-	-	-	-	-	-
NR2F2	nuclear receptor subfamily 2, group F, member 2	1	hsa-miR-27b	-0.42	0.71	1	1	0	0	0	0	0	0	-	-	-	-	-	-	-	-	-	-	-	-	-	-	-	-	-	-	-	-	-0.42	0.71	1	1	0	0	0	0	0	0	-	-	-	-	-	-
PDHX	pyruvate dehydrogenase complex, component X	1	hsa-miR-27b	-0.42	0.61	1	1	0	0	0	0	0	0	-	-	-	-	-	-	-	-	-	-	-	-	-	-	-	-	-	-	-	-	-0.42	0.61	1	1	0	0	0	0	0	0	-	-	-	-	-	-
CREG1	cellular repressor of E1A-stimulated genes 1	1	hsa-miR-31	-0.42	0.41	1	1	0	0	0	0	0	0	-	-	-	-	-	-	-	-	-	-	-	-	-	-	-	-	-	-	-	-	-	-	-	-	-	-	-	-	-	-	-0.42	0.41	1	1	0	0
CACNA2D1	calcium channel, voltage-dependent, alpha 2/delta subunit 1	1	hsa-miR-103	-0.42	0.73	1	1	0	0	0	0	0	0	-	-	-	-	-	-	-	-	-	-	-	-	-	-	-	-	-	-	-	-	-	-	-	-	-	-	-	-	-	-	-	-	-	-	-	-
SMEK2	SMEK homolog 2, suppressor of mek1 (Dictyostelium)	1	hsa-miR-103	-0.42	0.25	1	1	0	0	0	0	0	0	-	-	-	-	-	-	-	-	-	-	-	-	-	-	-	-	-	-	-	-	-	-	-	-	-	-	-	-	-	-	-	-	-	-	-	-
ACTR2	ARP2 actin-related protein 2 homolog (yeast)	1	hsa-miR-103	-0.42	0.49	1	0	0	1	1	0	1	0	-	-	-	-	-	-	-	-	-	-	-	-	-	-	-	-	-	-	-	-	-	-	-	-	-	-	-	-	-	-	-	-	-	-	-	-
GREM2	gremlin 2, cysteine knot superfamily, homolog (Xenopus laevis)	1	hsa-miR-103	-0.42	0.74	1	1	0	0	1	0	1	0	-	-	-	-	-	-	-	-	-	-	-	-	-	-	-	-	-	-	-	-	-	-	-	-	-	-	-	-	-	-	-	-	-	-	-	-
ARHGAP5	Rho GTPase activating protein 5	1	hsa-miR-103	-0.42	0.5	1	1	0	0	2	0	2	0	-	-	-	-	-	-	-	-	-	-	-	-	-	-	-	-	-	-	-	-	-	-	-	-	-	-	-	-	-	-	-	-	-	-	-	-
GYS1	glycogen synthase 1 (muscle)	1	hsa-miR-140-5p	-0.42	0.77	1	1	0	0	1	0	0	1	-	-	-	-	-	-	-	-	-	-	-	-	-	-	-	-	-	-	-	-	-	-	-	-	-	-	-	-	-	-	-	-	-	-	-	-
TLR4	toll-like receptor 4	1	hsa-miR-140-5p	-0.42	0.18	1	1	0	0	0	0	0	0	-	-	-	-	-	-	-	-	-	-	-	-	-	-	-	-	-	-	-	-	-	-	-	-	-	-	-	-	-	-	-	-	-	-	-	-
PAN2	PAN2 polyA specific ribonuclease subunit homolog (S. cerevisiae)	1	hsa-miR-214	-0.42	0.42	1	1	0	0	0	0	0	0	-	-	-	-	-	-	-	-	-	-	-	-	-	-	-	-	-	-	-	-	-	-	-	-	-	-	-	-	-	-	-	-	-	-	-	-
RAPGEFL1	Rap guanine nucleotide exchange factor (GEF)-like 1	1	hsa-miR-214	-0.42	0.51	1	1	0	0	1	0	1	0	-	-	-	-	-	-	-	-	-	-	-	-	-	-	-	-	-	-	-	-	-	-	-	-	-	-	-	-	-	-	-	-	-	-	-	-
HMGN3	high mobility group nucleosomal binding domain 3	1	hsa-miR-214	-0.42	0.43	1	1	0	0	0	0	0	0	-	-	-	-	-	-	-	-	-	-	-	-	-	-	-	-	-	-	-	-	-	-	-	-	-	-	-	-	-	-	-	-	-	-	-	-
LTF	lactotransferrin	1	hsa-miR-214	-0.42	0.47	1	0	0	1	1	1	0	0	-	-	-	-	-	-	-	-	-	-	-	-	-	-	-	-	-	-	-	-	-	-	-	-	-	-	-	-	-	-	-	-	-	-	-	-
USP3	ubiquitin specific peptidase 3	1	hsa-miR-224	-0.42	N/A	1	1	0	0	0	0	0	0	-	-	-	-	-	-	-	-	-	-	-	-	-	-	-	-	-	-	-	-	-	-	-	-	-	-	-	-	-	-	-	-	-	-	-	-
TET3	tet oncogene family member 3	5	hsa-let-7b, hsa-let-7c, hsa-let-7e, hsa-miR-27b, hsa-miR-214	-0.41	0.48	11	3	8	0	2	0	1	1	-0.3	> 0.99	3	1	2	0	0	0	0	0	-	-	-	-	-	-	-	-	-	-	-0.08	0.48	1	0	1	0	0	0	0	0	-	-	-	-	-	-
POGZ	pogo transposable element with ZNF domain	5	hsa-let-7b, hsa-let-7c, hsa-let-7e, hsa-miR-221, hsa-miR-222	-0.41	0.12	5	0	3	2	0	0	0	0	-0.16	0.86	1	0	1	0	0	0	0	0	-	-	-	-	-	-	-	-	-	-	-	-	-	-	-	-	-	-	-	-	-	-	-	-	-	-
BBC3	BCL2 binding component 3	3	hsa-miR-27b, hsa-miR-221, hsa-miR-222	-0.41	0.19	3	3	0	0	0	0	0	0	-	-	-	-	-	-	-	-	-	-	-	-	-	-	-	-	-	-	-	-	-0.16	0.19	1	1	0	0	0	0	0	0	-	-	-	-	-	-
PIK3CD	phosphoinositide-3-kinase, catalytic, delta polypeptide	3	hsa-miR-27b, hsa-miR-199a-5p	-0.41	0.26	3	0	1	2	0	0	0	0	-	-	-	-	-	-	-	-	-	-	-	-	-	-	-	-	-	-	-	-	-0.09	0.5	1	0	1	0	0	0	0	0	-	-	-	-	-	-
NCSTN	nicastrin	3	hsa-miR-140-5p, hsa-miR-199a-5p	-0.41	0.25	3	1	2	0	0	0	0	0	-	-	-	-	-	-	-	-	-	-	-	-	-	-	-	-	-	-	-	-	-	-	-	-	-	-	-	-	-	-	-	-	-	-	-	-
RFFL	ring finger and FYVE-like domain containing 1	2	hsa-miR-21, hsa-miR-140-5p	-0.41	0.19	2	1	0	1	0	0	0	0	-	-	-	-	-	-	-	-	-	-	-0.24	0.19	1	0	0	1	0	0	0	0	-	-	-	-	-	-	-	-	-	-	-	-	-	-	-	-
PPP3CA	protein phosphatase 3 (formerly 2B), catalytic subunit, alpha isoform	2	hsa-miR-21, hsa-miR-31	-0.41	0.21	2	0	0	2	0	0	0	0	-	-	-	-	-	-	-	-	-	-	-0.21	0.24	1	0	0	1	0	0	0	0	-	-	-	-	-	-	-	-	-	-	-0.2	0.21	1	0	0	1
C5orf13	chromosome 5 open reading frame 13	2	hsa-miR-27b, hsa-miR-103	-0.41	0.35	2	1	0	1	0	0	0	0	-	-	-	-	-	-	-	-	-	-	-	-	-	-	-	-	-	-	-	-	-0.33	0.81	1	1	0	0	0	0	0	0	-	-	-	-	-	-
NUP153	nucleoporin 153kDa	2	hsa-miR-27b, hsa-miR-224	-0.41	0.55	2	0	1	1	0	0	0	0	-	-	-	-	-	-	-	-	-	-	-	-	-	-	-	-	-	-	-	-	-0.19	0.55	1	0	1	0	0	0	0	0	-	-	-	-	-	-
DPY19L3	dpy-19-like 3 (C. elegans)	2	hsa-miR-27b, hsa-miR-31	-0.41	0.23	2	1	0	1	0	0	0	0	-	-	-	-	-	-	-	-	-	-	-	-	-	-	-	-	-	-	-	-	-0.16	0.59	1	0	0	1	0	0	0	0	-0.25	0.23	1	1	0	0
C7orf42	chromosome 7 open reading frame 42	2	hsa-miR-27b, hsa-miR-214	-0.41	0.49	2	1	1	0	0	0	0	0	-	-	-	-	-	-	-	-	-	-	-	-	-	-	-	-	-	-	-	-	-0.1	0.67	1	0	1	0	0	0	0	0	-	-	-	-	-	-
MMP24	matrix metallopeptidase 24 (membrane-inserted)	2	hsa-miR-103, hsa-miR-214	-0.41	0.37	2	1	0	1	2	0	0	2	-	-	-	-	-	-	-	-	-	-	-	-	-	-	-	-	-	-	-	-	-	-	-	-	-	-	-	-	-	-	-	-	-	-	-	-
EPB41	erythrocyte membrane protein band 4.1 (elliptocytosis 1, RH-linked)	4	hsa-let-7b, hsa-let-7c, hsa-let-7e, hsa-miR-27b	-0.41	0.78	4	1	3	0	0	0	0	0	-0.06	0.78	1	0	1	0	0	0	0	0	-	-	-	-	-	-	-	-	-	-	-0.35	0.9	1	1	0	0	0	0	0	0	-	-	-	-	-	-
CASKIN1	CASK interacting protein 1	4	hsa-let-7b, hsa-let-7c, hsa-let-7e, hsa-miR-21	-0.41	0.62	4	1	3	0	0	0	0	0	-0.05	0.77	1	0	1	0	0	0	0	0	-0.36	0.62	1	1	0	0	0	0	0	0	-	-	-	-	-	-	-	-	-	-	-	-	-	-	-	-
C1orf144	chromosome 1 open reading frame 144	1	hsa-miR-27b	-0.41	> 0.99	4	0	0	4	0	0	0	0	-	-	-	-	-	-	-	-	-	-	-	-	-	-	-	-	-	-	-	-	-0.41	> 0.99	4	0	0	4	0	0	0	0	-	-	-	-	-	-
C8orf58	chromosome 8 open reading frame 58	3	hsa-let-7b, hsa-let-7c, hsa-let-7e	-0.41	0.93	3	3	0	0	0	0	0	0	-0.41	0.93	1	1	0	0	0	0	0	0	-	-	-	-	-	-	-	-	-	-	-	-	-	-	-	-	-	-	-	-	-	-	-	-	-	-
HAND1	heart and neural crest derivatives expressed 1	3	hsa-let-7b, hsa-let-7c, hsa-let-7e	-0.41	0.98	3	3	0	0	0	0	0	0	-0.41	0.98	1	1	0	0	0	0	0	0	-	-	-	-	-	-	-	-	-	-	-	-	-	-	-	-	-	-	-	-	-	-	-	-	-	-
MAPK6	mitogen-activated protein kinase 6	3	hsa-let-7b, hsa-let-7c, hsa-let-7e	-0.41	0.89	3	3	0	0	0	0	0	0	-0.41	0.89	1	1	0	0	0	0	0	0	-	-	-	-	-	-	-	-	-	-	-	-	-	-	-	-	-	-	-	-	-	-	-	-	-	-
LOC285636	UPF0600 protein	3	hsa-let-7b, hsa-let-7c, hsa-let-7e	-0.41	0.96	3	3	0	0	3	0	0	3	-0.41	0.96	1	1	0	0	1	0	0	1	-	-	-	-	-	-	-	-	-	-	-	-	-	-	-	-	-	-	-	-	-	-	-	-	-	-
BRF2	BRF2, subunit of RNA polymerase III transcription initiation factor, BRF1-like	3	hsa-let-7b, hsa-let-7c, hsa-let-7e	-0.41	< 0.1	3	3	0	0	0	0	0	0	-0.41	< 0.1	1	1	0	0	0	0	0	0	-	-	-	-	-	-	-	-	-	-	-	-	-	-	-	-	-	-	-	-	-	-	-	-	-	-
RNF139	ring finger protein 139	1	hsa-miR-27b	-0.41	0.88	2	0	1	1	0	0	0	0	-	-	-	-	-	-	-	-	-	-	-	-	-	-	-	-	-	-	-	-	-0.41	0.88	2	0	1	1	0	0	0	0	-	-	-	-	-	-
TGIF2	TGFB-induced factor homeobox 2	2	hsa-miR-103, hsa-miR-214	-0.41	0.64	2	0	1	1	3	0	2	1	-	-	-	-	-	-	-	-	-	-	-	-	-	-	-	-	-	-	-	-	-	-	-	-	-	-	-	-	-	-	-	-	-	-	-	-
TST	thiosulfate sulfurtransferase (rhodanese)	2	hsa-miR-199a-5p	-0.41	0.4	2	2	0	0	0	0	0	0	-	-	-	-	-	-	-	-	-	-	-	-	-	-	-	-	-	-	-	-	-	-	-	-	-	-	-	-	-	-	-	-	-	-	-	-
TSPAN6	tetraspanin 6	2	hsa-miR-199a-5p	-0.41	0.87	2	2	0	0	0	0	0	0	-	-	-	-	-	-	-	-	-	-	-	-	-	-	-	-	-	-	-	-	-	-	-	-	-	-	-	-	-	-	-	-	-	-	-	-
MATN2	matrilin 2	1	hsa-miR-21	-0.41	0.54	1	1	0	0	0	0	0	0	-	-	-	-	-	-	-	-	-	-	-0.41	0.54	1	1	0	0	0	0	0	0	-	-	-	-	-	-	-	-	-	-	-	-	-	-	-	-
SMAD7	SMAD family member 7	1	hsa-miR-21	-0.41	0.66	1	1	0	0	0	0	0	0	-	-	-	-	-	-	-	-	-	-	-0.41	0.66	1	1	0	0	0	0	0	0	-	-	-	-	-	-	-	-	-	-	-	-	-	-	-	-
ELF2	E74-like factor 2 (ets domain transcription factor)	1	hsa-miR-21	-0.41	0.57	1	1	0	0	0	0	0	0	-	-	-	-	-	-	-	-	-	-	-0.41	0.57	1	1	0	0	0	0	0	0	-	-	-	-	-	-	-	-	-	-	-	-	-	-	-	-
PDIA5	protein disulfide isomerase family A, member 5	1	hsa-miR-27b	-0.41	0.87	1	1	0	0	0	0	0	0	-	-	-	-	-	-	-	-	-	-	-	-	-	-	-	-	-	-	-	-	-0.41	0.87	1	1	0	0	0	0	0	0	-	-	-	-	-	-
IRF4	interferon regulatory factor 4	1	hsa-miR-27b	-0.41	0.9	1	1	0	0	1	0	0	1	-	-	-	-	-	-	-	-	-	-	-	-	-	-	-	-	-	-	-	-	-0.41	0.9	1	1	0	0	1	0	0	1	-	-	-	-	-	-
CNN3	calponin 3, acidic	1	hsa-miR-27b	-0.41	0.77	1	1	0	0	0	0	0	0	-	-	-	-	-	-	-	-	-	-	-	-	-	-	-	-	-	-	-	-	-0.41	0.77	1	1	0	0	0	0	0	0	-	-	-	-	-	-
RCOR3	REST corepressor 3	1	hsa-miR-27b	-0.41	0.5	1	1	0	0	0	0	0	0	-	-	-	-	-	-	-	-	-	-	-	-	-	-	-	-	-	-	-	-	-0.41	0.5	1	1	0	0	0	0	0	0	-	-	-	-	-	-
QKI	quaking homolog, KH domain RNA binding (mouse)	1	hsa-miR-27b	-0.41	0.25	1	1	0	0	1	0	1	0	-	-	-	-	-	-	-	-	-	-	-	-	-	-	-	-	-	-	-	-	-0.41	0.25	1	1	0	0	1	0	1	0	-	-	-	-	-	-
CNTNAP2	contactin associated protein-like 2	1	hsa-miR-27b	-0.41	0.53	1	0	1	0	2	0	2	0	-	-	-	-	-	-	-	-	-	-	-	-	-	-	-	-	-	-	-	-	-0.41	0.53	1	0	1	0	2	0	2	0	-	-	-	-	-	-
TAPT1	transmembrane anterior posterior transformation 1	1	hsa-miR-27b	-0.41	0.75	1	1	0	0	0	0	0	0	-	-	-	-	-	-	-	-	-	-	-	-	-	-	-	-	-	-	-	-	-0.41	0.75	1	1	0	0	0	0	0	0	-	-	-	-	-	-
GFPT2	glutamine-fructose-6-phosphate transaminase 2	1	hsa-miR-27b	-0.41	0.87	1	1	0	0	0	0	0	0	-	-	-	-	-	-	-	-	-	-	-	-	-	-	-	-	-	-	-	-	-0.41	0.87	1	1	0	0	0	0	0	0	-	-	-	-	-	-
NR1D2	nuclear receptor subfamily 1, group D, member 2	1	hsa-miR-27b	-0.41	0.47	1	1	0	0	0	0	0	0	-	-	-	-	-	-	-	-	-	-	-	-	-	-	-	-	-	-	-	-	-0.41	0.47	1	1	0	0	0	0	0	0	-	-	-	-	-	-
AHCYL1	S-adenosylhomocysteine hydrolase-like 1	1	hsa-miR-31	-0.41	0.5	1	1	0	0	1	0	1	0	-	-	-	-	-	-	-	-	-	-	-	-	-	-	-	-	-	-	-	-	-	-	-	-	-	-	-	-	-	-	-0.41	0.5	1	1	0	0
MLXIP	MLX interacting protein	1	hsa-miR-31	-0.41	0.21	1	0	0	1	1	0	0	1	-	-	-	-	-	-	-	-	-	-	-	-	-	-	-	-	-	-	-	-	-	-	-	-	-	-	-	-	-	-	-0.41	0.21	1	0	0	1
KHDRBS3	KH domain containing, RNA binding, signal transduction associated 3	1	hsa-miR-31	-0.41	0.27	1	1	0	0	0	0	0	0	-	-	-	-	-	-	-	-	-	-	-	-	-	-	-	-	-	-	-	-	-	-	-	-	-	-	-	-	-	-	-0.41	0.27	1	1	0	0
SIX4	SIX homeobox 4	1	hsa-miR-103	-0.41	0.67	1	1	0	0	2	0	1	1	-	-	-	-	-	-	-	-	-	-	-	-	-	-	-	-	-	-	-	-	-	-	-	-	-	-	-	-	-	-	-	-	-	-	-	-
ADCYAP1	adenylate cyclase activating polypeptide 1 (pituitary)	1	hsa-miR-103	-0.41	0.74	1	1	0	0	1	0	0	1	-	-	-	-	-	-	-	-	-	-	-	-	-	-	-	-	-	-	-	-	-	-	-	-	-	-	-	-	-	-	-	-	-	-	-	-
RCSD1	RCSD domain containing 1	1	hsa-miR-214	-0.41	0.45	1	1	0	0	0	0	0	0	-	-	-	-	-	-	-	-	-	-	-	-	-	-	-	-	-	-	-	-	-	-	-	-	-	-	-	-	-	-	-	-	-	-	-	-
SEMA3D	sema domain, immunoglobulin domain (Ig), short basic domain, secreted, (semaphorin) 3D	1	hsa-miR-214	-0.41	0.34	1	1	0	0	0	0	0	0	-	-	-	-	-	-	-	-	-	-	-	-	-	-	-	-	-	-	-	-	-	-	-	-	-	-	-	-	-	-	-	-	-	-	-	-
C6orf192	chromosome 6 open reading frame 192	1	hsa-miR-214	-0.41	0.41	1	1	0	0	0	0	0	0	-	-	-	-	-	-	-	-	-	-	-	-	-	-	-	-	-	-	-	-	-	-	-	-	-	-	-	-	-	-	-	-	-	-	-	-
SNX11	sorting nexin 11	1	hsa-miR-214	-0.41	0.53	1	0	0	1	1	0	0	1	-	-	-	-	-	-	-	-	-	-	-	-	-	-	-	-	-	-	-	-	-	-	-	-	-	-	-	-	-	-	-	-	-	-	-	-
IL17RD	interleukin 17 receptor D	1	hsa-miR-214	-0.41	0.76	1	1	0	0	3	0	1	2	-	-	-	-	-	-	-	-	-	-	-	-	-	-	-	-	-	-	-	-	-	-	-	-	-	-	-	-	-	-	-	-	-	-	-	-
PTER	phosphotriesterase related	1	hsa-miR-214	-0.41	0.48	1	0	0	1	1	0	1	0	-	-	-	-	-	-	-	-	-	-	-	-	-	-	-	-	-	-	-	-	-	-	-	-	-	-	-	-	-	-	-	-	-	-	-	-
RBM33	RNA binding motif protein 33	1	hsa-miR-224	-0.41	N/A	1	1	0	0	3	0	1	2	-	-	-	-	-	-	-	-	-	-	-	-	-	-	-	-	-	-	-	-	-	-	-	-	-	-	-	-	-	-	-	-	-	-	-	-
KCNMA1	potassium large conductance calcium-activated channel, subfamily M, alpha member 1	1	hsa-miR-224	-0.41	N/A	1	0	0	1	2	0	1	1	-	-	-	-	-	-	-	-	-	-	-	-	-	-	-	-	-	-	-	-	-	-	-	-	-	-	-	-	-	-	-	-	-	-	-	-
ZNF174	zinc finger protein 174	1	hsa-miR-224	-0.41	N/A	1	1	0	0	0	0	0	0	-	-	-	-	-	-	-	-	-	-	-	-	-	-	-	-	-	-	-	-	-	-	-	-	-	-	-	-	-	-	-	-	-	-	-	-
PFKFB3	6-phosphofructo-2-kinase/fructose-2,6-biphosphatase 3	1	hsa-miR-224	-0.41	N/A	1	1	0	0	0	0	0	0	-	-	-	-	-	-	-	-	-	-	-	-	-	-	-	-	-	-	-	-	-	-	-	-	-	-	-	-	-	-	-	-	-	-	-	-
DTX2	deltex homolog 2 (Drosophila)	3	hsa-let-7b, hsa-let-7c, hsa-let-7e	-0.4	0.96	6	3	3	0	0	0	0	0	-0.4	0.96	2	1	1	0	0	0	0	0	-	-	-	-	-	-	-	-	-	-	-	-	-	-	-	-	-	-	-	-	-	-	-	-	-	-
ZNF200	zinc finger protein 200	3	hsa-let-7b, hsa-let-7c, hsa-let-7e	-0.4	0.98	6	3	3	0	0	0	0	0	-0.4	0.98	2	1	1	0	0	0	0	0	-	-	-	-	-	-	-	-	-	-	-	-	-	-	-	-	-	-	-	-	-	-	-	-	-	-
PAK1	p21 protein (Cdc42/Rac)-activated kinase 1	5	hsa-let-7b, hsa-let-7c, hsa-let-7e, hsa-miR-221, hsa-miR-222	-0.4	0.25	5	2	0	3	0	0	0	0	-0.15	0.7	1	0	0	1	0	0	0	0	-	-	-	-	-	-	-	-	-	-	-	-	-	-	-	-	-	-	-	-	-	-	-	-	-	-
LIN28	lin-28 homolog (C. elegans)	4	hsa-let-7b, hsa-let-7c, hsa-let-7e, hsa-miR-103	-0.4	0.55	4	3	0	1	0	0	0	0	-0.33	0.98	1	1	0	0	0	0	0	0	-	-	-	-	-	-	-	-	-	-	-	-	-	-	-	-	-	-	-	-	-	-	-	-	-	-
CEP110	centrosomal protein 110kDa	3	hsa-let-7b, hsa-let-7c, hsa-let-7e	-0.4	0.96	3	3	0	0	0	0	0	0	-0.4	0.96	1	1	0	0	0	0	0	0	-	-	-	-	-	-	-	-	-	-	-	-	-	-	-	-	-	-	-	-	-	-	-	-	-	-
ZYG11B	zyg-11 homolog B (C. elegans)	2	hsa-miR-21, hsa-miR-140-5p	-0.4	0.31	2	0	0	2	0	0	0	0	-	-	-	-	-	-	-	-	-	-	-0.17	0.31	1	0	0	1	0	0	0	0	-	-	-	-	-	-	-	-	-	-	-	-	-	-	-	-
SLC35A3	solute carrier family 35 (UDP-N-acetylglucosamine (UDP-GlcNAc) transporter), member A3	2	hsa-miR-27b, hsa-miR-103	-0.4	0.47	2	0	2	0	0	0	0	0	-	-	-	-	-	-	-	-	-	-	-	-	-	-	-	-	-	-	-	-	-0.23	0.47	1	0	1	0	0	0	0	0	-	-	-	-	-	-
COL5A1	collagen, type V, alpha 1	2	hsa-miR-27b, hsa-miR-31	-0.4	0.32	2	2	0	0	0	0	0	0	-	-	-	-	-	-	-	-	-	-	-	-	-	-	-	-	-	-	-	-	-0.18	0.87	1	1	0	0	0	0	0	0	-0.22	0.32	1	1	0	0
SCN9A	sodium channel, voltage-gated, type IX, alpha subunit	1	hsa-miR-31	-0.4	0.48	2	2	0	0	0	0	0	0	-	-	-	-	-	-	-	-	-	-	-	-	-	-	-	-	-	-	-	-	-	-	-	-	-	-	-	-	-	-	-0.4	0.48	2	2	0	0
CCDC43	coiled-coil domain containing 43	2	hsa-miR-199a-5p	-0.4	0.71	2	2	0	0	0	0	0	0	-	-	-	-	-	-	-	-	-	-	-	-	-	-	-	-	-	-	-	-	-	-	-	-	-	-	-	-	-	-	-	-	-	-	-	-
RASSF2	Ras association (RalGDS/AF-6) domain family member 2	2	hsa-miR-199a-5p	-0.4	0.78	2	2	0	0	0	0	0	0	-	-	-	-	-	-	-	-	-	-	-	-	-	-	-	-	-	-	-	-	-	-	-	-	-	-	-	-	-	-	-	-	-	-	-	-
C13orf1	chromosome 13 open reading frame 1	2	hsa-miR-199a-5p	-0.4	0.68	2	0	0	2	2	0	2	0	-	-	-	-	-	-	-	-	-	-	-	-	-	-	-	-	-	-	-	-	-	-	-	-	-	-	-	-	-	-	-	-	-	-	-	-
C3orf70	chromosome 3 open reading frame 70	2	hsa-miR-221, hsa-miR-222	-0.4	0.56	2	2	0	0	0	0	0	0	-	-	-	-	-	-	-	-	-	-	-	-	-	-	-	-	-	-	-	-	-	-	-	-	-	-	-	-	-	-	-	-	-	-	-	-
DUSP19	dual specificity phosphatase 19	2	hsa-miR-221, hsa-miR-222	-0.4	0.21	2	2	0	0	2	0	2	0	-	-	-	-	-	-	-	-	-	-	-	-	-	-	-	-	-	-	-	-	-	-	-	-	-	-	-	-	-	-	-	-	-	-	-	-
KDSR	3-ketodihydrosphingosine reductase	2	hsa-miR-221, hsa-miR-222	-0.4	0.12	2	0	0	2	2	0	0	2	-	-	-	-	-	-	-	-	-	-	-	-	-	-	-	-	-	-	-	-	-	-	-	-	-	-	-	-	-	-	-	-	-	-	-	-
STAG2	stromal antigen 2	1	hsa-miR-21	-0.4	0.56	1	1	0	0	0	0	0	0	-	-	-	-	-	-	-	-	-	-	-0.4	0.56	1	1	0	0	0	0	0	0	-	-	-	-	-	-	-	-	-	-	-	-	-	-	-	-
AICDA	activation-induced cytidine deaminase	1	hsa-miR-27b	-0.4	0.34	1	1	0	0	1	0	1	0	-	-	-	-	-	-	-	-	-	-	-	-	-	-	-	-	-	-	-	-	-0.4	0.34	1	1	0	0	1	0	1	0	-	-	-	-	-	-
C8orf4	chromosome 8 open reading frame 4	1	hsa-miR-27b	-0.4	0.9	1	1	0	0	0	0	0	0	-	-	-	-	-	-	-	-	-	-	-	-	-	-	-	-	-	-	-	-	-0.4	0.9	1	1	0	0	0	0	0	0	-	-	-	-	-	-
P11	26 serine protease	1	hsa-miR-27b	-0.4	0.7	1	1	0	0	0	0	0	0	-	-	-	-	-	-	-	-	-	-	-	-	-	-	-	-	-	-	-	-	-0.4	0.7	1	1	0	0	0	0	0	0	-	-	-	-	-	-
MATN3	matrilin 3	1	hsa-miR-27b	-0.4	0.8	1	1	0	0	0	0	0	0	-	-	-	-	-	-	-	-	-	-	-	-	-	-	-	-	-	-	-	-	-0.4	0.8	1	1	0	0	0	0	0	0	-	-	-	-	-	-
UAP1	UDP-N-acteylglucosamine pyrophosphorylase 1	1	hsa-miR-27b	-0.4	< 0.1	1	1	0	0	0	0	0	0	-	-	-	-	-	-	-	-	-	-	-	-	-	-	-	-	-	-	-	-	-0.4	< 0.1	1	1	0	0	0	0	0	0	-	-	-	-	-	-
ITGA2	integrin, alpha 2 (CD49B, alpha 2 subunit of VLA-2 receptor)	1	hsa-miR-27b	-0.4	0.81	1	1	0	0	0	0	0	0	-	-	-	-	-	-	-	-	-	-	-	-	-	-	-	-	-	-	-	-	-0.4	0.81	1	1	0	0	0	0	0	0	-	-	-	-	-	-
ALDH4A1	aldehyde dehydrogenase 4 family, member A1	1	hsa-miR-27b	-0.4	0.57	1	0	0	1	1	1	0	0	-	-	-	-	-	-	-	-	-	-	-	-	-	-	-	-	-	-	-	-	-0.4	0.57	1	0	0	1	1	1	0	0	-	-	-	-	-	-
ATP2B1	ATPase, Ca++ transporting, plasma membrane 1	1	hsa-miR-27b	-0.4	0.5	1	0	0	1	1	0	1	0	-	-	-	-	-	-	-	-	-	-	-	-	-	-	-	-	-	-	-	-	-0.4	0.5	1	0	0	1	1	0	1	0	-	-	-	-	-	-
FAM65B	family with sequence similarity 65, member B	1	hsa-miR-27b	-0.4	0.88	1	1	0	0	0	0	0	0	-	-	-	-	-	-	-	-	-	-	-	-	-	-	-	-	-	-	-	-	-0.4	0.88	1	1	0	0	0	0	0	0	-	-	-	-	-	-
C6orf60	chromosome 6 open reading frame 60	1	hsa-miR-27b	-0.4	0.54	1	1	0	0	0	0	0	0	-	-	-	-	-	-	-	-	-	-	-	-	-	-	-	-	-	-	-	-	-0.4	0.54	1	1	0	0	0	0	0	0	-	-	-	-	-	-
RAPH1	Ras association (RalGDS/AF-6) and pleckstrin homology domains 1	1	hsa-miR-31	-0.4	0.52	1	1	0	0	0	0	0	0	-	-	-	-	-	-	-	-	-	-	-	-	-	-	-	-	-	-	-	-	-	-	-	-	-	-	-	-	-	-	-0.4	0.52	1	1	0	0
JAZF1	JAZF zinc finger 1	1	hsa-miR-31	-0.4	0.41	1	1	0	0	0	0	0	0	-	-	-	-	-	-	-	-	-	-	-	-	-	-	-	-	-	-	-	-	-	-	-	-	-	-	-	-	-	-	-0.4	0.41	1	1	0	0
ARL6IP2	ADP-ribosylation factor-like 6 interacting protein 2	1	hsa-miR-103	-0.4	0.35	1	1	0	0	0	0	0	0	-	-	-	-	-	-	-	-	-	-	-	-	-	-	-	-	-	-	-	-	-	-	-	-	-	-	-	-	-	-	-	-	-	-	-	-
PFTK1	PFTAIRE protein kinase 1	1	hsa-miR-103	-0.4	0.28	1	1	0	0	0	0	0	0	-	-	-	-	-	-	-	-	-	-	-	-	-	-	-	-	-	-	-	-	-	-	-	-	-	-	-	-	-	-	-	-	-	-	-	-
ATP1B2	ATPase, Na+/K+ transporting, beta 2 polypeptide	1	hsa-miR-103	-0.4	0.63	1	1	0	0	0	0	0	0	-	-	-	-	-	-	-	-	-	-	-	-	-	-	-	-	-	-	-	-	-	-	-	-	-	-	-	-	-	-	-	-	-	-	-	-
HSDL1	hydroxysteroid dehydrogenase like 1	1	hsa-miR-103	-0.4	0.49	1	1	0	0	0	0	0	0	-	-	-	-	-	-	-	-	-	-	-	-	-	-	-	-	-	-	-	-	-	-	-	-	-	-	-	-	-	-	-	-	-	-	-	-
DDX18	DEAD (Asp-Glu-Ala-Asp) box polypeptide 18	1	hsa-miR-103	-0.4	0.2	1	1	0	0	0	0	0	0	-	-	-	-	-	-	-	-	-	-	-	-	-	-	-	-	-	-	-	-	-	-	-	-	-	-	-	-	-	-	-	-	-	-	-	-
WDFY3	WD repeat and FYVE domain containing 3	1	hsa-miR-140-5p	-0.4	0.46	1	1	0	0	0	0	0	0	-	-	-	-	-	-	-	-	-	-	-	-	-	-	-	-	-	-	-	-	-	-	-	-	-	-	-	-	-	-	-	-	-	-	-	-
E2F2	E2F transcription factor 2	6	hsa-let-7b, hsa-let-7c, hsa-let-7e, hsa-miR-31, hsa-miR-221, hsa-miR-222	-0.4	0.32	6	1	2	3	3	0	0	3	-0.25	0.94	1	0	0	1	1	0	0	1	-	-	-	-	-	-	-	-	-	-	-	-	-	-	-	-	-	-	-	-	-0.04	0.39	1	1	0	0
TAOK1	TAO kinase 1	2	hsa-miR-27b, hsa-miR-214	-0.4	0.39	2	0	1	1	0	0	0	0	-	-	-	-	-	-	-	-	-	-	-	-	-	-	-	-	-	-	-	-	-0.29	0.39	1	0	0	1	0	0	0	0	-	-	-	-	-	-
PLXNA4	plexin A4	4	hsa-let-7b, hsa-let-7c, hsa-let-7e, hsa-miR-31	-0.39	0.21	7	0	3	4	1	0	0	1	-0.19	> 0.99	2	0	1	1	0	0	0	0	-	-	-	-	-	-	-	-	-	-	-	-	-	-	-	-	-	-	-	-	-0.2	0.21	1	0	0	1
CPEB2	cytoplasmic polyadenylation element binding protein 2	3	hsa-let-7b, hsa-let-7c, hsa-let-7e	-0.39	0.98	6	0	6	0	3	0	0	3	-0.39	0.98	2	0	2	0	1	0	0	1	-	-	-	-	-	-	-	-	-	-	-	-	-	-	-	-	-	-	-	-	-	-	-	-	-	-
PBX3	pre-B-cell leukemia homeobox 3	3	hsa-let-7b, hsa-let-7c, hsa-let-7e	-0.39	0.99	6	0	3	3	0	0	0	0	-0.39	0.99	2	0	1	1	0	0	0	0	-	-	-	-	-	-	-	-	-	-	-	-	-	-	-	-	-	-	-	-	-	-	-	-	-	-
DNAL1	dynein, axonemal, light chain 1	5	hsa-let-7b, hsa-let-7c, hsa-let-7e, hsa-miR-221, hsa-miR-222	-0.39	0.45	5	0	2	3	2	0	2	0	-0.1	0.9	1	0	0	1	0	0	0	0	-	-	-	-	-	-	-	-	-	-	-	-	-	-	-	-	-	-	-	-	-	-	-	-	-	-
PPARGC1A	peroxisome proliferator-activated receptor gamma, coactivator 1 alpha	5	hsa-let-7b, hsa-let-7c, hsa-let-7e, hsa-miR-199a-5p	-0.39	0.35	5	2	3	0	2	0	2	0	-0.05	0.8	1	0	1	0	0	0	0	0	-	-	-	-	-	-	-	-	-	-	-	-	-	-	-	-	-	-	-	-	-	-	-	-	-	-
EGR3	early growth response 3	5	hsa-let-7b, hsa-let-7c, hsa-let-7e, hsa-miR-21, hsa-miR-27b	-0.39	0.2	5	3	1	1	0	0	0	0	-0.03	0.22	1	1	0	0	0	0	0	0	-0.19	0.2	1	0	1	0	0	0	0	0	-0.17	0.64	1	0	0	1	0	0	0	0	-	-	-	-	-	-
MINK1	misshapen-like kinase 1 (zebrafish)	3	hsa-miR-199a-5p, hsa-miR-214	-0.39	0.53	5	2	2	1	1	0	1	0	-	-	-	-	-	-	-	-	-	-	-	-	-	-	-	-	-	-	-	-	-	-	-	-	-	-	-	-	-	-	-	-	-	-	-	-
ZNF618	zinc finger protein 618	5	hsa-miR-199a-5p, hsa-miR-221, hsa-miR-222, hsa-miR-224	-0.39	0.35	5	0	4	1	2	2	0	0	-	-	-	-	-	-	-	-	-	-	-	-	-	-	-	-	-	-	-	-	-	-	-	-	-	-	-	-	-	-	-	-	-	-	-	-
E2F6	E2F transcription factor 6	4	hsa-let-7b, hsa-let-7c, hsa-let-7e, hsa-miR-27b	-0.39	0.57	4	3	0	1	0	0	0	0	-0.29	0.94	1	1	0	0	0	0	0	0	-	-	-	-	-	-	-	-	-	-	-0.1	0.57	1	0	0	1	0	0	0	0	-	-	-	-	-	-
GTF2I	general transcription factor II, i	4	hsa-let-7b, hsa-let-7c, hsa-let-7e, hsa-miR-27b	-0.39	0.63	4	0	4	0	0	0	0	0	-0.23	0.74	1	0	1	0	0	0	0	0	-	-	-	-	-	-	-	-	-	-	-0.16	0.63	1	0	1	0	0	0	0	0	-	-	-	-	-	-
ALKBH1	alkB, alkylation repair homolog 1 (E. coli)	4	hsa-let-7b, hsa-let-7c, hsa-let-7e, hsa-miR-31	-0.39	0.21	4	0	3	1	0	0	0	0	-0.18	0.78	1	0	1	0	0	0	0	0	-	-	-	-	-	-	-	-	-	-	-	-	-	-	-	-	-	-	-	-	-0.21	0.21	1	0	0	1
SENP2	SUMO1/sentrin/SMT3 specific peptidase 2	4	hsa-let-7b, hsa-let-7c, hsa-let-7e, hsa-miR-214	-0.39	0.34	4	1	3	0	0	0	0	0	-0.17	0.8	1	0	1	0	0	0	0	0	-	-	-	-	-	-	-	-	-	-	-	-	-	-	-	-	-	-	-	-	-	-	-	-	-	-
SYT1	synaptotagmin I	4	hsa-let-7b, hsa-let-7c, hsa-let-7e, hsa-miR-27b	-0.39	0.5	4	0	3	1	1	0	1	0	-0.17	0.83	1	0	1	0	0	0	0	0	-	-	-	-	-	-	-	-	-	-	-0.22	0.5	1	0	0	1	1	0	1	0	-	-	-	-	-	-
LBH	limb bud and heart development homolog (mouse)	4	hsa-let-7b, hsa-let-7c, hsa-let-7e, hsa-miR-27b	-0.39	0.79	4	0	3	1	0	0	0	0	-0.1	0.93	1	0	1	0	0	0	0	0	-	-	-	-	-	-	-	-	-	-	-0.29	0.79	1	0	0	1	0	0	0	0	-	-	-	-	-	-
ITGA3	integrin, alpha 3 (antigen CD49C, alpha 3 subunit of VLA-3 receptor)	4	hsa-miR-199a-5p, hsa-miR-221, hsa-miR-222	-0.39	0.31	4	2	2	0	2	0	2	0	-	-	-	-	-	-	-	-	-	-	-	-	-	-	-	-	-	-	-	-	-	-	-	-	-	-	-	-	-	-	-	-	-	-	-	-
CDKN1C	cyclin-dependent kinase inhibitor 1C (p57, Kip2)	4	hsa-miR-199a-5p, hsa-miR-221, hsa-miR-222	-0.39	0.28	4	2	0	2	0	0	0	0	-	-	-	-	-	-	-	-	-	-	-	-	-	-	-	-	-	-	-	-	-	-	-	-	-	-	-	-	-	-	-	-	-	-	-	-
CLDN12	claudin 12	3	hsa-let-7b, hsa-let-7c, hsa-let-7e	-0.39	0.95	3	3	0	0	0	0	0	0	-0.39	0.95	1	1	0	0	0	0	0	0	-	-	-	-	-	-	-	-	-	-	-	-	-	-	-	-	-	-	-	-	-	-	-	-	-	-
DDX19A	DEAD (Asp-Glu-Ala-As) box polypeptide 19A	3	hsa-let-7b, hsa-let-7c, hsa-let-7e	-0.39	0.98	3	3	0	0	0	0	0	0	-0.39	0.98	1	1	0	0	0	0	0	0	-	-	-	-	-	-	-	-	-	-	-	-	-	-	-	-	-	-	-	-	-	-	-	-	-	-
DDX19B	DEAD (Asp-Glu-Ala-As) box polypeptide 19B	3	hsa-let-7b, hsa-let-7c, hsa-let-7e	-0.39	0.9	3	3	0	0	0	0	0	0	-0.39	0.9	1	1	0	0	0	0	0	0	-	-	-	-	-	-	-	-	-	-	-	-	-	-	-	-	-	-	-	-	-	-	-	-	-	-
ARHGAP28	Rho GTPase activating protein 28	3	hsa-let-7b, hsa-let-7c, hsa-let-7e	-0.39	0.98	3	3	0	0	0	0	0	0	-0.39	0.98	1	1	0	0	0	0	0	0	-	-	-	-	-	-	-	-	-	-	-	-	-	-	-	-	-	-	-	-	-	-	-	-	-	-
ZFYVE26	zinc finger, FYVE domain containing 26	3	hsa-let-7b, hsa-let-7c, hsa-let-7e	-0.39	0.98	3	3	0	0	0	0	0	0	-0.39	0.98	1	1	0	0	0	0	0	0	-	-	-	-	-	-	-	-	-	-	-	-	-	-	-	-	-	-	-	-	-	-	-	-	-	-
CD2AP	CD2-associated protein	3	hsa-miR-27b, hsa-miR-221, hsa-miR-222	-0.39	0.33	3	0	2	1	0	0	0	0	-	-	-	-	-	-	-	-	-	-	-	-	-	-	-	-	-	-	-	-	-0.22	0.41	1	0	0	1	0	0	0	0	-	-	-	-	-	-
ST3GAL2	ST3 beta-galactoside alpha-2,3-sialyltransferase 2	3	hsa-miR-27b, hsa-miR-31, hsa-miR-103	-0.39	0.12	3	2	1	0	1	0	0	1	-	-	-	-	-	-	-	-	-	-	-	-	-	-	-	-	-	-	-	-	0.01	0.65	1	0	1	0	0	0	0	0	-0.18	0.41	1	1	0	0
VEGFA	vascular endothelial growth factor A	3	hsa-miR-140-5p, hsa-miR-199a-5p	-0.39	0.52	3	1	2	0	0	0	0	0	-	-	-	-	-	-	-	-	-	-	-	-	-	-	-	-	-	-	-	-	-	-	-	-	-	-	-	-	-	-	-	-	-	-	-	-
SOX7	SRY (sex determining region Y)-box 7	2	hsa-miR-21, hsa-miR-27b	-0.39	0.4	2	0	1	1	0	0	0	0	-	-	-	-	-	-	-	-	-	-	-0.21	0.4	1	0	1	0	0	0	0	0	-0.18	0.56	1	0	0	1	0	0	0	0	-	-	-	-	-	-
ZFHX3	zinc finger homeobox 3	1	hsa-miR-27b	-0.39	0.79	2	2	0	0	0	0	0	0	-	-	-	-	-	-	-	-	-	-	-	-	-	-	-	-	-	-	-	-	-0.39	0.79	2	2	0	0	0	0	0	0	-	-	-	-	-	-
FAM81A	family with sequence similarity 81, member A	2	hsa-miR-27b, hsa-miR-103	-0.39	0.2	2	0	0	2	0	0	0	0	-	-	-	-	-	-	-	-	-	-	-	-	-	-	-	-	-	-	-	-	-0.11	0.2	1	0	0	1	0	0	0	0	-	-	-	-	-	-
ZNF827	zinc finger protein 827	2	hsa-miR-27b, hsa-miR-140-5p	-0.39	0.41	2	1	0	1	1	0	0	1	-	-	-	-	-	-	-	-	-	-	-	-	-	-	-	-	-	-	-	-	-0.06	0.45	1	0	0	1	0	0	0	0	-	-	-	-	-	-
PAX3	paired box 3	2	hsa-miR-199a-5p	-0.39	0.62	2	2	0	0	0	0	0	0	-	-	-	-	-	-	-	-	-	-	-	-	-	-	-	-	-	-	-	-	-	-	-	-	-	-	-	-	-	-	-	-	-	-	-	-
STYX	serine/threonine/tyrosine interacting protein	2	hsa-miR-221, hsa-miR-222	-0.39	0.26	2	2	0	0	0	0	0	0	-	-	-	-	-	-	-	-	-	-	-	-	-	-	-	-	-	-	-	-	-	-	-	-	-	-	-	-	-	-	-	-	-	-	-	-
IRF2	interferon regulatory factor 2	2	hsa-miR-221, hsa-miR-222	-0.39	0.39	2	2	0	0	0	0	0	0	-	-	-	-	-	-	-	-	-	-	-	-	-	-	-	-	-	-	-	-	-	-	-	-	-	-	-	-	-	-	-	-	-	-	-	-
C12orf30	chromosome 12 open reading frame 30	2	hsa-miR-221, hsa-miR-222	-0.39	0.12	2	2	0	0	0	0	0	0	-	-	-	-	-	-	-	-	-	-	-	-	-	-	-	-	-	-	-	-	-	-	-	-	-	-	-	-	-	-	-	-	-	-	-	-
MBD2	methyl-CpG binding domain protein 2	2	hsa-miR-221, hsa-miR-222	-0.39	0.12	2	2	0	0	0	0	0	0	-	-	-	-	-	-	-	-	-	-	-	-	-	-	-	-	-	-	-	-	-	-	-	-	-	-	-	-	-	-	-	-	-	-	-	-
CDK9	cyclin-dependent kinase 9	1	hsa-miR-224	-0.39	N/A	2	0	0	2	0	0	0	0	-	-	-	-	-	-	-	-	-	-	-	-	-	-	-	-	-	-	-	-	-	-	-	-	-	-	-	-	-	-	-	-	-	-	-	-
CD69	CD69 molecule	1	hsa-miR-21	-0.39	0.23	1	0	0	1	0	0	0	0	-	-	-	-	-	-	-	-	-	-	-0.39	0.23	1	0	0	1	0	0	0	0	-	-	-	-	-	-	-	-	-	-	-	-	-	-	-	-
RAB11A	RAB11A, member RAS oncogene family	1	hsa-miR-21	-0.39	< 0.1	1	1	0	0	0	0	0	0	-	-	-	-	-	-	-	-	-	-	-0.39	< 0.1	1	1	0	0	0	0	0	0	-	-	-	-	-	-	-	-	-	-	-	-	-	-	-	-
ZNF704	zinc finger protein 704	1	hsa-miR-21	-0.39	0.28	1	0	0	1	1	0	0	1	-	-	-	-	-	-	-	-	-	-	-0.39	0.28	1	0	0	1	1	0	0	1	-	-	-	-	-	-	-	-	-	-	-	-	-	-	-	-
LPIN1	lipin 1	1	hsa-miR-27b	-0.39	0.7	1	0	1	0	3	0	2	1	-	-	-	-	-	-	-	-	-	-	-	-	-	-	-	-	-	-	-	-	-0.39	0.7	1	0	1	0	3	0	2	1	-	-	-	-	-	-
SNF1LK	SNF1-like kinase	1	hsa-miR-27b	-0.39	0.9	1	1	0	0	0	0	0	0	-	-	-	-	-	-	-	-	-	-	-	-	-	-	-	-	-	-	-	-	-0.39	0.9	1	1	0	0	0	0	0	0	-	-	-	-	-	-
STK39	serine threonine kinase 39 (STE20/SPS1 homolog, yeast)	1	hsa-miR-27b	-0.39	0.75	1	1	0	0	0	0	0	0	-	-	-	-	-	-	-	-	-	-	-	-	-	-	-	-	-	-	-	-	-0.39	0.75	1	1	0	0	0	0	0	0	-	-	-	-	-	-
KIAA1787	KIAA1787 protein	1	hsa-miR-27b	-0.39	0.7	1	1	0	0	0	0	0	0	-	-	-	-	-	-	-	-	-	-	-	-	-	-	-	-	-	-	-	-	-0.39	0.7	1	1	0	0	0	0	0	0	-	-	-	-	-	-
ACTA2	actin, alpha 2, smooth muscle, aorta	1	hsa-miR-27b	-0.39	0.41	1	1	0	0	0	0	0	0	-	-	-	-	-	-	-	-	-	-	-	-	-	-	-	-	-	-	-	-	-0.39	0.41	1	1	0	0	0	0	0	0	-	-	-	-	-	-
TMUB1	transmembrane and ubiquitin-like domain containing 1	1	hsa-miR-27b	-0.39	< 0.1	1	1	0	0	0	0	0	0	-	-	-	-	-	-	-	-	-	-	-	-	-	-	-	-	-	-	-	-	-0.39	< 0.1	1	1	0	0	0	0	0	0	-	-	-	-	-	-
MLL3	myeloid/lymphoid or mixed-lineage leukemia 3	1	hsa-miR-27b	-0.39	0.72	1	1	0	0	0	0	0	0	-	-	-	-	-	-	-	-	-	-	-	-	-	-	-	-	-	-	-	-	-0.39	0.72	1	1	0	0	0	0	0	0	-	-	-	-	-	-
ZNF608	zinc finger protein 608	1	hsa-miR-27b	-0.39	0.36	1	0	0	1	1	0	1	0	-	-	-	-	-	-	-	-	-	-	-	-	-	-	-	-	-	-	-	-	-0.39	0.36	1	0	0	1	1	0	1	0	-	-	-	-	-	-
RNF141	ring finger protein 141	1	hsa-miR-27b	-0.39	0.74	1	1	0	0	0	0	0	0	-	-	-	-	-	-	-	-	-	-	-	-	-	-	-	-	-	-	-	-	-0.39	0.74	1	1	0	0	0	0	0	0	-	-	-	-	-	-
NUMB	numb homolog (Drosophila)	1	hsa-miR-31	-0.39	0.46	1	1	0	0	0	0	0	0	-	-	-	-	-	-	-	-	-	-	-	-	-	-	-	-	-	-	-	-	-	-	-	-	-	-	-	-	-	-	-0.39	0.46	1	1	0	0
EHBP1	EH domain binding protein 1	1	hsa-miR-31	-0.39	0.23	1	1	0	0	0	0	0	0	-	-	-	-	-	-	-	-	-	-	-	-	-	-	-	-	-	-	-	-	-	-	-	-	-	-	-	-	-	-	-0.39	0.23	1	1	0	0
RASA1	RAS p21 protein activator (GTPase activating protein) 1	1	hsa-miR-31	-0.39	0.41	1	1	0	0	0	0	0	0	-	-	-	-	-	-	-	-	-	-	-	-	-	-	-	-	-	-	-	-	-	-	-	-	-	-	-	-	-	-	-0.39	0.41	1	1	0	0
KIAA1024	KIAA1024	1	hsa-miR-31	-0.39	0.21	1	0	0	1	1	1	0	0	-	-	-	-	-	-	-	-	-	-	-	-	-	-	-	-	-	-	-	-	-	-	-	-	-	-	-	-	-	-	-0.39	0.21	1	0	0	1
LONRF3	LON peptidase N-terminal domain and ring finger 3	1	hsa-miR-103	-0.39	0.31	1	1	0	0	0	0	0	0	-	-	-	-	-	-	-	-	-	-	-	-	-	-	-	-	-	-	-	-	-	-	-	-	-	-	-	-	-	-	-	-	-	-	-	-
RAI14	retinoic acid induced 14	1	hsa-miR-103	-0.39	0.68	1	1	0	0	0	0	0	0	-	-	-	-	-	-	-	-	-	-	-	-	-	-	-	-	-	-	-	-	-	-	-	-	-	-	-	-	-	-	-	-	-	-	-	-
HERC2	hect domain and RLD 2	1	hsa-miR-103	-0.39	0.69	1	1	0	0	0	0	0	0	-	-	-	-	-	-	-	-	-	-	-	-	-	-	-	-	-	-	-	-	-	-	-	-	-	-	-	-	-	-	-	-	-	-	-	-
CRKRS	Cdc2-related kinase, arginine/serine-rich	1	hsa-miR-103	-0.39	< 0.1	1	1	0	0	0	0	0	0	-	-	-	-	-	-	-	-	-	-	-	-	-	-	-	-	-	-	-	-	-	-	-	-	-	-	-	-	-	-	-	-	-	-	-	-
TFCP2L1	transcription factor CP2-like 1	1	hsa-miR-103	-0.39	0.56	1	0	0	1	1	0	0	1	-	-	-	-	-	-	-	-	-	-	-	-	-	-	-	-	-	-	-	-	-	-	-	-	-	-	-	-	-	-	-	-	-	-	-	-
SLC24A4	solute carrier family 24 (sodium/potassium/calcium exchanger), member 4	1	hsa-miR-214	-0.39	0.48	1	1	0	0	1	0	0	1	-	-	-	-	-	-	-	-	-	-	-	-	-	-	-	-	-	-	-	-	-	-	-	-	-	-	-	-	-	-	-	-	-	-	-	-
CYBRD1	cytochrome b reductase 1	1	hsa-miR-214	-0.39	0.61	1	1	0	0	1	0	1	0	-	-	-	-	-	-	-	-	-	-	-	-	-	-	-	-	-	-	-	-	-	-	-	-	-	-	-	-	-	-	-	-	-	-	-	-
RNF8	ring finger protein 8	1	hsa-miR-214	-0.39	0.58	1	0	0	1	2	0	0	2	-	-	-	-	-	-	-	-	-	-	-	-	-	-	-	-	-	-	-	-	-	-	-	-	-	-	-	-	-	-	-	-	-	-	-	-
CLASP1	cytoplasmic linker associated protein 1	1	hsa-miR-214	-0.39	0.53	1	1	0	0	1	0	1	0	-	-	-	-	-	-	-	-	-	-	-	-	-	-	-	-	-	-	-	-	-	-	-	-	-	-	-	-	-	-	-	-	-	-	-	-
TBC1D10B	TBC1 domain family, member 10B	1	hsa-miR-214	-0.39	0.58	1	0	0	1	2	0	1	1	-	-	-	-	-	-	-	-	-	-	-	-	-	-	-	-	-	-	-	-	-	-	-	-	-	-	-	-	-	-	-	-	-	-	-	-
SEMA5A	sema domain, seven thrombospondin repeats (type 1 and type 1-like), transmembrane domain (TM) and short cytoplasmic domain, (semaphorin) 5A	1	hsa-miR-214	-0.39	0.55	1	0	0	1	3	0	2	1	-	-	-	-	-	-	-	-	-	-	-	-	-	-	-	-	-	-	-	-	-	-	-	-	-	-	-	-	-	-	-	-	-	-	-	-
FGF14	fibroblast growth factor 14	1	hsa-miR-224	-0.39	N/A	1	1	0	0	0	0	0	0	-	-	-	-	-	-	-	-	-	-	-	-	-	-	-	-	-	-	-	-	-	-	-	-	-	-	-	-	-	-	-	-	-	-	-	-
CHP2	calcineurin B homologous protein 2	1	hsa-miR-224	-0.39	N/A	1	1	0	0	0	0	0	0	-	-	-	-	-	-	-	-	-	-	-	-	-	-	-	-	-	-	-	-	-	-	-	-	-	-	-	-	-	-	-	-	-	-	-	-
CDC34	cell division cycle 34 homolog (S. cerevisiae)	3	hsa-let-7b, hsa-let-7c, hsa-let-7e	-0.38	> 0.99	6	3	3	0	0	0	0	0	-0.38	> 0.99	2	1	1	0	0	0	0	0	-	-	-	-	-	-	-	-	-	-	-	-	-	-	-	-	-	-	-	-	-	-	-	-	-	-
PDIK1L	PDLIM1 interacting kinase 1 like	4	hsa-miR-199a-5p, hsa-miR-221, hsa-miR-222	-0.38	0.34	6	2	4	0	0	0	0	0	-	-	-	-	-	-	-	-	-	-	-	-	-	-	-	-	-	-	-	-	-	-	-	-	-	-	-	-	-	-	-	-	-	-	-	-
ACSL6	acyl-CoA synthetase long-chain family member 6	3	hsa-let-7b, hsa-let-7c, hsa-let-7e	-0.38	0.98	3	3	0	0	0	0	0	0	-0.38	0.98	1	1	0	0	0	0	0	0	-	-	-	-	-	-	-	-	-	-	-	-	-	-	-	-	-	-	-	-	-	-	-	-	-	-
FRMD4B	FERM domain containing 4B	3	hsa-let-7b, hsa-let-7c, hsa-let-7e	-0.38	0.82	3	3	0	0	0	0	0	0	-0.38	0.82	1	1	0	0	0	0	0	0	-	-	-	-	-	-	-	-	-	-	-	-	-	-	-	-	-	-	-	-	-	-	-	-	-	-
DVL3	dishevelled, dsh homolog 3 (Drosophila)	3	hsa-let-7b, hsa-let-7c, hsa-let-7e	-0.38	0.77	3	3	0	0	0	0	0	0	-0.38	0.77	1	1	0	0	0	0	0	0	-	-	-	-	-	-	-	-	-	-	-	-	-	-	-	-	-	-	-	-	-	-	-	-	-	-
POLR2D	polymerase (RNA) II (DNA directed) polypeptide D	3	hsa-let-7b, hsa-let-7c, hsa-let-7e	-0.38	0.43	3	3	0	0	0	0	0	0	-0.38	0.43	1	1	0	0	0	0	0	0	-	-	-	-	-	-	-	-	-	-	-	-	-	-	-	-	-	-	-	-	-	-	-	-	-	-
KIAA1305	KIAA1305	3	hsa-let-7b, hsa-let-7c, hsa-let-7e	-0.38	0.98	3	3	0	0	6	0	0	6	-0.38	0.98	1	1	0	0	2	0	0	2	-	-	-	-	-	-	-	-	-	-	-	-	-	-	-	-	-	-	-	-	-	-	-	-	-	-
APBB3	amyloid beta (A4) precursor protein-binding, family B, member 3	3	hsa-let-7b, hsa-let-7c, hsa-let-7e	-0.38	0.98	3	3	0	0	0	0	0	0	-0.38	0.98	1	1	0	0	0	0	0	0	-	-	-	-	-	-	-	-	-	-	-	-	-	-	-	-	-	-	-	-	-	-	-	-	-	-
C9orf40	chromosome 9 open reading frame 40	3	hsa-let-7b, hsa-let-7c, hsa-let-7e	-0.38	0.38	3	3	0	0	0	0	0	0	-0.38	0.38	1	1	0	0	0	0	0	0	-	-	-	-	-	-	-	-	-	-	-	-	-	-	-	-	-	-	-	-	-	-	-	-	-	-
IGF2BP3	insulin-like growth factor 2 mRNA binding protein 3	3	hsa-let-7b, hsa-let-7c, hsa-let-7e	-0.38	0.95	3	3	0	0	0	0	0	0	-0.38	0.95	1	1	0	0	0	0	0	0	-	-	-	-	-	-	-	-	-	-	-	-	-	-	-	-	-	-	-	-	-	-	-	-	-	-
PRPF38B	PRP38 pre-mRNA processing factor 38 (yeast) domain containing B	3	hsa-let-7b, hsa-let-7c, hsa-let-7e	-0.38	0.65	3	3	0	0	0	0	0	0	-0.38	0.65	1	1	0	0	0	0	0	0	-	-	-	-	-	-	-	-	-	-	-	-	-	-	-	-	-	-	-	-	-	-	-	-	-	-
CASP3	caspase 3, apoptosis-related cysteine peptidase	3	hsa-let-7b, hsa-let-7c, hsa-let-7e	-0.38	0.98	3	3	0	0	0	0	0	0	-0.38	0.98	1	1	0	0	0	0	0	0	-	-	-	-	-	-	-	-	-	-	-	-	-	-	-	-	-	-	-	-	-	-	-	-	-	-
TMEM2	transmembrane protein 2	3	hsa-let-7b, hsa-let-7c, hsa-let-7e	-0.38	0.98	3	3	0	0	0	0	0	0	-0.38	0.98	1	1	0	0	0	0	0	0	-	-	-	-	-	-	-	-	-	-	-	-	-	-	-	-	-	-	-	-	-	-	-	-	-	-
SEMA4F	sema domain, immunoglobulin domain (Ig), transmembrane domain (TM) and short cytoplasmic domain, (semaphorin) 4F	3	hsa-let-7b, hsa-let-7c, hsa-let-7e	-0.38	0.79	3	3	0	0	0	0	0	0	-0.38	0.79	1	1	0	0	0	0	0	0	-	-	-	-	-	-	-	-	-	-	-	-	-	-	-	-	-	-	-	-	-	-	-	-	-	-
TM9SF3	transmembrane 9 superfamily member 3	3	hsa-miR-31, hsa-miR-199a-5p	-0.38	0.21	3	0	0	3	0	0	0	0	-	-	-	-	-	-	-	-	-	-	-	-	-	-	-	-	-	-	-	-	-	-	-	-	-	-	-	-	-	-	-0.21	0.21	1	0	0	1
BMF	Bcl2 modifying factor	3	hsa-miR-214, hsa-miR-221, hsa-miR-222	-0.38	0.5	3	2	0	1	1	0	0	1	-	-	-	-	-	-	-	-	-	-	-	-	-	-	-	-	-	-	-	-	-	-	-	-	-	-	-	-	-	-	-	-	-	-	-	-
FOSB	FBJ murine osteosarcoma viral oncogene homolog B	2	hsa-miR-27b, hsa-miR-224	-0.38	0.51	2	1	0	1	0	0	0	0	-	-	-	-	-	-	-	-	-	-	-	-	-	-	-	-	-	-	-	-	-0.31	0.51	1	1	0	0	0	0	0	0	-	-	-	-	-	-
GNA13	guanine nucleotide binding protein (G protein), alpha 13	2	hsa-miR-27b, hsa-miR-31	-0.38	0.45	2	1	0	1	0	0	0	0	-	-	-	-	-	-	-	-	-	-	-	-	-	-	-	-	-	-	-	-	-0.16	0.72	1	0	0	1	0	0	0	0	-0.22	0.45	1	1	0	0
VAMP4	vesicle-associated membrane protein 4	2	hsa-miR-31, hsa-miR-103	-0.38	0.17	2	0	2	0	0	0	0	0	-	-	-	-	-	-	-	-	-	-	-	-	-	-	-	-	-	-	-	-	-	-	-	-	-	-	-	-	-	-	-0.17	0.17	1	0	1	0
TPD52	tumor protein D52	1	hsa-miR-103	-0.38	0.85	2	1	0	1	0	0	0	0	-	-	-	-	-	-	-	-	-	-	-	-	-	-	-	-	-	-	-	-	-	-	-	-	-	-	-	-	-	-	-	-	-	-	-	-
SUFU	suppressor of fused homolog (Drosophila)	2	hsa-miR-103, hsa-miR-224	-0.38	0.53	2	0	0	2	2	0	2	0	-	-	-	-	-	-	-	-	-	-	-	-	-	-	-	-	-	-	-	-	-	-	-	-	-	-	-	-	-	-	-	-	-	-	-	-
SRRM1	serine/arginine repetitive matrix 1	2	hsa-miR-199a-5p	-0.38	0.71	2	2	0	0	0	0	0	0	-	-	-	-	-	-	-	-	-	-	-	-	-	-	-	-	-	-	-	-	-	-	-	-	-	-	-	-	-	-	-	-	-	-	-	-
ZNF215	zinc finger protein 215	2	hsa-miR-199a-5p	-0.38	0.27	2	2	0	0	0	0	0	0	-	-	-	-	-	-	-	-	-	-	-	-	-	-	-	-	-	-	-	-	-	-	-	-	-	-	-	-	-	-	-	-	-	-	-	-
GLIPR1	GLI pathogenesis-related 1 (glioma)	2	hsa-miR-199a-5p	-0.38	< 0.1	2	2	0	0	0	0	0	0	-	-	-	-	-	-	-	-	-	-	-	-	-	-	-	-	-	-	-	-	-	-	-	-	-	-	-	-	-	-	-	-	-	-	-	-
WNT2	wingless-type MMTV integration site family member 2	2	hsa-miR-199a-5p	-0.38	0.67	2	2	0	0	0	0	0	0	-	-	-	-	-	-	-	-	-	-	-	-	-	-	-	-	-	-	-	-	-	-	-	-	-	-	-	-	-	-	-	-	-	-	-	-
MEGF9	multiple EGF-like-domains 9	2	hsa-miR-221, hsa-miR-222	-0.38	0.15	2	2	0	0	0	0	0	0	-	-	-	-	-	-	-	-	-	-	-	-	-	-	-	-	-	-	-	-	-	-	-	-	-	-	-	-	-	-	-	-	-	-	-	-
CCL1	chemokine (C-C motif) ligand 1	1	hsa-miR-21	-0.38	0.59	1	1	0	0	0	0	0	0	-	-	-	-	-	-	-	-	-	-	-0.38	0.59	1	1	0	0	0	0	0	0	-	-	-	-	-	-	-	-	-	-	-	-	-	-	-	-
PHB	prohibitin	1	hsa-miR-27b	-0.38	0.82	1	1	0	0	0	0	0	0	-	-	-	-	-	-	-	-	-	-	-	-	-	-	-	-	-	-	-	-	-0.38	0.82	1	1	0	0	0	0	0	0	-	-	-	-	-	-
VEGFC	vascular endothelial growth factor C	1	hsa-miR-27b	-0.38	0.53	1	0	0	1	1	0	1	0	-	-	-	-	-	-	-	-	-	-	-	-	-	-	-	-	-	-	-	-	-0.38	0.53	1	0	0	1	1	0	1	0	-	-	-	-	-	-
HBEGF	heparin-binding EGF-like growth factor	1	hsa-miR-27b	-0.38	0.84	1	1	0	0	0	0	0	0	-	-	-	-	-	-	-	-	-	-	-	-	-	-	-	-	-	-	-	-	-0.38	0.84	1	1	0	0	0	0	0	0	-	-	-	-	-	-
FAM76B	family with sequence similarity 76, member B	1	hsa-miR-27b	-0.38	0.65	1	0	1	0	1	0	1	0	-	-	-	-	-	-	-	-	-	-	-	-	-	-	-	-	-	-	-	-	-0.38	0.65	1	0	1	0	1	0	1	0	-	-	-	-	-	-
TLK2	tousled-like kinase 2	1	hsa-miR-27b	-0.38	0.9	1	1	0	0	0	0	0	0	-	-	-	-	-	-	-	-	-	-	-	-	-	-	-	-	-	-	-	-	-0.38	0.9	1	1	0	0	0	0	0	0	-	-	-	-	-	-
PIP5K1B	phosphatidylinositol-4-phosphate 5-kinase, type I, beta	1	hsa-miR-27b	-0.38	0.13	1	1	0	0	0	0	0	0	-	-	-	-	-	-	-	-	-	-	-	-	-	-	-	-	-	-	-	-	-0.38	0.13	1	1	0	0	0	0	0	0	-	-	-	-	-	-
OPA1	optic atrophy 1 (autosomal dominant)	1	hsa-miR-27b	-0.38	0.57	1	1	0	0	0	0	0	0	-	-	-	-	-	-	-	-	-	-	-	-	-	-	-	-	-	-	-	-	-0.38	0.57	1	1	0	0	0	0	0	0	-	-	-	-	-	-
DTNA	dystrobrevin, alpha	1	hsa-miR-27b	-0.38	0.49	1	1	0	0	1	0	1	0	-	-	-	-	-	-	-	-	-	-	-	-	-	-	-	-	-	-	-	-	-0.38	0.49	1	1	0	0	1	0	1	0	-	-	-	-	-	-
NDUFS4	NADH dehydrogenase (ubiquinone) Fe-S protein 4, 18kDa (NADH-coenzyme Q reductase)	1	hsa-miR-27b	-0.38	0.4	1	1	0	0	0	0	0	0	-	-	-	-	-	-	-	-	-	-	-	-	-	-	-	-	-	-	-	-	-0.38	0.4	1	1	0	0	0	0	0	0	-	-	-	-	-	-
RGS17	regulator of G-protein signaling 17	1	hsa-miR-27b	-0.38	0.64	1	1	0	0	0	0	0	0	-	-	-	-	-	-	-	-	-	-	-	-	-	-	-	-	-	-	-	-	-0.38	0.64	1	1	0	0	0	0	0	0	-	-	-	-	-	-
CNOT7	CCR4-NOT transcription complex, subunit 7	1	hsa-miR-27b	-0.38	< 0.1	1	1	0	0	0	0	0	0	-	-	-	-	-	-	-	-	-	-	-	-	-	-	-	-	-	-	-	-	-0.38	< 0.1	1	1	0	0	0	0	0	0	-	-	-	-	-	-
AGPAT3	1-acylglycerol-3-phosphate O-acyltransferase 3	1	hsa-miR-27b	-0.38	0.72	1	1	0	0	1	0	1	0	-	-	-	-	-	-	-	-	-	-	-	-	-	-	-	-	-	-	-	-	-0.38	0.72	1	1	0	0	1	0	1	0	-	-	-	-	-	-
ZFP30	zinc finger protein 30 homolog (mouse)	1	hsa-miR-31	-0.38	0.31	1	1	0	0	0	0	0	0	-	-	-	-	-	-	-	-	-	-	-	-	-	-	-	-	-	-	-	-	-	-	-	-	-	-	-	-	-	-	-0.38	0.31	1	1	0	0
RNF183	ring finger protein 183	1	hsa-miR-31	-0.38	0.29	1	1	0	0	0	0	0	0	-	-	-	-	-	-	-	-	-	-	-	-	-	-	-	-	-	-	-	-	-	-	-	-	-	-	-	-	-	-	-0.38	0.29	1	1	0	0
PHYHIPL	phytanoyl-CoA 2-hydroxylase interacting protein-like	1	hsa-miR-103	-0.38	0.65	1	1	0	0	0	0	0	0	-	-	-	-	-	-	-	-	-	-	-	-	-	-	-	-	-	-	-	-	-	-	-	-	-	-	-	-	-	-	-	-	-	-	-	-
RCAN1	regulator of calcineurin 1	1	hsa-miR-103	-0.38	0.31	1	1	0	0	0	0	0	0	-	-	-	-	-	-	-	-	-	-	-	-	-	-	-	-	-	-	-	-	-	-	-	-	-	-	-	-	-	-	-	-	-	-	-	-
NDEL1	nudE nuclear distribution gene E homolog (A. nidulans)-like 1	1	hsa-miR-103	-0.38	0.69	1	1	0	0	0	0	0	0	-	-	-	-	-	-	-	-	-	-	-	-	-	-	-	-	-	-	-	-	-	-	-	-	-	-	-	-	-	-	-	-	-	-	-	-
SLC12A6	solute carrier family 12 (potassium/chloride transporters), member 6	1	hsa-miR-103	-0.38	0.64	1	1	0	0	0	0	0	0	-	-	-	-	-	-	-	-	-	-	-	-	-	-	-	-	-	-	-	-	-	-	-	-	-	-	-	-	-	-	-	-	-	-	-	-
CAB39	calcium binding protein 39	1	hsa-miR-103	-0.38	0.32	1	1	0	0	0	0	0	0	-	-	-	-	-	-	-	-	-	-	-	-	-	-	-	-	-	-	-	-	-	-	-	-	-	-	-	-	-	-	-	-	-	-	-	-
ZCCHC2	zinc finger, CCHC domain containing 2	1	hsa-miR-103	-0.38	0.54	1	0	0	1	1	0	1	0	-	-	-	-	-	-	-	-	-	-	-	-	-	-	-	-	-	-	-	-	-	-	-	-	-	-	-	-	-	-	-	-	-	-	-	-
RALA	v-ral simian leukemia viral oncogene homolog A (ras related)	1	hsa-miR-140-5p	-0.38	0.66	1	1	0	0	0	0	0	0	-	-	-	-	-	-	-	-	-	-	-	-	-	-	-	-	-	-	-	-	-	-	-	-	-	-	-	-	-	-	-	-	-	-	-	-
FAM105A	family with sequence similarity 105, member A	1	hsa-miR-140-5p	-0.38	0.19	1	1	0	0	0	0	0	0	-	-	-	-	-	-	-	-	-	-	-	-	-	-	-	-	-	-	-	-	-	-	-	-	-	-	-	-	-	-	-	-	-	-	-	-
SRCAP	Snf2-related CREBBP activator protein	1	hsa-miR-140-5p	-0.38	0.58	1	1	0	0	0	0	0	0	-	-	-	-	-	-	-	-	-	-	-	-	-	-	-	-	-	-	-	-	-	-	-	-	-	-	-	-	-	-	-	-	-	-	-	-
CORO2A	coronin, actin binding protein, 2A	1	hsa-miR-140-5p	-0.38	0.17	1	1	0	0	0	0	0	0	-	-	-	-	-	-	-	-	-	-	-	-	-	-	-	-	-	-	-	-	-	-	-	-	-	-	-	-	-	-	-	-	-	-	-	-
P15RS	cyclin-dependent kinase 2B-inhibitor-related protein	1	hsa-miR-224	-0.38	N/A	1	0	1	0	2	0	2	0	-	-	-	-	-	-	-	-	-	-	-	-	-	-	-	-	-	-	-	-	-	-	-	-	-	-	-	-	-	-	-	-	-	-	-	-
LYPLA1	lysophospholipase I	1	hsa-miR-224	-0.38	N/A	1	1	0	0	0	0	0	0	-	-	-	-	-	-	-	-	-	-	-	-	-	-	-	-	-	-	-	-	-	-	-	-	-	-	-	-	-	-	-	-	-	-	-	-
BTBD9	BTB (POZ) domain containing 9	5	hsa-let-7b, hsa-let-7c, hsa-let-7e, hsa-miR-199a-5p	-0.37	0.81	5	2	0	3	2	0	2	0	-0.16	0.95	1	0	0	1	0	0	0	0	-	-	-	-	-	-	-	-	-	-	-	-	-	-	-	-	-	-	-	-	-	-	-	-	-	-
HOXC11	homeobox C11	4	hsa-let-7b, hsa-let-7c, hsa-let-7e, hsa-miR-27b	-0.37	0.81	5	0	2	3	0	0	0	0	-0.07	0.91	1	0	0	1	0	0	0	0	-	-	-	-	-	-	-	-	-	-	-0.3	0.81	2	0	2	0	0	0	0	0	-	-	-	-	-	-
ARHGEF15	Rho guanine nucleotide exchange factor (GEF) 15	4	hsa-let-7b, hsa-let-7c, hsa-let-7e, hsa-miR-31	-0.37	0.21	4	0	0	4	0	0	0	0	-0.19	0.93	1	0	0	1	0	0	0	0	-	-	-	-	-	-	-	-	-	-	-	-	-	-	-	-	-	-	-	-	-0.18	0.21	1	0	0	1
BCL2L1	BCL2-like 1	4	hsa-let-7b, hsa-let-7c, hsa-let-7e, hsa-miR-140-5p	-0.37	0.37	4	4	0	0	0	0	0	0	-0.13	0.84	1	1	0	0	0	0	0	0	-	-	-	-	-	-	-	-	-	-	-	-	-	-	-	-	-	-	-	-	-	-	-	-	-	-
ZADH2	zinc binding alcohol dehydrogenase domain containing 2	4	hsa-miR-21, hsa-miR-27b, hsa-miR-221, hsa-miR-222	-0.37	0.12	4	0	1	3	2	0	2	0	-	-	-	-	-	-	-	-	-	-	-0.06	0.4	1	0	1	0	0	0	0	0	-0.01	0.7	1	0	0	1	0	0	0	0	-	-	-	-	-	-
CD200R1	CD200 receptor 1	3	hsa-let-7b, hsa-let-7c, hsa-let-7e	-0.37	0.95	3	3	0	0	0	0	0	0	-0.37	0.95	1	1	0	0	0	0	0	0	-	-	-	-	-	-	-	-	-	-	-	-	-	-	-	-	-	-	-	-	-	-	-	-	-	-
UTRN	utrophin	3	hsa-let-7b, hsa-let-7c, hsa-let-7e	-0.37	0.84	3	3	0	0	0	0	0	0	-0.37	0.84	1	1	0	0	0	0	0	0	-	-	-	-	-	-	-	-	-	-	-	-	-	-	-	-	-	-	-	-	-	-	-	-	-	-
NAT12	N-acetyltransferase 12	3	hsa-let-7b, hsa-let-7c, hsa-let-7e	-0.37	0.91	3	0	3	0	3	0	0	3	-0.37	0.91	1	0	1	0	1	0	0	1	-	-	-	-	-	-	-	-	-	-	-	-	-	-	-	-	-	-	-	-	-	-	-	-	-	-
FUT9	fucosyltransferase 9 (alpha (1,3) fucosyltransferase)	3	hsa-miR-27b, hsa-miR-199a-5p	-0.37	< 0.1	3	1	2	0	2	0	2	0	-	-	-	-	-	-	-	-	-	-	-	-	-	-	-	-	-	-	-	-	-0.03	< 0.1	1	1	0	0	0	0	0	0	-	-	-	-	-	-
WNT3A	wingless-type MMTV integration site family, member 3A	2	hsa-miR-27b, hsa-miR-103	-0.37	0.73	2	1	0	1	0	0	0	0	-	-	-	-	-	-	-	-	-	-	-	-	-	-	-	-	-	-	-	-	-0.15	0.84	1	1	0	0	0	0	0	0	-	-	-	-	-	-
FLRT2	fibronectin leucine rich transmembrane protein 2	2	hsa-miR-27b, hsa-miR-140-5p	-0.37	0.44	2	0	0	2	2	0	1	1	-	-	-	-	-	-	-	-	-	-	-	-	-	-	-	-	-	-	-	-	-0.14	0.44	1	0	0	1	1	0	1	0	-	-	-	-	-	-
MTFR1	mitochondrial fission regulator 1	2	hsa-miR-31, hsa-miR-214	-0.37	0.21	2	0	1	1	0	0	0	0	-	-	-	-	-	-	-	-	-	-	-	-	-	-	-	-	-	-	-	-	-	-	-	-	-	-	-	-	-	-	-0.24	0.21	1	0	0	1
ARL8A	ADP-ribosylation factor-like 8A	2	hsa-miR-103, hsa-miR-214	-0.37	0.35	2	1	1	0	0	0	0	0	-	-	-	-	-	-	-	-	-	-	-	-	-	-	-	-	-	-	-	-	-	-	-	-	-	-	-	-	-	-	-	-	-	-	-	-
C18orf34	chromosome 18 open reading frame 34	2	hsa-miR-103, hsa-miR-224	-0.37	0.45	2	0	0	2	0	0	0	0	-	-	-	-	-	-	-	-	-	-	-	-	-	-	-	-	-	-	-	-	-	-	-	-	-	-	-	-	-	-	-	-	-	-	-	-
ALS2	amyotrophic lateral sclerosis 2 (juvenile)	2	hsa-miR-199a-5p	-0.37	0.78	2	2	0	0	0	0	0	0	-	-	-	-	-	-	-	-	-	-	-	-	-	-	-	-	-	-	-	-	-	-	-	-	-	-	-	-	-	-	-	-	-	-	-	-
C21orf66	chromosome 21 open reading frame 66	2	hsa-miR-199a-5p	-0.37	0.67	2	2	0	0	0	0	0	0	-	-	-	-	-	-	-	-	-	-	-	-	-	-	-	-	-	-	-	-	-	-	-	-	-	-	-	-	-	-	-	-	-	-	-	-
TIMM10	translocase of inner mitochondrial membrane 10 homolog (yeast)	2	hsa-miR-199a-5p	-0.37	0.42	2	2	0	0	0	0	0	0	-	-	-	-	-	-	-	-	-	-	-	-	-	-	-	-	-	-	-	-	-	-	-	-	-	-	-	-	-	-	-	-	-	-	-	-
YWHAG	tyrosine 3-monooxygenase/tryptophan 5-monooxygenase activation protein, gamma polypeptide	2	hsa-miR-221, hsa-miR-222	-0.37	0.2	2	0	0	2	2	0	2	0	-	-	-	-	-	-	-	-	-	-	-	-	-	-	-	-	-	-	-	-	-	-	-	-	-	-	-	-	-	-	-	-	-	-	-	-
OPCML	opioid binding protein/cell adhesion molecule-like	1	hsa-miR-224	-0.37	N/A	2	0	2	0	1	0	1	0	-	-	-	-	-	-	-	-	-	-	-	-	-	-	-	-	-	-	-	-	-	-	-	-	-	-	-	-	-	-	-	-	-	-	-	-
FAM78A	family with sequence similarity 78, member A	1	hsa-miR-27b	-0.37	0.91	1	1	0	0	0	0	0	0	-	-	-	-	-	-	-	-	-	-	-	-	-	-	-	-	-	-	-	-	-0.37	0.91	1	1	0	0	0	0	0	0	-	-	-	-	-	-
ING5	inhibitor of growth family, member 5	1	hsa-miR-27b	-0.37	0.88	1	1	0	0	1	0	1	0	-	-	-	-	-	-	-	-	-	-	-	-	-	-	-	-	-	-	-	-	-0.37	0.88	1	1	0	0	1	0	1	0	-	-	-	-	-	-
XIAP	X-linked inhibitor of apoptosis	1	hsa-miR-27b	-0.37	0.53	1	0	1	0	1	0	1	0	-	-	-	-	-	-	-	-	-	-	-	-	-	-	-	-	-	-	-	-	-0.37	0.53	1	0	1	0	1	0	1	0	-	-	-	-	-	-
E2F7	E2F transcription factor 7	1	hsa-miR-27b	-0.37	0.9	1	1	0	0	0	0	0	0	-	-	-	-	-	-	-	-	-	-	-	-	-	-	-	-	-	-	-	-	-0.37	0.9	1	1	0	0	0	0	0	0	-	-	-	-	-	-
POU2F3	POU class 2 homeobox 3	1	hsa-miR-27b	-0.37	0.44	1	0	0	1	1	0	1	0	-	-	-	-	-	-	-	-	-	-	-	-	-	-	-	-	-	-	-	-	-0.37	0.44	1	0	0	1	1	0	1	0	-	-	-	-	-	-
EIF2C2	eukaryotic translation initiation factor 2C, 2	1	hsa-miR-27b	-0.37	0.3	1	0	0	1	1	0	1	0	-	-	-	-	-	-	-	-	-	-	-	-	-	-	-	-	-	-	-	-	-0.37	0.3	1	0	0	1	1	0	1	0	-	-	-	-	-	-
IL34	interleukin 34	1	hsa-miR-31	-0.37	0.51	1	1	0	0	0	0	0	0	-	-	-	-	-	-	-	-	-	-	-	-	-	-	-	-	-	-	-	-	-	-	-	-	-	-	-	-	-	-	-0.37	0.51	1	1	0	0
UACA	uveal autoantigen with coiled-coil domains and ankyrin repeats	1	hsa-miR-31	-0.37	0.42	1	1	0	0	0	0	0	0	-	-	-	-	-	-	-	-	-	-	-	-	-	-	-	-	-	-	-	-	-	-	-	-	-	-	-	-	-	-	-0.37	0.42	1	1	0	0
HOMER1	homer homolog 1 (Drosophila)	1	hsa-miR-31	-0.37	0.32	1	1	0	0	0	0	0	0	-	-	-	-	-	-	-	-	-	-	-	-	-	-	-	-	-	-	-	-	-	-	-	-	-	-	-	-	-	-	-0.37	0.32	1	1	0	0
TFRC	transferrin receptor (p90, CD71)	1	hsa-miR-31	-0.37	0.31	1	1	0	0	0	0	0	0	-	-	-	-	-	-	-	-	-	-	-	-	-	-	-	-	-	-	-	-	-	-	-	-	-	-	-	-	-	-	-0.37	0.31	1	1	0	0
SDCBP	syndecan binding protein (syntenin)	1	hsa-miR-103	-0.37	0.74	1	1	0	0	0	0	0	0	-	-	-	-	-	-	-	-	-	-	-	-	-	-	-	-	-	-	-	-	-	-	-	-	-	-	-	-	-	-	-	-	-	-	-	-
FERMT2	fermitin family homolog 2 (Drosophila)	1	hsa-miR-103	-0.37	0.61	1	0	0	1	0	0	0	0	-	-	-	-	-	-	-	-	-	-	-	-	-	-	-	-	-	-	-	-	-	-	-	-	-	-	-	-	-	-	-	-	-	-	-	-
MARCH3	membrane-associated ring finger (C3HC4) 3	1	hsa-miR-103	-0.37	0.73	1	1	0	0	0	0	0	0	-	-	-	-	-	-	-	-	-	-	-	-	-	-	-	-	-	-	-	-	-	-	-	-	-	-	-	-	-	-	-	-	-	-	-	-
ZHX3	zinc fingers and homeoboxes 3	1	hsa-miR-103	-0.37	0.71	1	0	0	1	2	0	2	0	-	-	-	-	-	-	-	-	-	-	-	-	-	-	-	-	-	-	-	-	-	-	-	-	-	-	-	-	-	-	-	-	-	-	-	-
C5orf23	chromosome 5 open reading frame 23	1	hsa-miR-140-5p	-0.37	0.72	1	1	0	0	0	0	0	0	-	-	-	-	-	-	-	-	-	-	-	-	-	-	-	-	-	-	-	-	-	-	-	-	-	-	-	-	-	-	-	-	-	-	-	-
IGFBP5	insulin-like growth factor binding protein 5	1	hsa-miR-140-5p	-0.37	0.73	1	1	0	0	0	0	0	0	-	-	-	-	-	-	-	-	-	-	-	-	-	-	-	-	-	-	-	-	-	-	-	-	-	-	-	-	-	-	-	-	-	-	-	-
WDR86	WD repeat domain 86	1	hsa-miR-214	-0.37	0.34	1	1	0	0	0	0	0	0	-	-	-	-	-	-	-	-	-	-	-	-	-	-	-	-	-	-	-	-	-	-	-	-	-	-	-	-	-	-	-	-	-	-	-	-
FAM155A	family with sequence similarity 155, member A	1	hsa-miR-214	-0.37	0.42	1	1	0	0	0	0	0	0	-	-	-	-	-	-	-	-	-	-	-	-	-	-	-	-	-	-	-	-	-	-	-	-	-	-	-	-	-	-	-	-	-	-	-	-
KAL1	Kallmann syndrome 1 sequence	1	hsa-miR-224	-0.37	N/A	1	0	1	0	1	0	0	1	-	-	-	-	-	-	-	-	-	-	-	-	-	-	-	-	-	-	-	-	-	-	-	-	-	-	-	-	-	-	-	-	-	-	-	-
RNF44	ring finger protein 44	5	hsa-let-7b, hsa-let-7c, hsa-let-7e, hsa-miR-221, hsa-miR-222	-0.36	0.34	5	0	5	0	0	0	0	0	-0.17	0.94	1	0	1	0	0	0	0	0	-	-	-	-	-	-	-	-	-	-	-	-	-	-	-	-	-	-	-	-	-	-	-	-	-	-
MTMR3	myotubularin related protein 3	5	hsa-let-7b, hsa-let-7c, hsa-let-7e, hsa-miR-199a-5p	-0.36	0.67	5	0	2	3	2	0	0	2	-0.13	0.79	1	0	0	1	0	0	0	0	-	-	-	-	-	-	-	-	-	-	-	-	-	-	-	-	-	-	-	-	-	-	-	-	-	-
CALN1	calneuron 1	4	hsa-let-7b, hsa-let-7c, hsa-let-7e, hsa-miR-214	-0.36	0.6	4	0	3	1	3	0	1	2	-0.15	0.89	1	0	1	0	0	0	0	0	-	-	-	-	-	-	-	-	-	-	-	-	-	-	-	-	-	-	-	-	-	-	-	-	-	-
ZSWIM4	zinc finger, SWIM-type containing 4	4	hsa-miR-199a-5p, hsa-miR-221, hsa-miR-222	-0.36	< 0.1	4	2	2	0	0	0	0	0	-	-	-	-	-	-	-	-	-	-	-	-	-	-	-	-	-	-	-	-	-	-	-	-	-	-	-	-	-	-	-	-	-	-	-	-
USP38	ubiquitin specific peptidase 38	3	hsa-let-7b, hsa-let-7c, hsa-let-7e	-0.36	0.81	3	0	0	3	0	0	0	0	-0.36	0.81	1	0	0	1	0	0	0	0	-	-	-	-	-	-	-	-	-	-	-	-	-	-	-	-	-	-	-	-	-	-	-	-	-	-
GEMIN7	gem (nuclear organelle) associated protein 7	3	hsa-let-7b, hsa-let-7c, hsa-let-7e	-0.36	< 0.1	3	3	0	0	0	0	0	0	-0.36	< 0.1	1	1	0	0	0	0	0	0	-	-	-	-	-	-	-	-	-	-	-	-	-	-	-	-	-	-	-	-	-	-	-	-	-	-
CCL7	chemokine (C-C motif) ligand 7	3	hsa-let-7b, hsa-let-7c, hsa-let-7e	-0.36	0.9	3	3	0	0	0	0	0	0	-0.36	0.9	1	1	0	0	0	0	0	0	-	-	-	-	-	-	-	-	-	-	-	-	-	-	-	-	-	-	-	-	-	-	-	-	-	-
IGSF1	immunoglobulin superfamily, member 1	3	hsa-let-7b, hsa-let-7c, hsa-let-7e	-0.36	0.86	3	3	0	0	0	0	0	0	-0.36	0.86	1	1	0	0	0	0	0	0	-	-	-	-	-	-	-	-	-	-	-	-	-	-	-	-	-	-	-	-	-	-	-	-	-	-
DDI2	DDI1, DNA-damage inducible 1, homolog 2 (S. cerevisiae)	3	hsa-let-7b, hsa-let-7c, hsa-let-7e	-0.36	0.86	3	3	0	0	0	0	0	0	-0.36	0.86	1	1	0	0	0	0	0	0	-	-	-	-	-	-	-	-	-	-	-	-	-	-	-	-	-	-	-	-	-	-	-	-	-	-
NHLRC3	NHL repeat containing 3	3	hsa-let-7b, hsa-let-7c, hsa-let-7e	-0.36	0.94	3	3	0	0	0	0	0	0	-0.36	0.94	1	1	0	0	0	0	0	0	-	-	-	-	-	-	-	-	-	-	-	-	-	-	-	-	-	-	-	-	-	-	-	-	-	-
PLEKHG7	pleckstrin homology domain containing, family G (with RhoGef domain) member 7	3	hsa-let-7b, hsa-let-7c, hsa-let-7e	-0.36	0.9	3	3	0	0	0	0	0	0	-0.36	0.9	1	1	0	0	0	0	0	0	-	-	-	-	-	-	-	-	-	-	-	-	-	-	-	-	-	-	-	-	-	-	-	-	-	-
ZNF238	zinc finger protein 238	3	hsa-miR-27b, hsa-miR-199a-5p	-0.36	0.34	3	0	1	2	0	0	0	0	-	-	-	-	-	-	-	-	-	-	-	-	-	-	-	-	-	-	-	-	-0.19	0.54	1	0	1	0	0	0	0	0	-	-	-	-	-	-
EXOC5	exocyst complex component 5	2	hsa-miR-103, hsa-miR-214	-0.36	0.44	2	0	1	1	1	0	1	0	-	-	-	-	-	-	-	-	-	-	-	-	-	-	-	-	-	-	-	-	-	-	-	-	-	-	-	-	-	-	-	-	-	-	-	-
SLC9A8	solute carrier family 9 (sodium/hydrogen exchanger), member 8	2	hsa-miR-199a-5p	-0.36	0.55	2	0	0	2	2	0	2	0	-	-	-	-	-	-	-	-	-	-	-	-	-	-	-	-	-	-	-	-	-	-	-	-	-	-	-	-	-	-	-	-	-	-	-	-
HMG20A	high-mobility group 20A	1	hsa-miR-214	-0.36	0.69	2	0	0	2	1	0	1	0	-	-	-	-	-	-	-	-	-	-	-	-	-	-	-	-	-	-	-	-	-	-	-	-	-	-	-	-	-	-	-	-	-	-	-	-
CUX2	cut-like homeobox 2	2	hsa-miR-221, hsa-miR-222	-0.36	0.42	2	2	0	0	2	0	0	2	-	-	-	-	-	-	-	-	-	-	-	-	-	-	-	-	-	-	-	-	-	-	-	-	-	-	-	-	-	-	-	-	-	-	-	-
KLHDC5	kelch domain containing 5	1	hsa-miR-21	-0.36	0.24	1	0	0	1	1	0	1	0	-	-	-	-	-	-	-	-	-	-	-0.36	0.24	1	0	0	1	1	0	1	0	-	-	-	-	-	-	-	-	-	-	-	-	-	-	-	-
C10orf12	chromosome 10 open reading frame 12	1	hsa-miR-21	-0.36	0.18	1	0	0	1	0	0	0	0	-	-	-	-	-	-	-	-	-	-	-0.36	0.18	1	0	0	1	0	0	0	0	-	-	-	-	-	-	-	-	-	-	-	-	-	-	-	-
C2orf18	chromosome 2 open reading frame 18	1	hsa-miR-21	-0.36	< 0.1	1	1	0	0	0	0	0	0	-	-	-	-	-	-	-	-	-	-	-0.36	< 0.1	1	1	0	0	0	0	0	0	-	-	-	-	-	-	-	-	-	-	-	-	-	-	-	-
MEIS1	Meis homeobox 1	1	hsa-miR-21	-0.36	0.29	1	1	0	0	0	0	0	0	-	-	-	-	-	-	-	-	-	-	-0.36	0.29	1	1	0	0	0	0	0	0	-	-	-	-	-	-	-	-	-	-	-	-	-	-	-	-
ARHGAP24	Rho GTPase activating protein 24	1	hsa-miR-21	-0.36	0.67	1	1	0	0	0	0	0	0	-	-	-	-	-	-	-	-	-	-	-0.36	0.67	1	1	0	0	0	0	0	0	-	-	-	-	-	-	-	-	-	-	-	-	-	-	-	-
ZNF783	zinc finger family member 783	1	hsa-miR-27b	-0.36	0.14	1	1	0	0	1	0	0	1	-	-	-	-	-	-	-	-	-	-	-	-	-	-	-	-	-	-	-	-	-0.36	0.14	1	1	0	0	1	0	0	1	-	-	-	-	-	-
LPCAT1	lysophosphatidylcholine acyltransferase 1	1	hsa-miR-27b	-0.36	0.85	1	1	0	0	0	0	0	0	-	-	-	-	-	-	-	-	-	-	-	-	-	-	-	-	-	-	-	-	-0.36	0.85	1	1	0	0	0	0	0	0	-	-	-	-	-	-
ABBA-1	actin-bundling protein with BAIAP2 homology	1	hsa-miR-27b	-0.36	0.9	1	1	0	0	0	0	0	0	-	-	-	-	-	-	-	-	-	-	-	-	-	-	-	-	-	-	-	-	-0.36	0.9	1	1	0	0	0	0	0	0	-	-	-	-	-	-
COL21A1	collagen, type XXI, alpha 1	1	hsa-miR-27b	-0.36	0.9	1	1	0	0	0	0	0	0	-	-	-	-	-	-	-	-	-	-	-	-	-	-	-	-	-	-	-	-	-0.36	0.9	1	1	0	0	0	0	0	0	-	-	-	-	-	-
STX12	syntaxin 12	1	hsa-miR-31	-0.36	0.44	1	1	0	0	0	0	0	0	-	-	-	-	-	-	-	-	-	-	-	-	-	-	-	-	-	-	-	-	-	-	-	-	-	-	-	-	-	-	-0.36	0.44	1	1	0	0
RGAG1	retrotransposon gag domain containing 1	1	hsa-miR-31	-0.36	0.46	1	1	0	0	0	0	0	0	-	-	-	-	-	-	-	-	-	-	-	-	-	-	-	-	-	-	-	-	-	-	-	-	-	-	-	-	-	-	-0.36	0.46	1	1	0	0
CHMP7	CHMP family, member 7	1	hsa-miR-31	-0.36	0.42	1	1	0	0	0	0	0	0	-	-	-	-	-	-	-	-	-	-	-	-	-	-	-	-	-	-	-	-	-	-	-	-	-	-	-	-	-	-	-0.36	0.42	1	1	0	0
BDNF	brain-derived neurotrophic factor	1	hsa-miR-103	-0.36	0.73	1	0	0	1	1	0	1	0	-	-	-	-	-	-	-	-	-	-	-	-	-	-	-	-	-	-	-	-	-	-	-	-	-	-	-	-	-	-	-	-	-	-	-	-
ST13	suppression of tumorigenicity 13 (colon carcinoma) (Hsp70 interacting protein)	1	hsa-miR-103	-0.36	0.34	1	1	0	0	0	0	0	0	-	-	-	-	-	-	-	-	-	-	-	-	-	-	-	-	-	-	-	-	-	-	-	-	-	-	-	-	-	-	-	-	-	-	-	-
SRGAP1	SLIT-ROBO Rho GTPase activating protein 1	1	hsa-miR-103	-0.36	0.74	1	1	0	0	0	0	0	0	-	-	-	-	-	-	-	-	-	-	-	-	-	-	-	-	-	-	-	-	-	-	-	-	-	-	-	-	-	-	-	-	-	-	-	-
MYNN	myoneurin	1	hsa-miR-103	-0.36	< 0.1	1	1	0	0	0	0	0	0	-	-	-	-	-	-	-	-	-	-	-	-	-	-	-	-	-	-	-	-	-	-	-	-	-	-	-	-	-	-	-	-	-	-	-	-
CAPN1	calpain 1, (mu/I) large subunit	1	hsa-miR-140-5p	-0.36	0.51	1	1	0	0	0	0	0	0	-	-	-	-	-	-	-	-	-	-	-	-	-	-	-	-	-	-	-	-	-	-	-	-	-	-	-	-	-	-	-	-	-	-	-	-
PDE11A	phosphodiesterase 11A	1	hsa-miR-214	-0.36	0.62	1	0	1	0	1	1	0	0	-	-	-	-	-	-	-	-	-	-	-	-	-	-	-	-	-	-	-	-	-	-	-	-	-	-	-	-	-	-	-	-	-	-	-	-
MAFF	v-maf musculoaponeurotic fibrosarcoma oncogene homolog F (avian)	1	hsa-miR-224	-0.36	N/A	1	0	1	0	1	1	0	0	-	-	-	-	-	-	-	-	-	-	-	-	-	-	-	-	-	-	-	-	-	-	-	-	-	-	-	-	-	-	-	-	-	-	-	-
PDCL	phosducin-like	1	hsa-miR-224	-0.36	N/A	1	1	0	0	0	0	0	0	-	-	-	-	-	-	-	-	-	-	-	-	-	-	-	-	-	-	-	-	-	-	-	-	-	-	-	-	-	-	-	-	-	-	-	-
WTAP	Wilms tumor 1 associated protein	1	hsa-miR-224	-0.36	N/A	1	1	0	0	0	0	0	0	-	-	-	-	-	-	-	-	-	-	-	-	-	-	-	-	-	-	-	-	-	-	-	-	-	-	-	-	-	-	-	-	-	-	-	-
SEMA3B	sema domain, immunoglobulin domain (Ig), short basic domain, secreted, (semaphorin) 3B	3	hsa-miR-27b, hsa-miR-221, hsa-miR-222	-0.35	0.12	3	2	1	0	0	0	0	0	-	-	-	-	-	-	-	-	-	-	-	-	-	-	-	-	-	-	-	-	-0.07	0.49	1	0	1	0	0	0	0	0	-	-	-	-	-	-
CHST3	carbohydrate (chondroitin 6) sulfotransferase 3	4	hsa-let-7b, hsa-let-7c, hsa-let-7e, hsa-miR-224	-0.35	0.98	7	0	4	3	1	0	1	0	-0.13	0.98	2	0	1	1	0	0	0	0	-	-	-	-	-	-	-	-	-	-	-	-	-	-	-	-	-	-	-	-	-	-	-	-	-	-
CNOT6L	CCR4-NOT transcription complex, subunit 6-like	6	hsa-let-7b, hsa-let-7c, hsa-let-7e, hsa-miR-103, hsa-miR-199a-5p	-0.35	0.42	6	2	3	1	1	0	1	0	-0.07	0.9	1	0	1	0	0	0	0	0	-	-	-	-	-	-	-	-	-	-	-	-	-	-	-	-	-	-	-	-	-	-	-	-	-	-
PHC3	polyhomeotic homolog 3 (Drosophila)	4	hsa-let-7b, hsa-let-7c, hsa-let-7e, hsa-miR-31	-0.35	0.21	4	0	0	4	4	0	0	4	-0.2	0.74	1	0	0	1	1	0	0	1	-	-	-	-	-	-	-	-	-	-	-	-	-	-	-	-	-	-	-	-	-0.15	0.21	1	0	0	1
TMEM110	transmembrane protein 110	4	hsa-let-7b, hsa-let-7c, hsa-let-7e, hsa-miR-27b	-0.35	0.23	4	0	0	4	0	0	0	0	-0.19	0.69	1	0	0	1	0	0	0	0	-	-	-	-	-	-	-	-	-	-	-0.16	0.23	1	0	0	1	0	0	0	0	-	-	-	-	-	-
RUFY3	RUN and FYVE domain containing 3	4	hsa-let-7b, hsa-let-7c, hsa-let-7e, hsa-miR-224	-0.35	0.93	4	0	0	4	0	0	0	0	-0.16	0.93	1	0	0	1	0	0	0	0	-	-	-	-	-	-	-	-	-	-	-	-	-	-	-	-	-	-	-	-	-	-	-	-	-	-
ZCCHC3	zinc finger, CCHC domain containing 3	4	hsa-let-7b, hsa-let-7c, hsa-let-7e, hsa-miR-21	-0.35	0.41	4	0	0	4	0	0	0	0	-0.16	0.75	1	0	0	1	0	0	0	0	-0.19	0.41	1	0	0	1	0	0	0	0	-	-	-	-	-	-	-	-	-	-	-	-	-	-	-	-
UGCGL1	UDP-glucose ceramide glucosyltransferase-like 1	4	hsa-let-7b, hsa-let-7c, hsa-let-7e, hsa-miR-214	-0.35	0.5	4	0	4	0	3	0	3	0	-0.15	0.96	1	0	1	0	1	0	1	0	-	-	-	-	-	-	-	-	-	-	-	-	-	-	-	-	-	-	-	-	-	-	-	-	-	-
ATXN1	ataxin 1	2	hsa-miR-221, hsa-miR-222	-0.35	0.67	4	2	2	0	4	0	2	2	-	-	-	-	-	-	-	-	-	-	-	-	-	-	-	-	-	-	-	-	-	-	-	-	-	-	-	-	-	-	-	-	-	-	-	-
EDN1	endothelin 1	3	hsa-let-7b, hsa-let-7c, hsa-let-7e	-0.35	0.82	3	3	0	0	0	0	0	0	-0.35	0.82	1	1	0	0	0	0	0	0	-	-	-	-	-	-	-	-	-	-	-	-	-	-	-	-	-	-	-	-	-	-	-	-	-	-
FAS	Fas (TNF receptor superfamily, member 6)	3	hsa-let-7b, hsa-let-7c, hsa-let-7e	-0.35	0.54	3	3	0	0	0	0	0	0	-0.35	0.54	1	1	0	0	0	0	0	0	-	-	-	-	-	-	-	-	-	-	-	-	-	-	-	-	-	-	-	-	-	-	-	-	-	-
PLEKHG6	pleckstrin homology domain containing, family G (with RhoGef domain) member 6	3	hsa-let-7b, hsa-let-7c, hsa-let-7e	-0.35	0.98	3	3	0	0	0	0	0	0	-0.35	0.98	1	1	0	0	0	0	0	0	-	-	-	-	-	-	-	-	-	-	-	-	-	-	-	-	-	-	-	-	-	-	-	-	-	-
C1orf91	chromosome 1 open reading frame 91	3	hsa-let-7b, hsa-let-7c, hsa-let-7e	-0.35	0.83	3	3	0	0	0	0	0	0	-0.35	0.83	1	1	0	0	0	0	0	0	-	-	-	-	-	-	-	-	-	-	-	-	-	-	-	-	-	-	-	-	-	-	-	-	-	-
RRM2	ribonucleotide reductase M2 polypeptide	3	hsa-let-7b, hsa-let-7c, hsa-let-7e	-0.35	0.98	3	3	0	0	0	0	0	0	-0.35	0.98	1	1	0	0	0	0	0	0	-	-	-	-	-	-	-	-	-	-	-	-	-	-	-	-	-	-	-	-	-	-	-	-	-	-
FRAS1	Fraser syndrome 1	3	hsa-let-7b, hsa-let-7c, hsa-let-7e	-0.35	0.97	3	3	0	0	0	0	0	0	-0.35	0.97	1	1	0	0	0	0	0	0	-	-	-	-	-	-	-	-	-	-	-	-	-	-	-	-	-	-	-	-	-	-	-	-	-	-
GCNT4	glucosaminyl (N-acetyl) transferase 4, core 2 (beta-1,6-N-acetylglucosaminyltransferase)	3	hsa-let-7b, hsa-let-7c, hsa-let-7e	-0.35	0.96	3	3	0	0	0	0	0	0	-0.35	0.96	1	1	0	0	0	0	0	0	-	-	-	-	-	-	-	-	-	-	-	-	-	-	-	-	-	-	-	-	-	-	-	-	-	-
MST150	MSTP150	3	hsa-let-7b, hsa-let-7c, hsa-let-7e	-0.35	0.79	3	3	0	0	0	0	0	0	-0.35	0.79	1	1	0	0	0	0	0	0	-	-	-	-	-	-	-	-	-	-	-	-	-	-	-	-	-	-	-	-	-	-	-	-	-	-
RGMA	RGM domain family, member A	3	hsa-miR-199a-5p, hsa-miR-214	-0.35	0.36	3	0	0	3	3	0	0	3	-	-	-	-	-	-	-	-	-	-	-	-	-	-	-	-	-	-	-	-	-	-	-	-	-	-	-	-	-	-	-	-	-	-	-	-
ITCH	itchy E3 ubiquitin protein ligase homolog (mouse)	3	hsa-miR-199a-5p, hsa-miR-214	-0.35	0.45	3	0	2	1	0	0	0	0	-	-	-	-	-	-	-	-	-	-	-	-	-	-	-	-	-	-	-	-	-	-	-	-	-	-	-	-	-	-	-	-	-	-	-	-
RNGTT	RNA guanylyltransferase and 5'-phosphatase	1	hsa-miR-27b	-0.35	0.65	2	0	0	2	0	0	0	0	-	-	-	-	-	-	-	-	-	-	-	-	-	-	-	-	-	-	-	-	-0.35	0.65	2	0	0	2	0	0	0	0	-	-	-	-	-	-
KPNA6	karyopherin alpha 6 (importin alpha 7)	2	hsa-miR-27b, hsa-miR-224	-0.35	0.66	2	0	0	2	1	0	1	0	-	-	-	-	-	-	-	-	-	-	-	-	-	-	-	-	-	-	-	-	-0.21	0.66	1	0	0	1	1	0	1	0	-	-	-	-	-	-
SYNJ1	synaptojanin 1	2	hsa-miR-27b, hsa-miR-140-5p	-0.35	0.54	2	0	2	0	0	0	0	0	-	-	-	-	-	-	-	-	-	-	-	-	-	-	-	-	-	-	-	-	-0.17	0.54	1	0	1	0	0	0	0	0	-	-	-	-	-	-
CCDC71	coiled-coil domain containing 71	2	hsa-miR-27b, hsa-miR-224	-0.35	0.74	2	0	0	2	0	0	0	0	-	-	-	-	-	-	-	-	-	-	-	-	-	-	-	-	-	-	-	-	-0.12	0.74	1	0	0	1	0	0	0	0	-	-	-	-	-	-
KIF1B	kinesin family member 1B	2	hsa-miR-31, hsa-miR-214	-0.35	0.29	2	1	0	1	1	0	0	1	-	-	-	-	-	-	-	-	-	-	-	-	-	-	-	-	-	-	-	-	-	-	-	-	-	-	-	-	-	-	-0.23	0.29	1	1	0	0
SYT6	synaptotagmin VI	2	hsa-miR-31, hsa-miR-103	-0.35	0.21	2	1	0	1	2	0	1	1	-	-	-	-	-	-	-	-	-	-	-	-	-	-	-	-	-	-	-	-	-	-	-	-	-	-	-	-	-	-	-0.15	0.21	1	0	0	1
SPOPL	speckle-type POZ protein-like	2	hsa-miR-31, hsa-miR-224	-0.35	0.17	2	0	1	1	1	0	1	0	-	-	-	-	-	-	-	-	-	-	-	-	-	-	-	-	-	-	-	-	-	-	-	-	-	-	-	-	-	-	-0.11	0.17	1	0	1	0
SSH2	slingshot homolog 2 (Drosophila)	2	hsa-miR-103, hsa-miR-224	-0.35	0.62	2	0	0	2	0	0	0	0	-	-	-	-	-	-	-	-	-	-	-	-	-	-	-	-	-	-	-	-	-	-	-	-	-	-	-	-	-	-	-	-	-	-	-	-
ZNF701	zinc finger protein 701	2	hsa-miR-199a-5p	-0.35	< 0.1	2	2	0	0	0	0	0	0	-	-	-	-	-	-	-	-	-	-	-	-	-	-	-	-	-	-	-	-	-	-	-	-	-	-	-	-	-	-	-	-	-	-	-	-
LYSMD3	LysM, putative peptidoglycan-binding, domain containing 3	2	hsa-miR-199a-5p	-0.35	0.12	2	2	0	0	0	0	0	0	-	-	-	-	-	-	-	-	-	-	-	-	-	-	-	-	-	-	-	-	-	-	-	-	-	-	-	-	-	-	-	-	-	-	-	-
DRAM	damage-regulated autophagy modulator	2	hsa-miR-199a-5p	-0.35	0.35	2	2	0	0	0	0	0	0	-	-	-	-	-	-	-	-	-	-	-	-	-	-	-	-	-	-	-	-	-	-	-	-	-	-	-	-	-	-	-	-	-	-	-	-
LARGE	like-glycosyltransferase	2	hsa-miR-199a-5p	-0.35	0.89	2	2	0	0	0	0	0	0	-	-	-	-	-	-	-	-	-	-	-	-	-	-	-	-	-	-	-	-	-	-	-	-	-	-	-	-	-	-	-	-	-	-	-	-
TRPC3	transient receptor potential cation channel, subfamily C, member 3	2	hsa-miR-221, hsa-miR-222	-0.35	0.12	2	2	0	0	0	0	0	0	-	-	-	-	-	-	-	-	-	-	-	-	-	-	-	-	-	-	-	-	-	-	-	-	-	-	-	-	-	-	-	-	-	-	-	-
EIF3J	eukaryotic translation initiation factor 3, subunit J	2	hsa-miR-221, hsa-miR-222	-0.35	0.27	2	2	0	0	0	0	0	0	-	-	-	-	-	-	-	-	-	-	-	-	-	-	-	-	-	-	-	-	-	-	-	-	-	-	-	-	-	-	-	-	-	-	-	-
HIPK1	homeodomain interacting protein kinase 1	2	hsa-miR-221, hsa-miR-222	-0.35	0.47	2	2	0	0	0	0	0	0	-	-	-	-	-	-	-	-	-	-	-	-	-	-	-	-	-	-	-	-	-	-	-	-	-	-	-	-	-	-	-	-	-	-	-	-
SHANK2	SH3 and multiple ankyrin repeat domains 2	2	hsa-miR-221, hsa-miR-222	-0.35	0.12	2	0	0	2	0	0	0	0	-	-	-	-	-	-	-	-	-	-	-	-	-	-	-	-	-	-	-	-	-	-	-	-	-	-	-	-	-	-	-	-	-	-	-	-
MSL2L1	male-specific lethal 2-like 1 (Drosophila)	2	hsa-miR-221, hsa-miR-222	-0.35	0.12	2	2	0	0	0	0	0	0	-	-	-	-	-	-	-	-	-	-	-	-	-	-	-	-	-	-	-	-	-	-	-	-	-	-	-	-	-	-	-	-	-	-	-	-
JPH1	junctophilin 1	1	hsa-miR-21	-0.35	0.2	1	0	0	1	0	0	0	0	-	-	-	-	-	-	-	-	-	-	-0.35	0.2	1	0	0	1	0	0	0	0	-	-	-	-	-	-	-	-	-	-	-	-	-	-	-	-
NGFR	nerve growth factor receptor (TNFR superfamily, member 16)	1	hsa-miR-27b	-0.35	0.86	1	1	0	0	1	0	0	1	-	-	-	-	-	-	-	-	-	-	-	-	-	-	-	-	-	-	-	-	-0.35	0.86	1	1	0	0	1	0	0	1	-	-	-	-	-	-
FAM105B	family with sequence similarity 105, member B	1	hsa-miR-27b	-0.35	0.85	1	1	0	0	2	1	1	0	-	-	-	-	-	-	-	-	-	-	-	-	-	-	-	-	-	-	-	-	-0.35	0.85	1	1	0	0	2	1	1	0	-	-	-	-	-	-
GPR126	G protein-coupled receptor 126	1	hsa-miR-27b	-0.35	0.62	1	0	0	1	1	0	1	0	-	-	-	-	-	-	-	-	-	-	-	-	-	-	-	-	-	-	-	-	-0.35	0.62	1	0	0	1	1	0	1	0	-	-	-	-	-	-
SEMA6D	sema domain, transmembrane domain (TM), and cytoplasmic domain, (semaphorin) 6D	1	hsa-miR-27b	-0.35	< 0.1	1	1	0	0	1	0	1	0	-	-	-	-	-	-	-	-	-	-	-	-	-	-	-	-	-	-	-	-	-0.35	< 0.1	1	1	0	0	1	0	1	0	-	-	-	-	-	-
BCL3	B-cell CLL/lymphoma 3	1	hsa-miR-27b	-0.35	0.69	1	1	0	0	0	0	0	0	-	-	-	-	-	-	-	-	-	-	-	-	-	-	-	-	-	-	-	-	-0.35	0.69	1	1	0	0	0	0	0	0	-	-	-	-	-	-
KIAA0182	KIAA0182	1	hsa-miR-27b	-0.35	0.64	1	0	1	0	1	0	0	1	-	-	-	-	-	-	-	-	-	-	-	-	-	-	-	-	-	-	-	-	-0.35	0.64	1	0	1	0	1	0	0	1	-	-	-	-	-	-
LPL	lipoprotein lipase	1	hsa-miR-27b	-0.35	< 0.1	1	1	0	0	1	0	1	0	-	-	-	-	-	-	-	-	-	-	-	-	-	-	-	-	-	-	-	-	-0.35	< 0.1	1	1	0	0	1	0	1	0	-	-	-	-	-	-
ANK2	ankyrin 2, neuronal	1	hsa-miR-27b	-0.35	0.21	1	0	0	1	0	0	0	0	-	-	-	-	-	-	-	-	-	-	-	-	-	-	-	-	-	-	-	-	-0.35	0.21	1	0	0	1	0	0	0	0	-	-	-	-	-	-
NECAP1	NECAP endocytosis associated 1	1	hsa-miR-27b	-0.35	0.48	1	0	1	0	1	0	0	1	-	-	-	-	-	-	-	-	-	-	-	-	-	-	-	-	-	-	-	-	-0.35	0.48	1	0	1	0	1	0	0	1	-	-	-	-	-	-
MAP3K4	mitogen-activated protein kinase kinase kinase 4	1	hsa-miR-27b	-0.35	< 0.1	1	1	0	0	0	0	0	0	-	-	-	-	-	-	-	-	-	-	-	-	-	-	-	-	-	-	-	-	-0.35	< 0.1	1	1	0	0	0	0	0	0	-	-	-	-	-	-
ZFP106	zinc finger protein 106 homolog (mouse)	1	hsa-miR-27b	-0.35	0.57	1	0	1	0	1	0	1	0	-	-	-	-	-	-	-	-	-	-	-	-	-	-	-	-	-	-	-	-	-0.35	0.57	1	0	1	0	1	0	1	0	-	-	-	-	-	-
RIT1	Ras-like without CAAX 1	1	hsa-miR-27b	-0.35	0.56	1	0	1	0	1	0	0	1	-	-	-	-	-	-	-	-	-	-	-	-	-	-	-	-	-	-	-	-	-0.35	0.56	1	0	1	0	1	0	0	1	-	-	-	-	-	-
RUNX1T1	runt-related transcription factor 1; translocated to, 1 (cyclin D-related)	1	hsa-miR-103	-0.35	0.47	1	0	0	1	0	0	0	0	-	-	-	-	-	-	-	-	-	-	-	-	-	-	-	-	-	-	-	-	-	-	-	-	-	-	-	-	-	-	-	-	-	-	-	-
SMARCE1	SWI/SNF related, matrix associated, actin dependent regulator of chromatin, subfamily e, member 1	1	hsa-miR-103	-0.35	0.37	1	1	0	0	0	0	0	0	-	-	-	-	-	-	-	-	-	-	-	-	-	-	-	-	-	-	-	-	-	-	-	-	-	-	-	-	-	-	-	-	-	-	-	-
SNX3	sorting nexin 3	1	hsa-miR-103	-0.35	0.36	1	1	0	0	0	0	0	0	-	-	-	-	-	-	-	-	-	-	-	-	-	-	-	-	-	-	-	-	-	-	-	-	-	-	-	-	-	-	-	-	-	-	-	-
VPS4A	vacuolar protein sorting 4 homolog A (S. cerevisiae)	1	hsa-miR-103	-0.35	0.68	1	0	0	1	0	0	0	0	-	-	-	-	-	-	-	-	-	-	-	-	-	-	-	-	-	-	-	-	-	-	-	-	-	-	-	-	-	-	-	-	-	-	-	-
KANK4	KN motif and ankyrin repeat domains 4	1	hsa-miR-103	-0.35	0.38	1	0	0	1	1	0	1	0	-	-	-	-	-	-	-	-	-	-	-	-	-	-	-	-	-	-	-	-	-	-	-	-	-	-	-	-	-	-	-	-	-	-	-	-
DCLRE1C	DNA cross-link repair 1C (PSO2 homolog, S. cerevisiae)	1	hsa-miR-140-5p	-0.35	0.4	1	1	0	0	0	0	0	0	-	-	-	-	-	-	-	-	-	-	-	-	-	-	-	-	-	-	-	-	-	-	-	-	-	-	-	-	-	-	-	-	-	-	-	-
TTYH3	tweety homolog 3 (Drosophila)	1	hsa-miR-140-5p	-0.35	0.46	1	1	0	0	1	0	0	1	-	-	-	-	-	-	-	-	-	-	-	-	-	-	-	-	-	-	-	-	-	-	-	-	-	-	-	-	-	-	-	-	-	-	-	-
BMP2	bone morphogenetic protein 2	1	hsa-miR-140-5p	-0.35	0.58	1	0	0	1	0	0	0	0	-	-	-	-	-	-	-	-	-	-	-	-	-	-	-	-	-	-	-	-	-	-	-	-	-	-	-	-	-	-	-	-	-	-	-	-
CHURC1	churchill domain containing 1	1	hsa-miR-214	-0.35	0.48	1	1	0	0	0	0	0	0	-	-	-	-	-	-	-	-	-	-	-	-	-	-	-	-	-	-	-	-	-	-	-	-	-	-	-	-	-	-	-	-	-	-	-	-
IPO11	importin 11	1	hsa-miR-214	-0.35	0.46	1	1	0	0	0	0	0	0	-	-	-	-	-	-	-	-	-	-	-	-	-	-	-	-	-	-	-	-	-	-	-	-	-	-	-	-	-	-	-	-	-	-	-	-
PLD2	phospholipase D2	1	hsa-miR-214	-0.35	0.5	1	1	0	0	1	0	0	1	-	-	-	-	-	-	-	-	-	-	-	-	-	-	-	-	-	-	-	-	-	-	-	-	-	-	-	-	-	-	-	-	-	-	-	-
C19orf47	chromosome 19 open reading frame 47	1	hsa-miR-224	-0.35	N/A	1	0	0	1	1	0	0	1	-	-	-	-	-	-	-	-	-	-	-	-	-	-	-	-	-	-	-	-	-	-	-	-	-	-	-	-	-	-	-	-	-	-	-	-
STRBP	spermatid perinuclear RNA binding protein	4	hsa-let-7b, hsa-let-7c, hsa-let-7e, hsa-miR-27b	-0.34	0.55	4	0	4	0	0	0	0	0	-0.17	0.85	1	0	1	0	0	0	0	0	-	-	-	-	-	-	-	-	-	-	-0.17	0.55	1	0	1	0	0	0	0	0	-	-	-	-	-	-
MIDN	midnolin	2	hsa-miR-221, hsa-miR-222	-0.34	0.69	4	2	2	0	0	0	0	0	-	-	-	-	-	-	-	-	-	-	-	-	-	-	-	-	-	-	-	-	-	-	-	-	-	-	-	-	-	-	-	-	-	-	-	-
PTAR1	protein prenyltransferase alpha subunit repeat containing 1	3	hsa-let-7b, hsa-let-7c, hsa-let-7e	-0.34	0.96	3	0	3	0	6	0	6	0	-0.34	0.96	1	0	1	0	2	0	2	0	-	-	-	-	-	-	-	-	-	-	-	-	-	-	-	-	-	-	-	-	-	-	-	-	-	-
PEX11B	peroxisomal biogenesis factor 11B	3	hsa-let-7b, hsa-let-7c, hsa-let-7e	-0.34	0.17	3	3	0	0	0	0	0	0	-0.34	0.17	1	1	0	0	0	0	0	0	-	-	-	-	-	-	-	-	-	-	-	-	-	-	-	-	-	-	-	-	-	-	-	-	-	-
BEGAIN	brain-enriched guanylate kinase-associated homolog (rat)	3	hsa-let-7b, hsa-let-7c, hsa-let-7e	-0.34	0.98	3	3	0	0	0	0	0	0	-0.34	0.98	1	1	0	0	0	0	0	0	-	-	-	-	-	-	-	-	-	-	-	-	-	-	-	-	-	-	-	-	-	-	-	-	-	-
GAS7	growth arrest-specific 7	3	hsa-let-7b, hsa-let-7c, hsa-let-7e	-0.34	0.98	3	3	0	0	3	0	0	3	-0.34	0.98	1	1	0	0	1	0	0	1	-	-	-	-	-	-	-	-	-	-	-	-	-	-	-	-	-	-	-	-	-	-	-	-	-	-
RSPO2	R-spondin 2 homolog (Xenopus laevis)	3	hsa-let-7b, hsa-let-7c, hsa-let-7e	-0.34	0.88	3	0	0	3	0	0	0	0	-0.34	0.88	1	0	0	1	0	0	0	0	-	-	-	-	-	-	-	-	-	-	-	-	-	-	-	-	-	-	-	-	-	-	-	-	-	-
UFM1	ubiquitin-fold modifier 1	3	hsa-let-7b, hsa-let-7c, hsa-let-7e	-0.34	0.56	3	3	0	0	0	0	0	0	-0.34	0.56	1	1	0	0	0	0	0	0	-	-	-	-	-	-	-	-	-	-	-	-	-	-	-	-	-	-	-	-	-	-	-	-	-	-
CCNF	cyclin F	3	hsa-let-7b, hsa-let-7c, hsa-let-7e	-0.34	0.83	3	3	0	0	0	0	0	0	-0.34	0.83	1	1	0	0	0	0	0	0	-	-	-	-	-	-	-	-	-	-	-	-	-	-	-	-	-	-	-	-	-	-	-	-	-	-
CAPRIN2	caprin family member 2	3	hsa-miR-27b, hsa-miR-221, hsa-miR-222	-0.34	0.12	3	0	1	2	0	0	0	0	-	-	-	-	-	-	-	-	-	-	-	-	-	-	-	-	-	-	-	-	-0.17	0.41	1	0	1	0	0	0	0	0	-	-	-	-	-	-
ZNF217	zinc finger protein 217	2	hsa-miR-21, hsa-miR-214	-0.34	0.16	2	0	1	1	0	0	0	0	-	-	-	-	-	-	-	-	-	-	-0.23	0.16	1	0	0	1	0	0	0	0	-	-	-	-	-	-	-	-	-	-	-	-	-	-	-	-
CYLC2	cylicin, basic protein of sperm head cytoskeleton 2	2	hsa-miR-199a-5p	-0.34	0.3	2	2	0	0	0	0	0	0	-	-	-	-	-	-	-	-	-	-	-	-	-	-	-	-	-	-	-	-	-	-	-	-	-	-	-	-	-	-	-	-	-	-	-	-
MRPL22	mitochondrial ribosomal protein L22	2	hsa-miR-199a-5p	-0.34	0.34	2	2	0	0	0	0	0	0	-	-	-	-	-	-	-	-	-	-	-	-	-	-	-	-	-	-	-	-	-	-	-	-	-	-	-	-	-	-	-	-	-	-	-	-
MRPS25	mitochondrial ribosomal protein S25	2	hsa-miR-199a-5p	-0.34	0.68	2	0	0	2	0	0	0	0	-	-	-	-	-	-	-	-	-	-	-	-	-	-	-	-	-	-	-	-	-	-	-	-	-	-	-	-	-	-	-	-	-	-	-	-
MARCH7	membrane-associated ring finger (C3HC4) 7	2	hsa-miR-199a-5p	-0.34	0.41	2	0	0	2	0	0	0	0	-	-	-	-	-	-	-	-	-	-	-	-	-	-	-	-	-	-	-	-	-	-	-	-	-	-	-	-	-	-	-	-	-	-	-	-
MLL	myeloid/lymphoid or mixed-lineage leukemia (trithorax homolog, Drosophila)	2	hsa-miR-221, hsa-miR-222	-0.34	0.12	2	2	0	0	0	0	0	0	-	-	-	-	-	-	-	-	-	-	-	-	-	-	-	-	-	-	-	-	-	-	-	-	-	-	-	-	-	-	-	-	-	-	-	-
TRAM2	translocation associated membrane protein 2	2	hsa-miR-221, hsa-miR-222	-0.34	0.51	2	2	0	0	2	0	0	2	-	-	-	-	-	-	-	-	-	-	-	-	-	-	-	-	-	-	-	-	-	-	-	-	-	-	-	-	-	-	-	-	-	-	-	-
PLCXD3	phosphatidylinositol-specific phospholipase C, X domain containing 3	2	hsa-miR-221, hsa-miR-222	-0.34	0.11	2	2	0	0	4	2	2	0	-	-	-	-	-	-	-	-	-	-	-	-	-	-	-	-	-	-	-	-	-	-	-	-	-	-	-	-	-	-	-	-	-	-	-	-
OLA1	Obg-like ATPase 1	2	hsa-miR-221, hsa-miR-222	-0.34	0.14	2	2	0	0	2	0	2	0	-	-	-	-	-	-	-	-	-	-	-	-	-	-	-	-	-	-	-	-	-	-	-	-	-	-	-	-	-	-	-	-	-	-	-	-
SLC40A1	solute carrier family 40 (iron-regulated transporter), member 1	2	hsa-miR-221, hsa-miR-222	-0.34	< 0.1	2	2	0	0	0	0	0	0	-	-	-	-	-	-	-	-	-	-	-	-	-	-	-	-	-	-	-	-	-	-	-	-	-	-	-	-	-	-	-	-	-	-	-	-
PCBP1	poly(rC) binding protein 1	1	hsa-miR-21	-0.34	0.19	1	0	0	1	0	0	0	0	-	-	-	-	-	-	-	-	-	-	-0.34	0.19	1	0	0	1	0	0	0	0	-	-	-	-	-	-	-	-	-	-	-	-	-	-	-	-
MICALL1	MICAL-like 1	1	hsa-miR-21	-0.34	< 0.1	1	1	0	0	0	0	0	0	-	-	-	-	-	-	-	-	-	-	-0.34	< 0.1	1	1	0	0	0	0	0	0	-	-	-	-	-	-	-	-	-	-	-	-	-	-	-	-
C4orf16	chromosome 4 open reading frame 16	1	hsa-miR-21	-0.34	0.54	1	1	0	0	0	0	0	0	-	-	-	-	-	-	-	-	-	-	-0.34	0.54	1	1	0	0	0	0	0	0	-	-	-	-	-	-	-	-	-	-	-	-	-	-	-	-
KLF5	Kruppel-like factor 5 (intestinal)	1	hsa-miR-21	-0.34	0.25	1	1	0	0	0	0	0	0	-	-	-	-	-	-	-	-	-	-	-0.34	0.25	1	1	0	0	0	0	0	0	-	-	-	-	-	-	-	-	-	-	-	-	-	-	-	-
FNBP1	formin binding protein 1	1	hsa-miR-27b	-0.34	< 0.1	1	1	0	0	1	0	1	0	-	-	-	-	-	-	-	-	-	-	-	-	-	-	-	-	-	-	-	-	-0.34	< 0.1	1	1	0	0	1	0	1	0	-	-	-	-	-	-
TMPRSS7	transmembrane protease, serine 7	1	hsa-miR-27b	-0.34	0.26	1	0	0	1	0	0	0	0	-	-	-	-	-	-	-	-	-	-	-	-	-	-	-	-	-	-	-	-	-0.34	0.26	1	0	0	1	0	0	0	0	-	-	-	-	-	-
CACNA1A	calcium channel, voltage-dependent, P/Q type, alpha 1A subunit	1	hsa-miR-27b	-0.34	0.9	1	1	0	0	0	0	0	0	-	-	-	-	-	-	-	-	-	-	-	-	-	-	-	-	-	-	-	-	-0.34	0.9	1	1	0	0	0	0	0	0	-	-	-	-	-	-
MED14	mediator complex subunit 14	1	hsa-miR-27b	-0.34	0.78	1	0	0	1	0	0	0	0	-	-	-	-	-	-	-	-	-	-	-	-	-	-	-	-	-	-	-	-	-0.34	0.78	1	0	0	1	0	0	0	0	-	-	-	-	-	-
C17orf85	chromosome 17 open reading frame 85	1	hsa-miR-27b	-0.34	0.45	1	0	0	1	1	0	1	0	-	-	-	-	-	-	-	-	-	-	-	-	-	-	-	-	-	-	-	-	-0.34	0.45	1	0	0	1	1	0	1	0	-	-	-	-	-	-
PAIP2	poly(A) binding protein interacting protein 2	1	hsa-miR-27b	-0.34	0.48	1	1	0	0	0	0	0	0	-	-	-	-	-	-	-	-	-	-	-	-	-	-	-	-	-	-	-	-	-0.34	0.48	1	1	0	0	0	0	0	0	-	-	-	-	-	-
AKIRIN1	akirin 1	1	hsa-miR-27b	-0.34	0.56	1	0	1	0	1	0	0	1	-	-	-	-	-	-	-	-	-	-	-	-	-	-	-	-	-	-	-	-	-0.34	0.56	1	0	1	0	1	0	0	1	-	-	-	-	-	-
SERBP1	SERPINE1 mRNA binding protein 1	1	hsa-miR-27b	-0.34	0.91	1	1	0	0	1	0	1	0	-	-	-	-	-	-	-	-	-	-	-	-	-	-	-	-	-	-	-	-	-0.34	0.91	1	1	0	0	1	0	1	0	-	-	-	-	-	-
GLTP	glycolipid transfer protein	1	hsa-miR-27b	-0.34	0.9	1	1	0	0	0	0	0	0	-	-	-	-	-	-	-	-	-	-	-	-	-	-	-	-	-	-	-	-	-0.34	0.9	1	1	0	0	0	0	0	0	-	-	-	-	-	-
PC	pyruvate carboxylase	1	hsa-miR-31	-0.34	0.43	1	1	0	0	0	0	0	0	-	-	-	-	-	-	-	-	-	-	-	-	-	-	-	-	-	-	-	-	-	-	-	-	-	-	-	-	-	-	-0.34	0.43	1	1	0	0
YLPM1	YLP motif containing 1	1	hsa-miR-31	-0.34	0.24	1	1	0	0	0	0	0	0	-	-	-	-	-	-	-	-	-	-	-	-	-	-	-	-	-	-	-	-	-	-	-	-	-	-	-	-	-	-	-0.34	0.24	1	1	0	0
TMEM43	transmembrane protein 43	1	hsa-miR-31	-0.34	0.34	1	1	0	0	0	0	0	0	-	-	-	-	-	-	-	-	-	-	-	-	-	-	-	-	-	-	-	-	-	-	-	-	-	-	-	-	-	-	-0.34	0.34	1	1	0	0
OSBP2	oxysterol binding protein 2	1	hsa-miR-31	-0.34	0.46	1	1	0	0	0	0	0	0	-	-	-	-	-	-	-	-	-	-	-	-	-	-	-	-	-	-	-	-	-	-	-	-	-	-	-	-	-	-	-0.34	0.46	1	1	0	0
MAP4K5	mitogen-activated protein kinase kinase kinase kinase 5	1	hsa-miR-31	-0.34	0.41	1	1	0	0	0	0	0	0	-	-	-	-	-	-	-	-	-	-	-	-	-	-	-	-	-	-	-	-	-	-	-	-	-	-	-	-	-	-	-0.34	0.41	1	1	0	0
NTRK2	neurotrophic tyrosine kinase, receptor, type 2	1	hsa-miR-103	-0.34	0.34	1	1	0	0	3	0	2	1	-	-	-	-	-	-	-	-	-	-	-	-	-	-	-	-	-	-	-	-	-	-	-	-	-	-	-	-	-	-	-	-	-	-	-	-
CUL4A	cullin 4A	1	hsa-miR-103	-0.34	0.49	1	1	0	0	0	0	0	0	-	-	-	-	-	-	-	-	-	-	-	-	-	-	-	-	-	-	-	-	-	-	-	-	-	-	-	-	-	-	-	-	-	-	-	-
SNCG	synuclein, gamma (breast cancer-specific protein 1)	1	hsa-miR-103	-0.34	0.36	1	0	0	1	1	0	1	0	-	-	-	-	-	-	-	-	-	-	-	-	-	-	-	-	-	-	-	-	-	-	-	-	-	-	-	-	-	-	-	-	-	-	-	-
TMEM16F	transmembrane protein 16F	1	hsa-miR-140-5p	-0.34	0.6	1	1	0	0	0	0	0	0	-	-	-	-	-	-	-	-	-	-	-	-	-	-	-	-	-	-	-	-	-	-	-	-	-	-	-	-	-	-	-	-	-	-	-	-
SLC44A2	solute carrier family 44, member 2	1	hsa-miR-140-5p	-0.34	0.43	1	1	0	0	0	0	0	0	-	-	-	-	-	-	-	-	-	-	-	-	-	-	-	-	-	-	-	-	-	-	-	-	-	-	-	-	-	-	-	-	-	-	-	-
BCL9L	B-cell CLL/lymphoma 9-like	1	hsa-miR-214	-0.34	0.62	1	1	0	0	1	0	1	0	-	-	-	-	-	-	-	-	-	-	-	-	-	-	-	-	-	-	-	-	-	-	-	-	-	-	-	-	-	-	-	-	-	-	-	-
KCNH8	potassium voltage-gated channel, subfamily H (eag-related), member 8	1	hsa-miR-214	-0.34	0.48	1	1	0	0	0	0	0	0	-	-	-	-	-	-	-	-	-	-	-	-	-	-	-	-	-	-	-	-	-	-	-	-	-	-	-	-	-	-	-	-	-	-	-	-
EGFLAM	EGF-like, fibronectin type III and laminin G domains	1	hsa-miR-214	-0.34	0.41	1	1	0	0	0	0	0	0	-	-	-	-	-	-	-	-	-	-	-	-	-	-	-	-	-	-	-	-	-	-	-	-	-	-	-	-	-	-	-	-	-	-	-	-
ARMCX2	armadillo repeat containing, X-linked 2	1	hsa-miR-224	-0.34	N/A	1	0	0	1	0	0	0	0	-	-	-	-	-	-	-	-	-	-	-	-	-	-	-	-	-	-	-	-	-	-	-	-	-	-	-	-	-	-	-	-	-	-	-	-
ZBTB5	zinc finger and BTB domain containing 5	5	hsa-let-7b, hsa-let-7c, hsa-let-7e, hsa-miR-199a-5p	-0.34	0.32	5	0	0	5	0	0	0	0	-0.25	0.89	1	0	0	1	0	0	0	0	-	-	-	-	-	-	-	-	-	-	-	-	-	-	-	-	-	-	-	-	-	-	-	-	-	-
ZNF710	zinc finger protein 710	5	hsa-let-7b, hsa-let-7c, hsa-let-7e, hsa-miR-199a-5p	-0.34	0.6	5	2	0	3	0	0	0	0	-0.1	0.9	1	0	0	1	0	0	0	0	-	-	-	-	-	-	-	-	-	-	-	-	-	-	-	-	-	-	-	-	-	-	-	-	-	-
ZFP36	zinc finger protein 36, C3H type, homolog (mouse)	3	hsa-miR-27b, hsa-miR-221, hsa-miR-222	-0.34	0.34	3	0	3	0	0	0	0	0	-	-	-	-	-	-	-	-	-	-	-	-	-	-	-	-	-	-	-	-	-0.18	0.52	1	0	1	0	0	0	0	0	-	-	-	-	-	-
KIAA1199	KIAA1199	2	hsa-miR-27b, hsa-miR-140-5p	-0.34	0.57	2	1	0	1	0	0	0	0	-	-	-	-	-	-	-	-	-	-	-	-	-	-	-	-	-	-	-	-	-0.24	0.86	1	1	0	0	0	0	0	0	-	-	-	-	-	-
HLF	hepatic leukemia factor	6	hsa-let-7b, hsa-let-7c, hsa-let-7e, hsa-miR-103, hsa-miR-199a-5p	-0.33	0.67	6	0	0	6	0	0	0	0	-0.1	0.79	1	0	0	1	0	0	0	0	-	-	-	-	-	-	-	-	-	-	-	-	-	-	-	-	-	-	-	-	-	-	-	-	-	-
AAK1	AP2 associated kinase 1	6	hsa-let-7b, hsa-let-7c, hsa-let-7e, hsa-miR-27b, hsa-miR-221, hsa-miR-222	-0.33	0.33	6	0	3	3	6	1	3	2	-0.08	0.9	1	0	0	1	1	0	1	0	-	-	-	-	-	-	-	-	-	-	-0.12	0.44	1	0	1	0	1	1	0	0	-	-	-	-	-	-
COL4A1	collagen, type IV, alpha 1	4	hsa-let-7b, hsa-let-7c, hsa-let-7e, hsa-miR-21	-0.33	0.37	4	0	3	1	0	0	0	0	-0.14	0.9	1	0	1	0	0	0	0	0	-0.19	0.37	1	0	0	1	0	0	0	0	-	-	-	-	-	-	-	-	-	-	-	-	-	-	-	-
MAPK1IP1L	mitogen-activated protein kinase 1 interacting protein 1-like	4	hsa-let-7b, hsa-let-7c, hsa-let-7e, hsa-miR-214	-0.33	0.48	4	0	0	4	3	0	3	0	-0.13	0.94	1	0	0	1	1	0	1	0	-	-	-	-	-	-	-	-	-	-	-	-	-	-	-	-	-	-	-	-	-	-	-	-	-	-
PRDM16	PR domain containing 16	4	hsa-miR-27b, hsa-miR-199a-5p, hsa-miR-214	-0.33	0.56	4	0	2	2	3	0	2	1	-	-	-	-	-	-	-	-	-	-	-	-	-	-	-	-	-	-	-	-	-0.15	0.78	1	0	0	1	0	0	0	0	-	-	-	-	-	-
GAN	giant axonal neuropathy (gigaxonin)	3	hsa-let-7b, hsa-let-7c, hsa-let-7e	-0.33	0.96	3	3	0	0	0	0	0	0	-0.33	0.96	1	1	0	0	0	0	0	0	-	-	-	-	-	-	-	-	-	-	-	-	-	-	-	-	-	-	-	-	-	-	-	-	-	-
NIPA1	non imprinted in Prader-Willi/Angelman syndrome 1	3	hsa-let-7b, hsa-let-7c, hsa-let-7e	-0.33	0.95	3	0	0	3	3	0	3	0	-0.33	0.95	1	0	0	1	1	0	1	0	-	-	-	-	-	-	-	-	-	-	-	-	-	-	-	-	-	-	-	-	-	-	-	-	-	-
FBXL12	F-box and leucine-rich repeat protein 12	3	hsa-let-7b, hsa-let-7c, hsa-let-7e	-0.33	0.87	3	3	0	0	0	0	0	0	-0.33	0.87	1	1	0	0	0	0	0	0	-	-	-	-	-	-	-	-	-	-	-	-	-	-	-	-	-	-	-	-	-	-	-	-	-	-
KIAA1274	KIAA1274	3	hsa-let-7b, hsa-let-7c, hsa-let-7e	-0.33	0.98	3	3	0	0	0	0	0	0	-0.33	0.98	1	1	0	0	0	0	0	0	-	-	-	-	-	-	-	-	-	-	-	-	-	-	-	-	-	-	-	-	-	-	-	-	-	-
SMUG1	single-strand-selective monofunctional uracil-DNA glycosylase 1	3	hsa-let-7b, hsa-let-7c, hsa-let-7e	-0.33	0.84	3	3	0	0	0	0	0	0	-0.33	0.84	1	1	0	0	0	0	0	0	-	-	-	-	-	-	-	-	-	-	-	-	-	-	-	-	-	-	-	-	-	-	-	-	-	-
SCN11A	sodium channel, voltage-gated, type XI, alpha subunit	3	hsa-let-7b, hsa-let-7c, hsa-let-7e	-0.33	0.83	3	3	0	0	0	0	0	0	-0.33	0.83	1	1	0	0	0	0	0	0	-	-	-	-	-	-	-	-	-	-	-	-	-	-	-	-	-	-	-	-	-	-	-	-	-	-
ZNF280B	zinc finger protein 280B	3	hsa-let-7b, hsa-let-7c, hsa-let-7e	-0.33	0.93	3	3	0	0	3	0	0	3	-0.33	0.93	1	1	0	0	1	0	0	1	-	-	-	-	-	-	-	-	-	-	-	-	-	-	-	-	-	-	-	-	-	-	-	-	-	-
NEK3	NIMA (never in mitosis gene a)-related kinase 3	3	hsa-let-7b, hsa-let-7c, hsa-let-7e	-0.33	0.84	3	3	0	0	0	0	0	0	-0.33	0.84	1	1	0	0	0	0	0	0	-	-	-	-	-	-	-	-	-	-	-	-	-	-	-	-	-	-	-	-	-	-	-	-	-	-
DPP3	dipeptidyl-peptidase 3	3	hsa-let-7b, hsa-let-7c, hsa-let-7e	-0.33	0.74	3	3	0	0	0	0	0	0	-0.33	0.74	1	1	0	0	0	0	0	0	-	-	-	-	-	-	-	-	-	-	-	-	-	-	-	-	-	-	-	-	-	-	-	-	-	-
YTHDC1	YTH domain containing 1	3	hsa-miR-103, hsa-miR-221, hsa-miR-222	-0.33	0.34	3	0	2	1	0	0	0	0	-	-	-	-	-	-	-	-	-	-	-	-	-	-	-	-	-	-	-	-	-	-	-	-	-	-	-	-	-	-	-	-	-	-	-	-
PPP1R12A	protein phosphatase 1, regulatory (inhibitor) subunit 12A	3	hsa-miR-140-5p, hsa-miR-199a-5p	-0.33	0.44	3	0	2	1	0	0	0	0	-	-	-	-	-	-	-	-	-	-	-	-	-	-	-	-	-	-	-	-	-	-	-	-	-	-	-	-	-	-	-	-	-	-	-	-
SOX4	SRY (sex determining region Y)-box 4	3	hsa-miR-140-5p, hsa-miR-199a-5p	-0.33	0.56	3	0	2	1	0	0	0	0	-	-	-	-	-	-	-	-	-	-	-	-	-	-	-	-	-	-	-	-	-	-	-	-	-	-	-	-	-	-	-	-	-	-	-	-
KIF3A	kinesin family member 3A	1	hsa-miR-27b	-0.33	0.43	2	1	1	0	0	0	0	0	-	-	-	-	-	-	-	-	-	-	-	-	-	-	-	-	-	-	-	-	-0.33	0.43	2	1	1	0	0	0	0	0	-	-	-	-	-	-
CALD1	caldesmon 1	1	hsa-miR-27b	-0.33	0.82	2	0	2	0	0	0	0	0	-	-	-	-	-	-	-	-	-	-	-	-	-	-	-	-	-	-	-	-	-0.33	0.82	2	0	2	0	0	0	0	0	-	-	-	-	-	-
NAT13	N-acetyltransferase 13	2	hsa-miR-27b, hsa-miR-214	-0.33	0.39	2	0	0	2	0	0	0	0	-	-	-	-	-	-	-	-	-	-	-	-	-	-	-	-	-	-	-	-	-0.05	0.39	1	0	0	1	0	0	0	0	-	-	-	-	-	-
ADD3	adducin 3 (gamma)	2	hsa-miR-199a-5p	-0.33	0.24	2	0	0	2	0	0	0	0	-	-	-	-	-	-	-	-	-	-	-	-	-	-	-	-	-	-	-	-	-	-	-	-	-	-	-	-	-	-	-	-	-	-	-	-
ATXN7	ataxin 7	2	hsa-miR-199a-5p	-0.33	0.85	2	2	0	0	0	0	0	0	-	-	-	-	-	-	-	-	-	-	-	-	-	-	-	-	-	-	-	-	-	-	-	-	-	-	-	-	-	-	-	-	-	-	-	-
ZNF329	zinc finger protein 329	2	hsa-miR-199a-5p	-0.33	0.71	2	2	0	0	0	0	0	0	-	-	-	-	-	-	-	-	-	-	-	-	-	-	-	-	-	-	-	-	-	-	-	-	-	-	-	-	-	-	-	-	-	-	-	-
CCNL1	cyclin L1	2	hsa-miR-199a-5p	-0.33	0.29	2	0	0	2	0	0	0	0	-	-	-	-	-	-	-	-	-	-	-	-	-	-	-	-	-	-	-	-	-	-	-	-	-	-	-	-	-	-	-	-	-	-	-	-
FMR1	fragile X mental retardation 1	2	hsa-miR-221, hsa-miR-222	-0.33	0.42	2	2	0	0	0	0	0	0	-	-	-	-	-	-	-	-	-	-	-	-	-	-	-	-	-	-	-	-	-	-	-	-	-	-	-	-	-	-	-	-	-	-	-	-
SOCS3	suppressor of cytokine signaling 3	2	hsa-miR-221, hsa-miR-222	-0.33	0.61	2	2	0	0	0	0	0	0	-	-	-	-	-	-	-	-	-	-	-	-	-	-	-	-	-	-	-	-	-	-	-	-	-	-	-	-	-	-	-	-	-	-	-	-
RNF4	ring finger protein 4	2	hsa-miR-221, hsa-miR-222	-0.33	0.22	2	2	0	0	2	0	2	0	-	-	-	-	-	-	-	-	-	-	-	-	-	-	-	-	-	-	-	-	-	-	-	-	-	-	-	-	-	-	-	-	-	-	-	-
TRMT5	TRM5 tRNA methyltransferase 5 homolog (S. cerevisiae)	1	hsa-miR-21	-0.33	0.21	1	0	1	0	1	0	1	0	-	-	-	-	-	-	-	-	-	-	-0.33	0.21	1	0	1	0	1	0	1	0	-	-	-	-	-	-	-	-	-	-	-	-	-	-	-	-
SC5DL	sterol-C5-desaturase (ERG3 delta-5-desaturase homolog, S. cerevisiae)-like	1	hsa-miR-21	-0.33	< 0.1	1	1	0	0	0	0	0	0	-	-	-	-	-	-	-	-	-	-	-0.33	< 0.1	1	1	0	0	0	0	0	0	-	-	-	-	-	-	-	-	-	-	-	-	-	-	-	-
LANCL1	LanC lantibiotic synthetase component C-like 1 (bacterial)	1	hsa-miR-21	-0.33	< 0.1	1	1	0	0	0	0	0	0	-	-	-	-	-	-	-	-	-	-	-0.33	< 0.1	1	1	0	0	0	0	0	0	-	-	-	-	-	-	-	-	-	-	-	-	-	-	-	-
ERG	v-ets erythroblastosis virus E26 oncogene homolog (avian)	1	hsa-miR-27b	-0.33	0.72	1	1	0	0	0	0	0	0	-	-	-	-	-	-	-	-	-	-	-	-	-	-	-	-	-	-	-	-	-0.33	0.72	1	1	0	0	0	0	0	0	-	-	-	-	-	-
EFHA2	EF-hand domain family, member A2	1	hsa-miR-27b	-0.33	0.43	1	1	0	0	0	0	0	0	-	-	-	-	-	-	-	-	-	-	-	-	-	-	-	-	-	-	-	-	-0.33	0.43	1	1	0	0	0	0	0	0	-	-	-	-	-	-
POLR3G	polymerase (RNA) III (DNA directed) polypeptide G (32kD)	1	hsa-miR-27b	-0.33	< 0.1	1	1	0	0	0	0	0	0	-	-	-	-	-	-	-	-	-	-	-	-	-	-	-	-	-	-	-	-	-0.33	< 0.1	1	1	0	0	0	0	0	0	-	-	-	-	-	-
YWHAB	tyrosine 3-monooxygenase/tryptophan 5-monooxygenase activation protein, beta polypeptide	1	hsa-miR-27b	-0.33	0.31	1	0	0	1	1	0	1	0	-	-	-	-	-	-	-	-	-	-	-	-	-	-	-	-	-	-	-	-	-0.33	0.31	1	0	0	1	1	0	1	0	-	-	-	-	-	-
STX16	syntaxin 16	1	hsa-miR-27b	-0.33	0.49	1	1	0	0	0	0	0	0	-	-	-	-	-	-	-	-	-	-	-	-	-	-	-	-	-	-	-	-	-0.33	0.49	1	1	0	0	0	0	0	0	-	-	-	-	-	-
C1orf83	chromosome 1 open reading frame 83	1	hsa-miR-27b	-0.33	0.55	1	1	0	0	0	0	0	0	-	-	-	-	-	-	-	-	-	-	-	-	-	-	-	-	-	-	-	-	-0.33	0.55	1	1	0	0	0	0	0	0	-	-	-	-	-	-
BAK1	BCL2-antagonist/killer 1	1	hsa-miR-27b	-0.33	0.32	1	1	0	0	0	0	0	0	-	-	-	-	-	-	-	-	-	-	-	-	-	-	-	-	-	-	-	-	-0.33	0.32	1	1	0	0	0	0	0	0	-	-	-	-	-	-
GZF1	GDNF-inducible zinc finger protein 1	1	hsa-miR-27b	-0.33	0.59	1	0	1	0	1	0	1	0	-	-	-	-	-	-	-	-	-	-	-	-	-	-	-	-	-	-	-	-	-0.33	0.59	1	0	1	0	1	0	1	0	-	-	-	-	-	-
ADAMTS10	ADAM metallopeptidase with thrombospondin type 1 motif, 10	1	hsa-miR-27b	-0.33	0.7	1	1	0	0	0	0	0	0	-	-	-	-	-	-	-	-	-	-	-	-	-	-	-	-	-	-	-	-	-0.33	0.7	1	1	0	0	0	0	0	0	-	-	-	-	-	-
SESN2	sestrin 2	1	hsa-miR-27b	-0.33	0.65	1	1	0	0	0	0	0	0	-	-	-	-	-	-	-	-	-	-	-	-	-	-	-	-	-	-	-	-	-0.33	0.65	1	1	0	0	0	0	0	0	-	-	-	-	-	-
KIAA0146	KIAA0146	1	hsa-miR-27b	-0.33	0.44	1	0	1	0	1	0	0	1	-	-	-	-	-	-	-	-	-	-	-	-	-	-	-	-	-	-	-	-	-0.33	0.44	1	0	1	0	1	0	0	1	-	-	-	-	-	-
LRRC31	leucine rich repeat containing 31	1	hsa-miR-31	-0.33	0.21	1	0	0	1	1	0	1	0	-	-	-	-	-	-	-	-	-	-	-	-	-	-	-	-	-	-	-	-	-	-	-	-	-	-	-	-	-	-	-0.33	0.21	1	0	0	1
SALL2	sal-like 2 (Drosophila)	1	hsa-miR-31	-0.33	0.3	1	1	0	0	0	0	0	0	-	-	-	-	-	-	-	-	-	-	-	-	-	-	-	-	-	-	-	-	-	-	-	-	-	-	-	-	-	-	-0.33	0.3	1	1	0	0
FZD3	frizzled homolog 3 (Drosophila)	1	hsa-miR-31	-0.33	0.36	1	1	0	0	0	0	0	0	-	-	-	-	-	-	-	-	-	-	-	-	-	-	-	-	-	-	-	-	-	-	-	-	-	-	-	-	-	-	-0.33	0.36	1	1	0	0
UMOD	uromodulin	1	hsa-miR-103	-0.33	0.38	1	0	0	1	0	0	0	0	-	-	-	-	-	-	-	-	-	-	-	-	-	-	-	-	-	-	-	-	-	-	-	-	-	-	-	-	-	-	-	-	-	-	-	-
KIF21A	kinesin family member 21A	1	hsa-miR-103	-0.33	0.71	1	0	0	1	0	0	0	0	-	-	-	-	-	-	-	-	-	-	-	-	-	-	-	-	-	-	-	-	-	-	-	-	-	-	-	-	-	-	-	-	-	-	-	-
ZNF711	zinc finger protein 711	1	hsa-miR-103	-0.33	0.58	1	1	0	0	0	0	0	0	-	-	-	-	-	-	-	-	-	-	-	-	-	-	-	-	-	-	-	-	-	-	-	-	-	-	-	-	-	-	-	-	-	-	-	-
PLCB1	phospholipase C, beta 1 (phosphoinositide-specific)	1	hsa-miR-103	-0.33	0.27	1	1	0	0	0	0	0	0	-	-	-	-	-	-	-	-	-	-	-	-	-	-	-	-	-	-	-	-	-	-	-	-	-	-	-	-	-	-	-	-	-	-	-	-
MARK1	MAP/microtubule affinity-regulating kinase 1	1	hsa-miR-140-5p	-0.33	0.56	1	1	0	0	0	0	0	0	-	-	-	-	-	-	-	-	-	-	-	-	-	-	-	-	-	-	-	-	-	-	-	-	-	-	-	-	-	-	-	-	-	-	-	-
NCKAP1	NCK-associated protein 1	1	hsa-miR-140-5p	-0.33	0.54	1	0	0	1	0	0	0	0	-	-	-	-	-	-	-	-	-	-	-	-	-	-	-	-	-	-	-	-	-	-	-	-	-	-	-	-	-	-	-	-	-	-	-	-
PC-3	secreted microprotein PC-3	1	hsa-miR-140-5p	-0.33	0.4	1	1	0	0	0	0	0	0	-	-	-	-	-	-	-	-	-	-	-	-	-	-	-	-	-	-	-	-	-	-	-	-	-	-	-	-	-	-	-	-	-	-	-	-
HYI	hydroxypyruvate isomerase homolog (E. coli)	1	hsa-miR-214	-0.33	0.35	1	1	0	0	0	0	0	0	-	-	-	-	-	-	-	-	-	-	-	-	-	-	-	-	-	-	-	-	-	-	-	-	-	-	-	-	-	-	-	-	-	-	-	-
USP20	ubiquitin specific peptidase 20	1	hsa-miR-214	-0.33	0.61	1	1	0	0	2	1	1	0	-	-	-	-	-	-	-	-	-	-	-	-	-	-	-	-	-	-	-	-	-	-	-	-	-	-	-	-	-	-	-	-	-	-	-	-
TFAP2C	transcription factor AP-2 gamma (activating enhancer binding protein 2 gamma)	1	hsa-miR-214	-0.33	0.42	1	1	0	0	0	0	0	0	-	-	-	-	-	-	-	-	-	-	-	-	-	-	-	-	-	-	-	-	-	-	-	-	-	-	-	-	-	-	-	-	-	-	-	-
SLC23A2	solute carrier family 23 (nucleobase transporters), member 2	1	hsa-miR-214	-0.33	0.54	1	1	0	0	2	1	0	1	-	-	-	-	-	-	-	-	-	-	-	-	-	-	-	-	-	-	-	-	-	-	-	-	-	-	-	-	-	-	-	-	-	-	-	-
C19orf66	chromosome 19 open reading frame 66	1	hsa-miR-214	-0.33	0.39	1	1	0	0	0	0	0	0	-	-	-	-	-	-	-	-	-	-	-	-	-	-	-	-	-	-	-	-	-	-	-	-	-	-	-	-	-	-	-	-	-	-	-	-
ARHGAP10	Rho GTPase activating protein 10	1	hsa-miR-214	-0.33	0.45	1	0	0	1	1	1	0	0	-	-	-	-	-	-	-	-	-	-	-	-	-	-	-	-	-	-	-	-	-	-	-	-	-	-	-	-	-	-	-	-	-	-	-	-
DOCK8	dedicator of cytokinesis 8	1	hsa-miR-214	-0.33	0.35	1	1	0	0	0	0	0	0	-	-	-	-	-	-	-	-	-	-	-	-	-	-	-	-	-	-	-	-	-	-	-	-	-	-	-	-	-	-	-	-	-	-	-	-
UGCGL2	UDP-glucose ceramide glucosyltransferase-like 2	1	hsa-miR-214	-0.33	0.46	1	0	0	1	1	1	0	0	-	-	-	-	-	-	-	-	-	-	-	-	-	-	-	-	-	-	-	-	-	-	-	-	-	-	-	-	-	-	-	-	-	-	-	-
LRRC58	leucine rich repeat containing 58	1	hsa-miR-224	-0.33	N/A	1	1	0	0	2	0	2	0	-	-	-	-	-	-	-	-	-	-	-	-	-	-	-	-	-	-	-	-	-	-	-	-	-	-	-	-	-	-	-	-	-	-	-	-
ARID2	AT rich interactive domain 2 (ARID, RFX-like)	3	hsa-miR-27b, hsa-miR-199a-5p	-0.33	0.55	3	0	2	1	0	0	0	0	-	-	-	-	-	-	-	-	-	-	-	-	-	-	-	-	-	-	-	-	-0.24	0.56	1	0	0	1	0	0	0	0	-	-	-	-	-	-
MLL2	myeloid/lymphoid or mixed-lineage leukemia 2	5	hsa-let-7b, hsa-let-7c, hsa-let-7e, hsa-miR-103, hsa-miR-214	-0.32	0.43	5	3	1	1	1	0	0	1	-0.23	0.98	1	1	0	0	0	0	0	0	-	-	-	-	-	-	-	-	-	-	-	-	-	-	-	-	-	-	-	-	-	-	-	-	-	-
YPEL2	yippee-like 2 (Drosophila)	4	hsa-let-7b, hsa-let-7c, hsa-let-7e, hsa-miR-27b	-0.32	0.44	4	1	3	0	3	0	3	0	-0.17	0.92	1	0	1	0	1	0	1	0	-	-	-	-	-	-	-	-	-	-	-0.15	0.44	1	1	0	0	0	0	0	0	-	-	-	-	-	-
MUTED	muted homolog (mouse)	4	hsa-let-7b, hsa-let-7c, hsa-let-7e, hsa-miR-27b	-0.32	0.36	4	0	3	1	0	0	0	0	-0.15	0.75	1	0	1	0	0	0	0	0	-	-	-	-	-	-	-	-	-	-	-0.17	0.36	1	0	0	1	0	0	0	0	-	-	-	-	-	-
TXLNA	taxilin alpha	4	hsa-let-7b, hsa-let-7c, hsa-let-7e, hsa-miR-214	-0.32	0.44	4	1	0	3	0	0	0	0	-0.15	0.9	1	0	0	1	0	0	0	0	-	-	-	-	-	-	-	-	-	-	-	-	-	-	-	-	-	-	-	-	-	-	-	-	-	-
SMAD2	SMAD family member 2	4	hsa-let-7b, hsa-let-7c, hsa-let-7e, hsa-miR-27b	-0.32	0.75	4	0	0	4	1	0	0	1	-0.15	0.87	1	0	0	1	0	0	0	0	-	-	-	-	-	-	-	-	-	-	-0.17	0.75	1	0	0	1	1	0	0	1	-	-	-	-	-	-
CERCAM	cerebral endothelial cell adhesion molecule	4	hsa-let-7b, hsa-let-7c, hsa-let-7e, hsa-miR-140-5p	-0.32	0.5	4	0	0	4	0	0	0	0	-0.14	0.87	1	0	0	1	0	0	0	0	-	-	-	-	-	-	-	-	-	-	-	-	-	-	-	-	-	-	-	-	-	-	-	-	-	-
SPATA2	spermatogenesis associated 2	4	hsa-let-7b, hsa-let-7c, hsa-let-7e, hsa-miR-27b	-0.32	< 0.1	4	1	0	3	0	0	0	0	-0.12	0.89	1	0	0	1	0	0	0	0	-	-	-	-	-	-	-	-	-	-	-0.2	< 0.1	1	1	0	0	0	0	0	0	-	-	-	-	-	-
DNAJB9	DnaJ (Hsp40) homolog, subfamily B, member 9	4	hsa-let-7b, hsa-let-7c, hsa-let-7e, hsa-miR-27b	-0.32	0.41	4	0	4	0	0	0	0	0	-0.11	0.89	1	0	1	0	0	0	0	0	-	-	-	-	-	-	-	-	-	-	-0.21	0.41	1	0	1	0	0	0	0	0	-	-	-	-	-	-
TRIB1	tribbles homolog 1 (Drosophila)	4	hsa-let-7b, hsa-let-7c, hsa-let-7e, hsa-miR-224	-0.32	0.93	4	0	3	1	0	0	0	0	-0.11	0.93	1	0	1	0	0	0	0	0	-	-	-	-	-	-	-	-	-	-	-	-	-	-	-	-	-	-	-	-	-	-	-	-	-	-
MDFI	MyoD family inhibitor	4	hsa-let-7b, hsa-let-7c, hsa-let-7e, hsa-miR-27b	-0.32	0.82	4	1	0	3	0	0	0	0	-0.1	0.92	1	0	0	1	0	0	0	0	-	-	-	-	-	-	-	-	-	-	-0.22	0.82	1	1	0	0	0	0	0	0	-	-	-	-	-	-
TTC31	tetratricopeptide repeat domain 31	3	hsa-let-7b, hsa-let-7c, hsa-let-7e	-0.32	0.65	3	3	0	0	0	0	0	0	-0.32	0.65	1	1	0	0	0	0	0	0	-	-	-	-	-	-	-	-	-	-	-	-	-	-	-	-	-	-	-	-	-	-	-	-	-	-
LBA1	lupus brain antigen 1	3	hsa-let-7b, hsa-let-7c, hsa-let-7e	-0.32	0.94	3	3	0	0	0	0	0	0	-0.32	0.94	1	1	0	0	0	0	0	0	-	-	-	-	-	-	-	-	-	-	-	-	-	-	-	-	-	-	-	-	-	-	-	-	-	-
DUSP16	dual specificity phosphatase 16	3	hsa-let-7b, hsa-let-7c, hsa-let-7e	-0.32	0.86	3	0	3	0	3	0	0	3	-0.32	0.86	1	0	1	0	1	0	0	1	-	-	-	-	-	-	-	-	-	-	-	-	-	-	-	-	-	-	-	-	-	-	-	-	-	-
TNFSF9	tumor necrosis factor (ligand) superfamily, member 9	3	hsa-let-7b, hsa-let-7c, hsa-let-7e	-0.32	0.88	3	3	0	0	0	0	0	0	-0.32	0.88	1	1	0	0	0	0	0	0	-	-	-	-	-	-	-	-	-	-	-	-	-	-	-	-	-	-	-	-	-	-	-	-	-	-
RDH10	retinol dehydrogenase 10 (all-trans)	3	hsa-let-7b, hsa-let-7c, hsa-let-7e	-0.32	0.95	3	0	0	3	0	0	0	0	-0.32	0.95	1	0	0	1	0	0	0	0	-	-	-	-	-	-	-	-	-	-	-	-	-	-	-	-	-	-	-	-	-	-	-	-	-	-
COL4A6	collagen, type IV, alpha 6	3	hsa-let-7b, hsa-let-7c, hsa-let-7e	-0.32	0.91	3	3	0	0	0	0	0	0	-0.32	0.91	1	1	0	0	0	0	0	0	-	-	-	-	-	-	-	-	-	-	-	-	-	-	-	-	-	-	-	-	-	-	-	-	-	-
ULK2	unc-51-like kinase 2 (C. elegans)	3	hsa-let-7b, hsa-let-7c, hsa-let-7e	-0.32	0.86	3	0	0	3	0	0	0	0	-0.32	0.86	1	0	0	1	0	0	0	0	-	-	-	-	-	-	-	-	-	-	-	-	-	-	-	-	-	-	-	-	-	-	-	-	-	-
CSDC2	cold shock domain containing C2, RNA binding	3	hsa-miR-27b, hsa-miR-199a-5p	-0.32	0.45	3	0	0	3	0	0	0	0	-	-	-	-	-	-	-	-	-	-	-	-	-	-	-	-	-	-	-	-	-0.12	0.68	1	0	0	1	0	0	0	0	-	-	-	-	-	-
STK4	serine/threonine kinase 4	2	hsa-miR-199a-5p	-0.32	0.69	2	0	0	2	0	0	0	0	-	-	-	-	-	-	-	-	-	-	-	-	-	-	-	-	-	-	-	-	-	-	-	-	-	-	-	-	-	-	-	-	-	-	-	-
RND1	Rho family GTPase 1	2	hsa-miR-199a-5p	-0.32	0.5	2	2	0	0	0	0	0	0	-	-	-	-	-	-	-	-	-	-	-	-	-	-	-	-	-	-	-	-	-	-	-	-	-	-	-	-	-	-	-	-	-	-	-	-
ZCCHC4	zinc finger, CCHC domain containing 4	2	hsa-miR-199a-5p	-0.32	0.5	2	2	0	0	0	0	0	0	-	-	-	-	-	-	-	-	-	-	-	-	-	-	-	-	-	-	-	-	-	-	-	-	-	-	-	-	-	-	-	-	-	-	-	-
PPFIBP1	PTPRF interacting protein, binding protein 1 (liprin beta 1)	2	hsa-miR-199a-5p	-0.32	0.68	2	0	0	2	2	0	2	0	-	-	-	-	-	-	-	-	-	-	-	-	-	-	-	-	-	-	-	-	-	-	-	-	-	-	-	-	-	-	-	-	-	-	-	-
UBAP1	ubiquitin associated protein 1	2	hsa-miR-199a-5p	-0.32	0.54	2	0	0	2	0	0	0	0	-	-	-	-	-	-	-	-	-	-	-	-	-	-	-	-	-	-	-	-	-	-	-	-	-	-	-	-	-	-	-	-	-	-	-	-
CD4	CD4 molecule	2	hsa-miR-221, hsa-miR-222	-0.32	0.37	2	2	0	0	0	0	0	0	-	-	-	-	-	-	-	-	-	-	-	-	-	-	-	-	-	-	-	-	-	-	-	-	-	-	-	-	-	-	-	-	-	-	-	-
PCDHAC1	protocadherin alpha subfamily C, 1	2	hsa-miR-221, hsa-miR-222	-0.32	0.5	2	2	0	0	0	0	0	0	-	-	-	-	-	-	-	-	-	-	-	-	-	-	-	-	-	-	-	-	-	-	-	-	-	-	-	-	-	-	-	-	-	-	-	-
PCDHAC2	protocadherin alpha subfamily C, 2	2	hsa-miR-221, hsa-miR-222	-0.32	0.5	2	2	0	0	0	0	0	0	-	-	-	-	-	-	-	-	-	-	-	-	-	-	-	-	-	-	-	-	-	-	-	-	-	-	-	-	-	-	-	-	-	-	-	-
PCDHA1	protocadherin alpha 1	2	hsa-miR-221, hsa-miR-222	-0.32	0.5	2	2	0	0	0	0	0	0	-	-	-	-	-	-	-	-	-	-	-	-	-	-	-	-	-	-	-	-	-	-	-	-	-	-	-	-	-	-	-	-	-	-	-	-
PCDHA10	protocadherin alpha 10	2	hsa-miR-221, hsa-miR-222	-0.32	0.5	2	2	0	0	0	0	0	0	-	-	-	-	-	-	-	-	-	-	-	-	-	-	-	-	-	-	-	-	-	-	-	-	-	-	-	-	-	-	-	-	-	-	-	-
PCDHA11	protocadherin alpha 11	2	hsa-miR-221, hsa-miR-222	-0.32	0.5	2	2	0	0	0	0	0	0	-	-	-	-	-	-	-	-	-	-	-	-	-	-	-	-	-	-	-	-	-	-	-	-	-	-	-	-	-	-	-	-	-	-	-	-
PCDHA12	protocadherin alpha 12	2	hsa-miR-221, hsa-miR-222	-0.32	0.5	2	2	0	0	0	0	0	0	-	-	-	-	-	-	-	-	-	-	-	-	-	-	-	-	-	-	-	-	-	-	-	-	-	-	-	-	-	-	-	-	-	-	-	-
PCDHA13	protocadherin alpha 13	2	hsa-miR-221, hsa-miR-222	-0.32	0.5	2	2	0	0	0	0	0	0	-	-	-	-	-	-	-	-	-	-	-	-	-	-	-	-	-	-	-	-	-	-	-	-	-	-	-	-	-	-	-	-	-	-	-	-
PCDHA2	protocadherin alpha 2	2	hsa-miR-221, hsa-miR-222	-0.32	0.5	2	2	0	0	0	0	0	0	-	-	-	-	-	-	-	-	-	-	-	-	-	-	-	-	-	-	-	-	-	-	-	-	-	-	-	-	-	-	-	-	-	-	-	-
PCDHA3	protocadherin alpha 3	2	hsa-miR-221, hsa-miR-222	-0.32	0.5	2	2	0	0	0	0	0	0	-	-	-	-	-	-	-	-	-	-	-	-	-	-	-	-	-	-	-	-	-	-	-	-	-	-	-	-	-	-	-	-	-	-	-	-
PCDHA4	protocadherin alpha 4	2	hsa-miR-221, hsa-miR-222	-0.32	0.5	2	2	0	0	0	0	0	0	-	-	-	-	-	-	-	-	-	-	-	-	-	-	-	-	-	-	-	-	-	-	-	-	-	-	-	-	-	-	-	-	-	-	-	-
PCDHA5	protocadherin alpha 5	2	hsa-miR-221, hsa-miR-222	-0.32	0.5	2	2	0	0	0	0	0	0	-	-	-	-	-	-	-	-	-	-	-	-	-	-	-	-	-	-	-	-	-	-	-	-	-	-	-	-	-	-	-	-	-	-	-	-
PCDHA6	protocadherin alpha 6	2	hsa-miR-221, hsa-miR-222	-0.32	0.5	2	2	0	0	0	0	0	0	-	-	-	-	-	-	-	-	-	-	-	-	-	-	-	-	-	-	-	-	-	-	-	-	-	-	-	-	-	-	-	-	-	-	-	-
PCDHA7	protocadherin alpha 7	2	hsa-miR-221, hsa-miR-222	-0.32	0.5	2	2	0	0	0	0	0	0	-	-	-	-	-	-	-	-	-	-	-	-	-	-	-	-	-	-	-	-	-	-	-	-	-	-	-	-	-	-	-	-	-	-	-	-
PCDHA8	protocadherin alpha 8	2	hsa-miR-221, hsa-miR-222	-0.32	0.5	2	2	0	0	0	0	0	0	-	-	-	-	-	-	-	-	-	-	-	-	-	-	-	-	-	-	-	-	-	-	-	-	-	-	-	-	-	-	-	-	-	-	-	-
NFYB	nuclear transcription factor Y, beta	2	hsa-miR-221, hsa-miR-222	-0.32	0.12	2	0	0	2	0	0	0	0	-	-	-	-	-	-	-	-	-	-	-	-	-	-	-	-	-	-	-	-	-	-	-	-	-	-	-	-	-	-	-	-	-	-	-	-
TBX2	T-box 2	1	hsa-miR-21	-0.32	0.47	1	0	0	1	0	0	0	0	-	-	-	-	-	-	-	-	-	-	-0.32	0.47	1	0	0	1	0	0	0	0	-	-	-	-	-	-	-	-	-	-	-	-	-	-	-	-
UNC13C	unc-13 homolog C (C. elegans)	1	hsa-miR-27b	-0.32	0.9	1	1	0	0	0	0	0	0	-	-	-	-	-	-	-	-	-	-	-	-	-	-	-	-	-	-	-	-	-0.32	0.9	1	1	0	0	0	0	0	0	-	-	-	-	-	-
C18orf1	chromosome 18 open reading frame 1	1	hsa-miR-27b	-0.32	0.66	1	0	1	0	1	0	0	1	-	-	-	-	-	-	-	-	-	-	-	-	-	-	-	-	-	-	-	-	-0.32	0.66	1	0	1	0	1	0	0	1	-	-	-	-	-	-
NRP2	neuropilin 2	1	hsa-miR-27b	-0.32	0.61	1	0	0	1	0	0	0	0	-	-	-	-	-	-	-	-	-	-	-	-	-	-	-	-	-	-	-	-	-0.32	0.61	1	0	0	1	0	0	0	0	-	-	-	-	-	-
FOXN4	forkhead box N4	1	hsa-miR-27b	-0.32	0.22	1	1	0	0	0	0	0	0	-	-	-	-	-	-	-	-	-	-	-	-	-	-	-	-	-	-	-	-	-0.32	0.22	1	1	0	0	0	0	0	0	-	-	-	-	-	-
GATA2	GATA binding protein 2	1	hsa-miR-27b	-0.32	0.9	1	1	0	0	0	0	0	0	-	-	-	-	-	-	-	-	-	-	-	-	-	-	-	-	-	-	-	-	-0.32	0.9	1	1	0	0	0	0	0	0	-	-	-	-	-	-
MEPCE	methylphosphate capping enzyme	1	hsa-miR-27b	-0.32	0.7	1	1	0	0	0	0	0	0	-	-	-	-	-	-	-	-	-	-	-	-	-	-	-	-	-	-	-	-	-0.32	0.7	1	1	0	0	0	0	0	0	-	-	-	-	-	-
MYH10	myosin, heavy chain 10, non-muscle	1	hsa-miR-27b	-0.32	0.74	1	1	0	0	0	0	0	0	-	-	-	-	-	-	-	-	-	-	-	-	-	-	-	-	-	-	-	-	-0.32	0.74	1	1	0	0	0	0	0	0	-	-	-	-	-	-
ELFN2	extracellular leucine-rich repeat and fibronectin type III domain containing 2	1	hsa-miR-27b	-0.32	0.93	1	1	0	0	3	0	2	1	-	-	-	-	-	-	-	-	-	-	-	-	-	-	-	-	-	-	-	-	-0.32	0.93	1	1	0	0	3	0	2	1	-	-	-	-	-	-
RNF182	ring finger protein 182	1	hsa-miR-27b	-0.32	0.26	1	0	0	1	0	0	0	0	-	-	-	-	-	-	-	-	-	-	-	-	-	-	-	-	-	-	-	-	-0.32	0.26	1	0	0	1	0	0	0	0	-	-	-	-	-	-
NCAM1	neural cell adhesion molecule 1	1	hsa-miR-27b	-0.32	0.65	1	1	0	0	1	0	1	0	-	-	-	-	-	-	-	-	-	-	-	-	-	-	-	-	-	-	-	-	-0.32	0.65	1	1	0	0	1	0	1	0	-	-	-	-	-	-
HNF4G	hepatocyte nuclear factor 4, gamma	1	hsa-miR-27b	-0.32	0.59	1	0	0	1	0	0	0	0	-	-	-	-	-	-	-	-	-	-	-	-	-	-	-	-	-	-	-	-	-0.32	0.59	1	0	0	1	0	0	0	0	-	-	-	-	-	-
SFRS18	splicing factor, arginine/serine-rich 18	1	hsa-miR-27b	-0.32	0.26	1	0	0	1	0	0	0	0	-	-	-	-	-	-	-	-	-	-	-	-	-	-	-	-	-	-	-	-	-0.32	0.26	1	0	0	1	0	0	0	0	-	-	-	-	-	-
SLC2A4	solute carrier family 2 (facilitated glucose transporter), member 4	1	hsa-miR-31	-0.32	0.34	1	1	0	0	0	0	0	0	-	-	-	-	-	-	-	-	-	-	-	-	-	-	-	-	-	-	-	-	-	-	-	-	-	-	-	-	-	-	-0.32	0.34	1	1	0	0
KIAA1462	KIAA1462	1	hsa-miR-31	-0.32	0.17	1	0	1	0	2	0	1	1	-	-	-	-	-	-	-	-	-	-	-	-	-	-	-	-	-	-	-	-	-	-	-	-	-	-	-	-	-	-	-0.32	0.17	1	0	1	0
SLC20A2	solute carrier family 20 (phosphate transporter), member 2	1	hsa-miR-103	-0.32	0.69	1	0	0	1	0	0	0	0	-	-	-	-	-	-	-	-	-	-	-	-	-	-	-	-	-	-	-	-	-	-	-	-	-	-	-	-	-	-	-	-	-	-	-	-
C6orf204	chromosome 6 open reading frame 204	1	hsa-miR-103	-0.32	0.56	1	0	0	1	0	0	0	0	-	-	-	-	-	-	-	-	-	-	-	-	-	-	-	-	-	-	-	-	-	-	-	-	-	-	-	-	-	-	-	-	-	-	-	-
COBLL1	COBL-like 1	1	hsa-miR-103	-0.32	0.59	1	0	0	1	0	0	0	0	-	-	-	-	-	-	-	-	-	-	-	-	-	-	-	-	-	-	-	-	-	-	-	-	-	-	-	-	-	-	-	-	-	-	-	-
CUGBP1	CUG triplet repeat, RNA binding protein 1	1	hsa-miR-140-5p	-0.32	0.62	1	0	0	1	0	0	0	0	-	-	-	-	-	-	-	-	-	-	-	-	-	-	-	-	-	-	-	-	-	-	-	-	-	-	-	-	-	-	-	-	-	-	-	-
DNM3	dynamin 3	1	hsa-miR-140-5p	-0.32	0.65	1	0	0	1	1	0	0	1	-	-	-	-	-	-	-	-	-	-	-	-	-	-	-	-	-	-	-	-	-	-	-	-	-	-	-	-	-	-	-	-	-	-	-	-
RAB4B	RAB4B, member RAS oncogene family	1	hsa-miR-214	-0.32	0.57	1	0	0	1	2	0	0	2	-	-	-	-	-	-	-	-	-	-	-	-	-	-	-	-	-	-	-	-	-	-	-	-	-	-	-	-	-	-	-	-	-	-	-	-
HSD17B8	hydroxysteroid (17-beta) dehydrogenase 8	1	hsa-miR-214	-0.32	0.43	1	1	0	0	0	0	0	0	-	-	-	-	-	-	-	-	-	-	-	-	-	-	-	-	-	-	-	-	-	-	-	-	-	-	-	-	-	-	-	-	-	-	-	-
NR4A1	nuclear receptor subfamily 4, group A, member 1	1	hsa-miR-224	-0.32	N/A	1	0	0	1	0	0	0	0	-	-	-	-	-	-	-	-	-	-	-	-	-	-	-	-	-	-	-	-	-	-	-	-	-	-	-	-	-	-	-	-	-	-	-	-
PRPS2	phosphoribosyl pyrophosphate synthetase 2	1	hsa-miR-224	-0.32	N/A	1	0	0	1	1	0	1	0	-	-	-	-	-	-	-	-	-	-	-	-	-	-	-	-	-	-	-	-	-	-	-	-	-	-	-	-	-	-	-	-	-	-	-	-
OTUB2	OTU domain, ubiquitin aldehyde binding 2	1	hsa-miR-224	-0.32	N/A	1	1	0	0	0	0	0	0	-	-	-	-	-	-	-	-	-	-	-	-	-	-	-	-	-	-	-	-	-	-	-	-	-	-	-	-	-	-	-	-	-	-	-	-
MAP4	microtubule-associated protein 4	4	hsa-miR-103, hsa-miR-199a-5p, hsa-miR-224	-0.32	0.53	4	0	1	3	0	0	0	0	-	-	-	-	-	-	-	-	-	-	-	-	-	-	-	-	-	-	-	-	-	-	-	-	-	-	-	-	-	-	-	-	-	-	-	-
MIB1	mindbomb homolog 1 (Drosophila)	3	hsa-let-7b, hsa-let-7c, hsa-let-7e	-0.31	0.99	6	0	0	6	0	0	0	0	-0.31	0.99	2	0	0	2	0	0	0	0	-	-	-	-	-	-	-	-	-	-	-	-	-	-	-	-	-	-	-	-	-	-	-	-	-	-
HIF3A	hypoxia inducible factor 3, alpha subunit	3	hsa-let-7b, hsa-let-7c, hsa-let-7e	-0.31	0.93	6	3	3	0	0	0	0	0	-0.31	0.93	2	1	1	0	0	0	0	0	-	-	-	-	-	-	-	-	-	-	-	-	-	-	-	-	-	-	-	-	-	-	-	-	-	-
KIAA2022	KIAA2022	4	hsa-let-7b, hsa-let-7c, hsa-let-7e, hsa-miR-27b	-0.31	0.67	4	0	4	0	0	0	0	0	-0.15	0.89	1	0	1	0	0	0	0	0	-	-	-	-	-	-	-	-	-	-	-0.16	0.67	1	0	1	0	0	0	0	0	-	-	-	-	-	-
SLCO5A1	solute carrier organic anion transporter family, member 5A1	4	hsa-let-7b, hsa-let-7c, hsa-let-7e, hsa-miR-27b	-0.31	0.27	4	0	3	1	0	0	0	0	-0.06	0.74	1	0	1	0	0	0	0	0	-	-	-	-	-	-	-	-	-	-	-0.25	0.27	1	0	0	1	0	0	0	0	-	-	-	-	-	-
SCD	stearoyl-CoA desaturase (delta-9-desaturase)	3	hsa-let-7b, hsa-let-7c, hsa-let-7e	-0.31	0.98	3	3	0	0	0	0	0	0	-0.31	0.98	1	1	0	0	0	0	0	0	-	-	-	-	-	-	-	-	-	-	-	-	-	-	-	-	-	-	-	-	-	-	-	-	-	-
SLC25A18	solute carrier family 25 (mitochondrial carrier), member 18	3	hsa-let-7b, hsa-let-7c, hsa-let-7e	-0.31	0.96	3	3	0	0	0	0	0	0	-0.31	0.96	1	1	0	0	0	0	0	0	-	-	-	-	-	-	-	-	-	-	-	-	-	-	-	-	-	-	-	-	-	-	-	-	-	-
RGS16	regulator of G-protein signaling 16	3	hsa-let-7b, hsa-let-7c, hsa-let-7e	-0.31	0.97	3	0	0	3	3	0	3	0	-0.31	0.97	1	0	0	1	1	0	1	0	-	-	-	-	-	-	-	-	-	-	-	-	-	-	-	-	-	-	-	-	-	-	-	-	-	-
FLJ36031	hypothetical protein FLJ36031	3	hsa-let-7b, hsa-let-7c, hsa-let-7e	-0.31	0.98	3	3	0	0	0	0	0	0	-0.31	0.98	1	1	0	0	0	0	0	0	-	-	-	-	-	-	-	-	-	-	-	-	-	-	-	-	-	-	-	-	-	-	-	-	-	-
TMPRSS2	transmembrane protease, serine 2	3	hsa-let-7b, hsa-let-7c, hsa-let-7e	-0.31	0.98	3	3	0	0	3	0	0	3	-0.31	0.98	1	1	0	0	1	0	0	1	-	-	-	-	-	-	-	-	-	-	-	-	-	-	-	-	-	-	-	-	-	-	-	-	-	-
GPR26	G protein-coupled receptor 26	3	hsa-let-7b, hsa-let-7c, hsa-let-7e	-0.31	0.97	3	3	0	0	0	0	0	0	-0.31	0.97	1	1	0	0	0	0	0	0	-	-	-	-	-	-	-	-	-	-	-	-	-	-	-	-	-	-	-	-	-	-	-	-	-	-
PDE12	phosphodiesterase 12	3	hsa-let-7b, hsa-let-7c, hsa-let-7e	-0.31	0.98	3	3	0	0	0	0	0	0	-0.31	0.98	1	1	0	0	0	0	0	0	-	-	-	-	-	-	-	-	-	-	-	-	-	-	-	-	-	-	-	-	-	-	-	-	-	-
WARS2	tryptophanyl tRNA synthetase 2, mitochondrial	3	hsa-let-7b, hsa-let-7c, hsa-let-7e	-0.31	< 0.1	3	3	0	0	0	0	0	0	-0.31	< 0.1	1	1	0	0	0	0	0	0	-	-	-	-	-	-	-	-	-	-	-	-	-	-	-	-	-	-	-	-	-	-	-	-	-	-
ZNF689	zinc finger protein 689	3	hsa-let-7b, hsa-let-7c, hsa-let-7e	-0.31	0.95	3	3	0	0	0	0	0	0	-0.31	0.95	1	1	0	0	0	0	0	0	-	-	-	-	-	-	-	-	-	-	-	-	-	-	-	-	-	-	-	-	-	-	-	-	-	-
PNPLA6	patatin-like phospholipase domain containing 6	3	hsa-miR-199a-5p, hsa-miR-214	-0.31	0.44	3	2	0	1	0	0	0	0	-	-	-	-	-	-	-	-	-	-	-	-	-	-	-	-	-	-	-	-	-	-	-	-	-	-	-	-	-	-	-	-	-	-	-	-
TFAP2B	transcription factor AP-2 beta (activating enhancer binding protein 2 beta)	1	hsa-miR-27b	-0.31	0.86	2	0	2	0	0	0	0	0	-	-	-	-	-	-	-	-	-	-	-	-	-	-	-	-	-	-	-	-	-0.31	0.86	2	0	2	0	0	0	0	0	-	-	-	-	-	-
WDR44	WD repeat domain 44	2	hsa-miR-199a-5p	-0.31	0.82	2	2	0	0	0	0	0	0	-	-	-	-	-	-	-	-	-	-	-	-	-	-	-	-	-	-	-	-	-	-	-	-	-	-	-	-	-	-	-	-	-	-	-	-
TMEM63B	transmembrane protein 63B	2	hsa-miR-199a-5p	-0.31	0.72	2	2	0	0	0	0	0	0	-	-	-	-	-	-	-	-	-	-	-	-	-	-	-	-	-	-	-	-	-	-	-	-	-	-	-	-	-	-	-	-	-	-	-	-
KIAA0494	KIAA0494	2	hsa-miR-221, hsa-miR-222	-0.31	0.33	2	0	0	2	2	0	2	0	-	-	-	-	-	-	-	-	-	-	-	-	-	-	-	-	-	-	-	-	-	-	-	-	-	-	-	-	-	-	-	-	-	-	-	-
CCDC88A	coiled-coil domain containing 88A	2	hsa-miR-221, hsa-miR-222	-0.31	0.25	2	2	0	0	2	0	0	2	-	-	-	-	-	-	-	-	-	-	-	-	-	-	-	-	-	-	-	-	-	-	-	-	-	-	-	-	-	-	-	-	-	-	-	-
CHL1	cell adhesion molecule with homology to L1CAM (close homolog of L1)	1	hsa-miR-21	-0.31	0.11	1	1	0	0	0	0	0	0	-	-	-	-	-	-	-	-	-	-	-0.31	0.11	1	1	0	0	0	0	0	0	-	-	-	-	-	-	-	-	-	-	-	-	-	-	-	-
ASPN	asporin	1	hsa-miR-21	-0.31	0.18	1	0	0	1	0	0	0	0	-	-	-	-	-	-	-	-	-	-	-0.31	0.18	1	0	0	1	0	0	0	0	-	-	-	-	-	-	-	-	-	-	-	-	-	-	-	-
PCBP2	poly(rC) binding protein 2	1	hsa-miR-21	-0.31	0.22	1	0	0	1	0	0	0	0	-	-	-	-	-	-	-	-	-	-	-0.31	0.22	1	0	0	1	0	0	0	0	-	-	-	-	-	-	-	-	-	-	-	-	-	-	-	-
LOC153364	similar to metallo-beta-lactamase superfamily protein	1	hsa-miR-21	-0.31	0.36	1	0	0	1	0	0	0	0	-	-	-	-	-	-	-	-	-	-	-0.31	0.36	1	0	0	1	0	0	0	0	-	-	-	-	-	-	-	-	-	-	-	-	-	-	-	-
UBE2NL	ubiquitin-conjugating enzyme E2N-like	1	hsa-miR-27b	-0.31	0.87	1	1	0	0	0	0	0	0	-	-	-	-	-	-	-	-	-	-	-	-	-	-	-	-	-	-	-	-	-0.31	0.87	1	1	0	0	0	0	0	0	-	-	-	-	-	-
ST14	suppression of tumorigenicity 14 (colon carcinoma)	1	hsa-miR-27b	-0.31	0.18	1	1	0	0	0	0	0	0	-	-	-	-	-	-	-	-	-	-	-	-	-	-	-	-	-	-	-	-	-0.31	0.18	1	1	0	0	0	0	0	0	-	-	-	-	-	-
CDH5	cadherin 5, type 2, VE-cadherin (vascular epithelium)	1	hsa-miR-27b	-0.31	0.82	1	1	0	0	0	0	0	0	-	-	-	-	-	-	-	-	-	-	-	-	-	-	-	-	-	-	-	-	-0.31	0.82	1	1	0	0	0	0	0	0	-	-	-	-	-	-
UBE2N	ubiquitin-conjugating enzyme E2N (UBC13 homolog, yeast)	1	hsa-miR-27b	-0.31	0.79	1	1	0	0	0	0	0	0	-	-	-	-	-	-	-	-	-	-	-	-	-	-	-	-	-	-	-	-	-0.31	0.79	1	1	0	0	0	0	0	0	-	-	-	-	-	-
FOXO1	forkhead box O1	1	hsa-miR-27b	-0.31	0.66	1	0	0	1	1	0	0	1	-	-	-	-	-	-	-	-	-	-	-	-	-	-	-	-	-	-	-	-	-0.31	0.66	1	0	0	1	1	0	0	1	-	-	-	-	-	-
SHROOM2	shroom family member 2	1	hsa-miR-27b	-0.31	0.46	1	1	0	0	0	0	0	0	-	-	-	-	-	-	-	-	-	-	-	-	-	-	-	-	-	-	-	-	-0.31	0.46	1	1	0	0	0	0	0	0	-	-	-	-	-	-
PDE8B	phosphodiesterase 8B	1	hsa-miR-27b	-0.31	0.81	1	1	0	0	0	0	0	0	-	-	-	-	-	-	-	-	-	-	-	-	-	-	-	-	-	-	-	-	-0.31	0.81	1	1	0	0	0	0	0	0	-	-	-	-	-	-
BRSK1	BR serine/threonine kinase 1	1	hsa-miR-27b	-0.31	0.49	1	1	0	0	0	0	0	0	-	-	-	-	-	-	-	-	-	-	-	-	-	-	-	-	-	-	-	-	-0.31	0.49	1	1	0	0	0	0	0	0	-	-	-	-	-	-
TBC1D4	TBC1 domain family, member 4	1	hsa-miR-27b	-0.31	0.38	1	1	0	0	0	0	0	0	-	-	-	-	-	-	-	-	-	-	-	-	-	-	-	-	-	-	-	-	-0.31	0.38	1	1	0	0	0	0	0	0	-	-	-	-	-	-
HAPLN1	hyaluronan and proteoglycan link protein 1	1	hsa-miR-27b	-0.31	0.53	1	0	0	1	0	0	0	0	-	-	-	-	-	-	-	-	-	-	-	-	-	-	-	-	-	-	-	-	-0.31	0.53	1	0	0	1	0	0	0	0	-	-	-	-	-	-
HMGCS1	3-hydroxy-3-methylglutaryl-Coenzyme A synthase 1 (soluble)	1	hsa-miR-27b	-0.31	0.51	1	0	1	0	1	0	1	0	-	-	-	-	-	-	-	-	-	-	-	-	-	-	-	-	-	-	-	-	-0.31	0.51	1	0	1	0	1	0	1	0	-	-	-	-	-	-
ATP11C	ATPase, class VI, type 11C	1	hsa-miR-27b	-0.31	0.58	1	1	0	0	1	0	1	0	-	-	-	-	-	-	-	-	-	-	-	-	-	-	-	-	-	-	-	-	-0.31	0.58	1	1	0	0	1	0	1	0	-	-	-	-	-	-
STX6	syntaxin 6	1	hsa-miR-27b	-0.31	0.57	1	0	1	0	1	1	0	0	-	-	-	-	-	-	-	-	-	-	-	-	-	-	-	-	-	-	-	-	-0.31	0.57	1	0	1	0	1	1	0	0	-	-	-	-	-	-
XKR6	XK, Kell blood group complex subunit-related family, member 6	1	hsa-miR-31	-0.31	0.28	1	1	0	0	0	0	0	0	-	-	-	-	-	-	-	-	-	-	-	-	-	-	-	-	-	-	-	-	-	-	-	-	-	-	-	-	-	-	-0.31	0.28	1	1	0	0
ALS2CR13	amyotrophic lateral sclerosis 2 (juvenile) chromosome region, candidate 13	1	hsa-miR-103	-0.31	0.74	1	1	0	0	0	0	0	0	-	-	-	-	-	-	-	-	-	-	-	-	-	-	-	-	-	-	-	-	-	-	-	-	-	-	-	-	-	-	-	-	-	-	-	-
BTLA	B and T lymphocyte associated	1	hsa-miR-103	-0.31	0.35	1	0	0	1	1	0	1	0	-	-	-	-	-	-	-	-	-	-	-	-	-	-	-	-	-	-	-	-	-	-	-	-	-	-	-	-	-	-	-	-	-	-	-	-
TMEM20	transmembrane protein 20	1	hsa-miR-103	-0.31	0.52	1	0	0	1	0	0	0	0	-	-	-	-	-	-	-	-	-	-	-	-	-	-	-	-	-	-	-	-	-	-	-	-	-	-	-	-	-	-	-	-	-	-	-	-
DLG5	discs, large homolog 5 (Drosophila)	1	hsa-miR-103	-0.31	0.34	1	1	0	0	0	0	0	0	-	-	-	-	-	-	-	-	-	-	-	-	-	-	-	-	-	-	-	-	-	-	-	-	-	-	-	-	-	-	-	-	-	-	-	-
ASH1L	ash1 (absent, small, or homeotic)-like (Drosophila)	1	hsa-miR-103	-0.31	0.73	1	0	0	1	0	0	0	0	-	-	-	-	-	-	-	-	-	-	-	-	-	-	-	-	-	-	-	-	-	-	-	-	-	-	-	-	-	-	-	-	-	-	-	-
VEZF1	vascular endothelial zinc finger 1	1	hsa-miR-140-5p	-0.31	0.58	1	1	0	0	0	0	0	0	-	-	-	-	-	-	-	-	-	-	-	-	-	-	-	-	-	-	-	-	-	-	-	-	-	-	-	-	-	-	-	-	-	-	-	-
TBC1D24	TBC1 domain family, member 24	1	hsa-miR-214	-0.31	0.67	1	0	0	1	4	0	0	4	-	-	-	-	-	-	-	-	-	-	-	-	-	-	-	-	-	-	-	-	-	-	-	-	-	-	-	-	-	-	-	-	-	-	-	-
SEPT4	septin 4	1	hsa-miR-214	-0.31	0.43	1	1	0	0	0	0	0	0	-	-	-	-	-	-	-	-	-	-	-	-	-	-	-	-	-	-	-	-	-	-	-	-	-	-	-	-	-	-	-	-	-	-	-	-
PPP1R3F	protein phosphatase 1, regulatory (inhibitor) subunit 3F	1	hsa-miR-214	-0.31	0.46	1	0	0	1	0	0	0	0	-	-	-	-	-	-	-	-	-	-	-	-	-	-	-	-	-	-	-	-	-	-	-	-	-	-	-	-	-	-	-	-	-	-	-	-
ADORA2A	adenosine A2a receptor	1	hsa-miR-214	-0.31	0.53	1	0	0	1	1	0	0	1	-	-	-	-	-	-	-	-	-	-	-	-	-	-	-	-	-	-	-	-	-	-	-	-	-	-	-	-	-	-	-	-	-	-	-	-
ASB16	ankyrin repeat and SOCS box-containing 16	1	hsa-miR-214	-0.31	0.45	1	1	0	0	0	0	0	0	-	-	-	-	-	-	-	-	-	-	-	-	-	-	-	-	-	-	-	-	-	-	-	-	-	-	-	-	-	-	-	-	-	-	-	-
ORC4L	origin recognition complex, subunit 4-like (yeast)	1	hsa-miR-224	-0.31	N/A	1	0	0	1	1	0	0	1	-	-	-	-	-	-	-	-	-	-	-	-	-	-	-	-	-	-	-	-	-	-	-	-	-	-	-	-	-	-	-	-	-	-	-	-
MAFG	v-maf musculoaponeurotic fibrosarcoma oncogene homolog G (avian)	1	hsa-miR-224	-0.31	N/A	1	1	0	0	1	0	0	1	-	-	-	-	-	-	-	-	-	-	-	-	-	-	-	-	-	-	-	-	-	-	-	-	-	-	-	-	-	-	-	-	-	-	-	-
PCSK9	proprotein convertase subtilisin/kexin type 9	1	hsa-miR-224	-0.31	N/A	1	0	0	1	0	0	0	0	-	-	-	-	-	-	-	-	-	-	-	-	-	-	-	-	-	-	-	-	-	-	-	-	-	-	-	-	-	-	-	-	-	-	-	-
EIF2AK3	eukaryotic translation initiation factor 2-alpha kinase 3	1	hsa-miR-224	-0.31	N/A	1	0	0	1	0	0	0	0	-	-	-	-	-	-	-	-	-	-	-	-	-	-	-	-	-	-	-	-	-	-	-	-	-	-	-	-	-	-	-	-	-	-	-	-
RIMBP2	RIMS binding protein 2	3	hsa-miR-214, hsa-miR-221, hsa-miR-222	-0.31	0.12	3	0	1	2	1	1	0	0	-	-	-	-	-	-	-	-	-	-	-	-	-	-	-	-	-	-	-	-	-	-	-	-	-	-	-	-	-	-	-	-	-	-	-	-
KLHL6	kelch-like 6 (Drosophila)	5	hsa-let-7b, hsa-let-7c, hsa-let-7e, hsa-miR-199a-5p	-0.3	0.52	5	3	2	0	0	0	0	0	-0.27	0.98	1	1	0	0	0	0	0	0	-	-	-	-	-	-	-	-	-	-	-	-	-	-	-	-	-	-	-	-	-	-	-	-	-	-
SEC14L5	SEC14-like 5 (S. cerevisiae)	4	hsa-let-7b, hsa-let-7c, hsa-let-7e, hsa-miR-224	-0.3	0.94	4	4	0	0	0	0	0	0	-0.16	0.94	1	1	0	0	0	0	0	0	-	-	-	-	-	-	-	-	-	-	-	-	-	-	-	-	-	-	-	-	-	-	-	-	-	-
ZNF609	zinc finger protein 609	2	hsa-miR-27b, hsa-miR-214	-0.3	0.44	3	0	2	1	1	0	1	0	-	-	-	-	-	-	-	-	-	-	-	-	-	-	-	-	-	-	-	-	-0.1	0.44	1	0	1	0	1	0	1	0	-	-	-	-	-	-
ABHD2	abhydrolase domain containing 2	2	hsa-miR-27b, hsa-miR-103	-0.3	0.42	2	0	1	1	1	0	0	1	-	-	-	-	-	-	-	-	-	-	-	-	-	-	-	-	-	-	-	-	-0.07	0.42	1	0	1	0	1	0	0	1	-	-	-	-	-	-
KCMF1	potassium channel modulatory factor 1	5	hsa-let-7b, hsa-let-7c, hsa-let-7e, hsa-miR-27b, hsa-miR-103	-0.3	0.64	5	1	4	0	0	0	0	0	-0.11	0.93	1	0	1	0	0	0	0	0	-	-	-	-	-	-	-	-	-	-	-0.12	0.88	1	1	0	0	0	0	0	0	-	-	-	-	-	-
FNIP1	folliculin interacting protein 1	3	hsa-let-7b, hsa-let-7c, hsa-let-7e	-0.3	0.98	3	3	0	0	0	0	0	0	-0.3	0.98	1	1	0	0	0	0	0	0	-	-	-	-	-	-	-	-	-	-	-	-	-	-	-	-	-	-	-	-	-	-	-	-	-	-
HDHD1A	haloacid dehalogenase-like hydrolase domain containing 1A	3	hsa-let-7b, hsa-let-7c, hsa-let-7e	-0.3	0.21	3	3	0	0	0	0	0	0	-0.3	0.21	1	1	0	0	0	0	0	0	-	-	-	-	-	-	-	-	-	-	-	-	-	-	-	-	-	-	-	-	-	-	-	-	-	-
E2F5	E2F transcription factor 5, p130-binding	3	hsa-let-7b, hsa-let-7c, hsa-let-7e	-0.3	0.73	3	0	0	3	0	0	0	0	-0.3	0.73	1	0	0	1	0	0	0	0	-	-	-	-	-	-	-	-	-	-	-	-	-	-	-	-	-	-	-	-	-	-	-	-	-	-
DKFZP564O0823	DKFZP564O0823 protein	3	hsa-let-7b, hsa-let-7c, hsa-let-7e	-0.3	0.95	3	3	0	0	0	0	0	0	-0.3	0.95	1	1	0	0	0	0	0	0	-	-	-	-	-	-	-	-	-	-	-	-	-	-	-	-	-	-	-	-	-	-	-	-	-	-
SFT2D3	SFT2 domain containing 3	3	hsa-let-7b, hsa-let-7c, hsa-let-7e	-0.3	< 0.1	3	3	0	0	0	0	0	0	-0.3	< 0.1	1	1	0	0	0	0	0	0	-	-	-	-	-	-	-	-	-	-	-	-	-	-	-	-	-	-	-	-	-	-	-	-	-	-
ZSWIM5	zinc finger, SWIM-type containing 5	3	hsa-let-7b, hsa-let-7c, hsa-let-7e	-0.3	0.96	3	3	0	0	0	0	0	0	-0.3	0.96	1	1	0	0	0	0	0	0	-	-	-	-	-	-	-	-	-	-	-	-	-	-	-	-	-	-	-	-	-	-	-	-	-	-
CSGALNACT1	chondroitin sulfate N-acetylgalactosaminyltransferase 1	2	hsa-miR-199a-5p	-0.3	0.52	2	2	0	0	0	0	0	0	-	-	-	-	-	-	-	-	-	-	-	-	-	-	-	-	-	-	-	-	-	-	-	-	-	-	-	-	-	-	-	-	-	-	-	-
C10orf97	chromosome 10 open reading frame 97	2	hsa-miR-199a-5p	-0.3	0.3	2	0	0	2	0	0	0	0	-	-	-	-	-	-	-	-	-	-	-	-	-	-	-	-	-	-	-	-	-	-	-	-	-	-	-	-	-	-	-	-	-	-	-	-
MED1	mediator complex subunit 1	2	hsa-miR-221, hsa-miR-222	-0.3	0.32	2	2	0	0	2	0	2	0	-	-	-	-	-	-	-	-	-	-	-	-	-	-	-	-	-	-	-	-	-	-	-	-	-	-	-	-	-	-	-	-	-	-	-	-
DUSP8	dual specificity phosphatase 8	1	hsa-miR-21	-0.3	0.65	1	1	0	0	0	0	0	0	-	-	-	-	-	-	-	-	-	-	-0.3	0.65	1	1	0	0	0	0	0	0	-	-	-	-	-	-	-	-	-	-	-	-	-	-	-	-
EHD1	EH-domain containing 1	1	hsa-miR-21	-0.3	0.3	1	1	0	0	0	0	0	0	-	-	-	-	-	-	-	-	-	-	-0.3	0.3	1	1	0	0	0	0	0	0	-	-	-	-	-	-	-	-	-	-	-	-	-	-	-	-
RBPJ	recombination signal binding protein for immunoglobulin kappa J region	1	hsa-miR-21	-0.3	0.28	1	0	0	1	0	0	0	0	-	-	-	-	-	-	-	-	-	-	-0.3	0.28	1	0	0	1	0	0	0	0	-	-	-	-	-	-	-	-	-	-	-	-	-	-	-	-
LEMD3	LEM domain containing 3	1	hsa-miR-21	-0.3	0.37	1	0	0	1	0	0	0	0	-	-	-	-	-	-	-	-	-	-	-0.3	0.37	1	0	0	1	0	0	0	0	-	-	-	-	-	-	-	-	-	-	-	-	-	-	-	-
ZNF367	zinc finger protein 367	1	hsa-miR-21	-0.3	0.45	1	1	0	0	0	0	0	0	-	-	-	-	-	-	-	-	-	-	-0.3	0.45	1	1	0	0	0	0	0	0	-	-	-	-	-	-	-	-	-	-	-	-	-	-	-	-
C10orf114	chromosome 10 open reading frame 114	1	hsa-miR-27b	-0.3	0.74	1	1	0	0	0	0	0	0	-	-	-	-	-	-	-	-	-	-	-	-	-	-	-	-	-	-	-	-	-0.3	0.74	1	1	0	0	0	0	0	0	-	-	-	-	-	-
NRBF2	nuclear receptor binding factor 2	1	hsa-miR-27b	-0.3	0.64	1	1	0	0	0	0	0	0	-	-	-	-	-	-	-	-	-	-	-	-	-	-	-	-	-	-	-	-	-0.3	0.64	1	1	0	0	0	0	0	0	-	-	-	-	-	-
HNRNPF	heterogeneous nuclear ribonucleoprotein F	1	hsa-miR-27b	-0.3	0.45	1	0	0	1	0	0	0	0	-	-	-	-	-	-	-	-	-	-	-	-	-	-	-	-	-	-	-	-	-0.3	0.45	1	0	0	1	0	0	0	0	-	-	-	-	-	-
FAM53B	family with sequence similarity 53, member B	1	hsa-miR-31	-0.3	0.34	1	0	0	1	3	0	2	1	-	-	-	-	-	-	-	-	-	-	-	-	-	-	-	-	-	-	-	-	-	-	-	-	-	-	-	-	-	-	-0.3	0.34	1	0	0	1
KLF13	Kruppel-like factor 13	1	hsa-miR-31	-0.3	0.53	1	1	0	0	2	1	1	0	-	-	-	-	-	-	-	-	-	-	-	-	-	-	-	-	-	-	-	-	-	-	-	-	-	-	-	-	-	-	-0.3	0.53	1	1	0	0
ELAVL1	ELAV (embryonic lethal, abnormal vision, Drosophila)-like 1 (Hu antigen R)	1	hsa-miR-31	-0.3	0.52	1	1	0	0	0	0	0	0	-	-	-	-	-	-	-	-	-	-	-	-	-	-	-	-	-	-	-	-	-	-	-	-	-	-	-	-	-	-	-0.3	0.52	1	1	0	0
APBB2	amyloid beta (A4) precursor protein-binding, family B, member 2 (Fe65-like)	1	hsa-miR-31	-0.3	0.41	1	1	0	0	0	0	0	0	-	-	-	-	-	-	-	-	-	-	-	-	-	-	-	-	-	-	-	-	-	-	-	-	-	-	-	-	-	-	-0.3	0.41	1	1	0	0
PRRT2	proline-rich transmembrane protein 2	1	hsa-miR-103	-0.3	0.74	1	1	0	0	0	0	0	0	-	-	-	-	-	-	-	-	-	-	-	-	-	-	-	-	-	-	-	-	-	-	-	-	-	-	-	-	-	-	-	-	-	-	-	-
TGM3	transglutaminase 3 (E polypeptide, protein-glutamine-gamma-glutamyltransferase)	1	hsa-miR-103	-0.3	0.36	1	1	0	0	0	0	0	0	-	-	-	-	-	-	-	-	-	-	-	-	-	-	-	-	-	-	-	-	-	-	-	-	-	-	-	-	-	-	-	-	-	-	-	-
HAND2	heart and neural crest derivatives expressed 2	1	hsa-miR-140-5p	-0.3	0.62	1	0	0	1	0	0	0	0	-	-	-	-	-	-	-	-	-	-	-	-	-	-	-	-	-	-	-	-	-	-	-	-	-	-	-	-	-	-	-	-	-	-	-	-
EAF1	ELL associated factor 1	1	hsa-miR-140-5p	-0.3	0.4	1	0	0	1	0	0	0	0	-	-	-	-	-	-	-	-	-	-	-	-	-	-	-	-	-	-	-	-	-	-	-	-	-	-	-	-	-	-	-	-	-	-	-	-
YWHAZ	tyrosine 3-monooxygenase/tryptophan 5-monooxygenase activation protein, zeta polypeptide	1	hsa-miR-214	-0.3	0.48	1	0	0	1	0	0	0	0	-	-	-	-	-	-	-	-	-	-	-	-	-	-	-	-	-	-	-	-	-	-	-	-	-	-	-	-	-	-	-	-	-	-	-	-
CTNNB1	catenin (cadherin-associated protein), beta 1, 88kDa	1	hsa-miR-214	-0.3	0.45	1	0	0	1	0	0	0	0	-	-	-	-	-	-	-	-	-	-	-	-	-	-	-	-	-	-	-	-	-	-	-	-	-	-	-	-	-	-	-	-	-	-	-	-
MAP6	microtubule-associated protein 6	1	hsa-miR-214	-0.3	0.45	1	0	0	1	0	0	0	0	-	-	-	-	-	-	-	-	-	-	-	-	-	-	-	-	-	-	-	-	-	-	-	-	-	-	-	-	-	-	-	-	-	-	-	-
HIPK3	homeodomain interacting protein kinase 3	1	hsa-miR-224	-0.3	N/A	1	1	0	0	0	0	0	0	-	-	-	-	-	-	-	-	-	-	-	-	-	-	-	-	-	-	-	-	-	-	-	-	-	-	-	-	-	-	-	-	-	-	-	-
SH3TC2	SH3 domain and tetratricopeptide repeats 2	1	hsa-miR-224	-0.3	N/A	1	1	0	0	3	0	2	1	-	-	-	-	-	-	-	-	-	-	-	-	-	-	-	-	-	-	-	-	-	-	-	-	-	-	-	-	-	-	-	-	-	-	-	-
GPC4	glypican 4	1	hsa-miR-224	-0.3	N/A	1	0	0	1	0	0	0	0	-	-	-	-	-	-	-	-	-	-	-	-	-	-	-	-	-	-	-	-	-	-	-	-	-	-	-	-	-	-	-	-	-	-	-	-
MON2	MON2 homolog (S. cerevisiae)	5	hsa-let-7b, hsa-let-7c, hsa-let-7e, hsa-miR-221, hsa-miR-222	-0.29	0.34	5	0	5	0	0	0	0	0	-0.15	0.94	1	0	1	0	0	0	0	0	-	-	-	-	-	-	-	-	-	-	-	-	-	-	-	-	-	-	-	-	-	-	-	-	-	-
MYCBP	c-myc binding protein	4	hsa-let-7b, hsa-let-7c, hsa-let-7e, hsa-miR-27b	-0.29	0.41	4	3	1	0	0	0	0	0	-0.2	0.9	1	1	0	0	0	0	0	0	-	-	-	-	-	-	-	-	-	-	-0.09	0.41	1	0	1	0	0	0	0	0	-	-	-	-	-	-
RANBP10	RAN binding protein 10	4	hsa-miR-199a-5p, hsa-miR-221, hsa-miR-222	-0.29	0.12	4	0	0	4	0	0	0	0	-	-	-	-	-	-	-	-	-	-	-	-	-	-	-	-	-	-	-	-	-	-	-	-	-	-	-	-	-	-	-	-	-	-	-	-
BCL2L2	BCL2-like 2	3	hsa-miR-103, hsa-miR-140-5p, hsa-miR-214	-0.29	0.41	3	0	2	1	0	0	0	0	-	-	-	-	-	-	-	-	-	-	-	-	-	-	-	-	-	-	-	-	-	-	-	-	-	-	-	-	-	-	-	-	-	-	-	-
CDC27	cell division cycle 27 homolog (S. cerevisiae)	2	hsa-miR-27b, hsa-miR-103	-0.29	0.41	2	0	1	1	0	0	0	0	-	-	-	-	-	-	-	-	-	-	-	-	-	-	-	-	-	-	-	-	-0.12	0.41	1	0	1	0	0	0	0	0	-	-	-	-	-	-
LOR	loricrin	3	hsa-let-7b, hsa-let-7c, hsa-let-7e	-0.29	0.69	3	0	0	3	0	0	0	0	-0.29	0.69	1	0	0	1	0	0	0	0	-	-	-	-	-	-	-	-	-	-	-	-	-	-	-	-	-	-	-	-	-	-	-	-	-	-
ZNF644	zinc finger protein 644	3	hsa-let-7b, hsa-let-7c, hsa-let-7e	-0.29	0.96	3	0	0	3	3	0	3	0	-0.29	0.96	1	0	0	1	1	0	1	0	-	-	-	-	-	-	-	-	-	-	-	-	-	-	-	-	-	-	-	-	-	-	-	-	-	-
ADRB1	adrenergic, beta-1-, receptor	3	hsa-let-7b, hsa-let-7c, hsa-let-7e	-0.29	0.98	3	3	0	0	0	0	0	0	-0.29	0.98	1	1	0	0	0	0	0	0	-	-	-	-	-	-	-	-	-	-	-	-	-	-	-	-	-	-	-	-	-	-	-	-	-	-
C11orf57	chromosome 11 open reading frame 57	3	hsa-let-7b, hsa-let-7c, hsa-let-7e	-0.29	0.83	3	0	0	3	0	0	0	0	-0.29	0.83	1	0	0	1	0	0	0	0	-	-	-	-	-	-	-	-	-	-	-	-	-	-	-	-	-	-	-	-	-	-	-	-	-	-
FAM123C	family with sequence similarity 123C	3	hsa-let-7b, hsa-let-7c, hsa-let-7e	-0.29	0.54	3	3	0	0	3	0	0	3	-0.29	0.54	1	1	0	0	1	0	0	1	-	-	-	-	-	-	-	-	-	-	-	-	-	-	-	-	-	-	-	-	-	-	-	-	-	-
POLL	polymerase (DNA directed), lambda	3	hsa-let-7b, hsa-let-7c, hsa-let-7e	-0.29	< 0.1	3	3	0	0	0	0	0	0	-0.29	< 0.1	1	1	0	0	0	0	0	0	-	-	-	-	-	-	-	-	-	-	-	-	-	-	-	-	-	-	-	-	-	-	-	-	-	-
NGF	nerve growth factor (beta polypeptide)	3	hsa-let-7b, hsa-let-7c, hsa-let-7e	-0.29	0.83	3	3	0	0	0	0	0	0	-0.29	0.83	1	1	0	0	0	0	0	0	-	-	-	-	-	-	-	-	-	-	-	-	-	-	-	-	-	-	-	-	-	-	-	-	-	-
MGAT4A	mannosyl (alpha-1,3-)-glycoprotein beta-1,4-N-acetylglucosaminyltransferase, isozyme A	3	hsa-let-7b, hsa-let-7c, hsa-let-7e	-0.29	0.95	3	0	0	3	0	0	0	0	-0.29	0.95	1	0	0	1	0	0	0	0	-	-	-	-	-	-	-	-	-	-	-	-	-	-	-	-	-	-	-	-	-	-	-	-	-	-
ZNF294	zinc finger protein 294	3	hsa-let-7b, hsa-let-7c, hsa-let-7e	-0.29	0.82	3	0	0	3	0	0	0	0	-0.29	0.82	1	0	0	1	0	0	0	0	-	-	-	-	-	-	-	-	-	-	-	-	-	-	-	-	-	-	-	-	-	-	-	-	-	-
MXD1	MAX dimerization protein 1	3	hsa-let-7b, hsa-let-7c, hsa-let-7e	-0.29	0.98	3	3	0	0	0	0	0	0	-0.29	0.98	1	1	0	0	0	0	0	0	-	-	-	-	-	-	-	-	-	-	-	-	-	-	-	-	-	-	-	-	-	-	-	-	-	-
BACE2	beta-site APP-cleaving enzyme 2	3	hsa-let-7b, hsa-let-7c, hsa-let-7e	-0.29	0.9	3	0	0	3	0	0	0	0	-0.29	0.9	1	0	0	1	0	0	0	0	-	-	-	-	-	-	-	-	-	-	-	-	-	-	-	-	-	-	-	-	-	-	-	-	-	-
ACTR10	actin-related protein 10 homolog (S. cerevisiae)	3	hsa-let-7b, hsa-let-7c, hsa-let-7e	-0.29	0.7	3	0	0	3	0	0	0	0	-0.29	0.7	1	0	0	1	0	0	0	0	-	-	-	-	-	-	-	-	-	-	-	-	-	-	-	-	-	-	-	-	-	-	-	-	-	-
ZNF473	zinc finger protein 473	3	hsa-let-7b, hsa-let-7c, hsa-let-7e	-0.29	0.95	3	3	0	0	0	0	0	0	-0.29	0.95	1	1	0	0	0	0	0	0	-	-	-	-	-	-	-	-	-	-	-	-	-	-	-	-	-	-	-	-	-	-	-	-	-	-
KLHDC8B	kelch domain containing 8B	3	hsa-let-7b, hsa-let-7c, hsa-let-7e	-0.29	0.95	3	3	0	0	0	0	0	0	-0.29	0.95	1	1	0	0	0	0	0	0	-	-	-	-	-	-	-	-	-	-	-	-	-	-	-	-	-	-	-	-	-	-	-	-	-	-
PIGA	phosphatidylinositol glycan anchor biosynthesis, class A (paroxysmal nocturnal hemoglobinuria)	3	hsa-let-7b, hsa-let-7c, hsa-let-7e	-0.29	0.95	3	0	0	3	0	0	0	0	-0.29	0.95	1	0	0	1	0	0	0	0	-	-	-	-	-	-	-	-	-	-	-	-	-	-	-	-	-	-	-	-	-	-	-	-	-	-
AEN	apoptosis enhancing nuclease	3	hsa-let-7b, hsa-let-7c, hsa-let-7e	-0.29	0.82	3	3	0	0	3	0	0	3	-0.29	0.82	1	1	0	0	1	0	0	1	-	-	-	-	-	-	-	-	-	-	-	-	-	-	-	-	-	-	-	-	-	-	-	-	-	-
FLJ45032	similar to F40B5.2b	3	hsa-let-7b, hsa-let-7c, hsa-let-7e	-0.29	0.48	3	3	0	0	0	0	0	0	-0.29	0.48	1	1	0	0	0	0	0	0	-	-	-	-	-	-	-	-	-	-	-	-	-	-	-	-	-	-	-	-	-	-	-	-	-	-
SLC35E1	solute carrier family 35, member E1	2	hsa-miR-199a-5p	-0.29	0.9	2	2	0	0	2	0	2	0	-	-	-	-	-	-	-	-	-	-	-	-	-	-	-	-	-	-	-	-	-	-	-	-	-	-	-	-	-	-	-	-	-	-	-	-
EHD4	EH-domain containing 4	2	hsa-miR-199a-5p	-0.29	0.52	2	2	0	0	0	0	0	0	-	-	-	-	-	-	-	-	-	-	-	-	-	-	-	-	-	-	-	-	-	-	-	-	-	-	-	-	-	-	-	-	-	-	-	-
KIAA0753	KIAA0753	2	hsa-miR-199a-5p	-0.29	0.45	2	2	0	0	0	0	0	0	-	-	-	-	-	-	-	-	-	-	-	-	-	-	-	-	-	-	-	-	-	-	-	-	-	-	-	-	-	-	-	-	-	-	-	-
PRPF40A	PRP40 pre-mRNA processing factor 40 homolog A (S. cerevisiae)	2	hsa-miR-199a-5p	-0.29	0.68	2	0	0	2	0	0	0	0	-	-	-	-	-	-	-	-	-	-	-	-	-	-	-	-	-	-	-	-	-	-	-	-	-	-	-	-	-	-	-	-	-	-	-	-
HSPA5	heat shock 70kDa protein 5 (glucose-regulated protein, 78kDa)	2	hsa-miR-199a-5p	-0.29	0.68	2	0	0	2	0	0	0	0	-	-	-	-	-	-	-	-	-	-	-	-	-	-	-	-	-	-	-	-	-	-	-	-	-	-	-	-	-	-	-	-	-	-	-	-
C20orf3	chromosome 20 open reading frame 3	2	hsa-miR-199a-5p	-0.29	0.22	2	0	0	2	0	0	0	0	-	-	-	-	-	-	-	-	-	-	-	-	-	-	-	-	-	-	-	-	-	-	-	-	-	-	-	-	-	-	-	-	-	-	-	-
WAPAL	wings apart-like homolog (Drosophila)	2	hsa-miR-199a-5p	-0.29	0.32	2	0	0	2	0	0	0	0	-	-	-	-	-	-	-	-	-	-	-	-	-	-	-	-	-	-	-	-	-	-	-	-	-	-	-	-	-	-	-	-	-	-	-	-
ZNF594	zinc finger protein 594	2	hsa-miR-199a-5p	-0.29	0.82	2	2	0	0	0	0	0	0	-	-	-	-	-	-	-	-	-	-	-	-	-	-	-	-	-	-	-	-	-	-	-	-	-	-	-	-	-	-	-	-	-	-	-	-
PARP12	poly (ADP-ribose) polymerase family, member 12	2	hsa-miR-199a-5p	-0.29	0.51	2	2	0	0	0	0	0	0	-	-	-	-	-	-	-	-	-	-	-	-	-	-	-	-	-	-	-	-	-	-	-	-	-	-	-	-	-	-	-	-	-	-	-	-
ARHGAP26	Rho GTPase activating protein 26	1	hsa-miR-214	-0.29	0.81	2	0	2	0	2	0	1	1	-	-	-	-	-	-	-	-	-	-	-	-	-	-	-	-	-	-	-	-	-	-	-	-	-	-	-	-	-	-	-	-	-	-	-	-
CYR61	cysteine-rich, angiogenic inducer, 61	2	hsa-miR-221, hsa-miR-222	-0.29	0.12	2	0	0	2	0	0	0	0	-	-	-	-	-	-	-	-	-	-	-	-	-	-	-	-	-	-	-	-	-	-	-	-	-	-	-	-	-	-	-	-	-	-	-	-
TSC22D3	TSC22 domain family, member 3	2	hsa-miR-221, hsa-miR-222	-0.29	0.12	2	0	0	2	0	0	0	0	-	-	-	-	-	-	-	-	-	-	-	-	-	-	-	-	-	-	-	-	-	-	-	-	-	-	-	-	-	-	-	-	-	-	-	-
PRUNE	prune homolog (Drosophila)	2	hsa-miR-221, hsa-miR-222	-0.29	0.58	2	2	0	0	2	0	2	0	-	-	-	-	-	-	-	-	-	-	-	-	-	-	-	-	-	-	-	-	-	-	-	-	-	-	-	-	-	-	-	-	-	-	-	-
FOS	v-fos FBJ murine osteosarcoma viral oncogene homolog	2	hsa-miR-221, hsa-miR-222	-0.29	0.47	2	2	0	0	0	0	0	0	-	-	-	-	-	-	-	-	-	-	-	-	-	-	-	-	-	-	-	-	-	-	-	-	-	-	-	-	-	-	-	-	-	-	-	-
SPRED2	sprouty-related, EVH1 domain containing 2	2	hsa-miR-221, hsa-miR-222	-0.29	0.12	2	0	0	2	0	0	0	0	-	-	-	-	-	-	-	-	-	-	-	-	-	-	-	-	-	-	-	-	-	-	-	-	-	-	-	-	-	-	-	-	-	-	-	-
ANKRD10	ankyrin repeat domain 10	2	hsa-miR-221, hsa-miR-222	-0.29	0.12	2	2	0	0	0	0	0	0	-	-	-	-	-	-	-	-	-	-	-	-	-	-	-	-	-	-	-	-	-	-	-	-	-	-	-	-	-	-	-	-	-	-	-	-
CCDC34	coiled-coil domain containing 34	1	hsa-miR-21	-0.29	0.24	1	0	1	0	1	0	1	0	-	-	-	-	-	-	-	-	-	-	-0.29	0.24	1	0	1	0	1	0	1	0	-	-	-	-	-	-	-	-	-	-	-	-	-	-	-	-
RHOB	ras homolog gene family, member B	1	hsa-miR-21	-0.29	0.17	1	0	0	1	0	0	0	0	-	-	-	-	-	-	-	-	-	-	-0.29	0.17	1	0	0	1	0	0	0	0	-	-	-	-	-	-	-	-	-	-	-	-	-	-	-	-
GATA3	GATA binding protein 3	1	hsa-miR-27b	-0.29	0.51	1	0	1	0	1	0	1	0	-	-	-	-	-	-	-	-	-	-	-	-	-	-	-	-	-	-	-	-	-0.29	0.51	1	0	1	0	1	0	1	0	-	-	-	-	-	-
ANKIB1	ankyrin repeat and IBR domain containing 1	1	hsa-miR-27b	-0.29	< 0.1	1	1	0	0	0	0	0	0	-	-	-	-	-	-	-	-	-	-	-	-	-	-	-	-	-	-	-	-	-0.29	< 0.1	1	1	0	0	0	0	0	0	-	-	-	-	-	-
HCN4	hyperpolarization activated cyclic nucleotide-gated potassium channel 4	1	hsa-miR-27b	-0.29	0.59	1	0	0	1	0	0	0	0	-	-	-	-	-	-	-	-	-	-	-	-	-	-	-	-	-	-	-	-	-0.29	0.59	1	0	0	1	0	0	0	0	-	-	-	-	-	-
OTX2	orthodenticle homeobox 2	1	hsa-miR-27b	-0.29	0.59	1	0	0	1	0	0	0	0	-	-	-	-	-	-	-	-	-	-	-	-	-	-	-	-	-	-	-	-	-0.29	0.59	1	0	0	1	0	0	0	0	-	-	-	-	-	-
EDNRA	endothelin receptor type A	1	hsa-miR-27b	-0.29	0.23	1	0	0	1	1	0	0	1	-	-	-	-	-	-	-	-	-	-	-	-	-	-	-	-	-	-	-	-	-0.29	0.23	1	0	0	1	1	0	0	1	-	-	-	-	-	-
TACC1	transforming, acidic coiled-coil containing protein 1	1	hsa-miR-31	-0.29	0.21	1	0	0	1	0	0	0	0	-	-	-	-	-	-	-	-	-	-	-	-	-	-	-	-	-	-	-	-	-	-	-	-	-	-	-	-	-	-	-0.29	0.21	1	0	0	1
TLK1	tousled-like kinase 1	1	hsa-miR-103	-0.29	0.55	1	0	0	1	0	0	0	0	-	-	-	-	-	-	-	-	-	-	-	-	-	-	-	-	-	-	-	-	-	-	-	-	-	-	-	-	-	-	-	-	-	-	-	-
KIF5A	kinesin family member 5A	1	hsa-miR-103	-0.29	0.74	1	1	0	0	0	0	0	0	-	-	-	-	-	-	-	-	-	-	-	-	-	-	-	-	-	-	-	-	-	-	-	-	-	-	-	-	-	-	-	-	-	-	-	-
CAPZA2	capping protein (actin filament) muscle Z-line, alpha 2	1	hsa-miR-103	-0.29	0.56	1	0	0	1	0	0	0	0	-	-	-	-	-	-	-	-	-	-	-	-	-	-	-	-	-	-	-	-	-	-	-	-	-	-	-	-	-	-	-	-	-	-	-	-
FLJ40142	FLJ40142 protein	1	hsa-miR-103	-0.29	0.53	1	0	0	1	0	0	0	0	-	-	-	-	-	-	-	-	-	-	-	-	-	-	-	-	-	-	-	-	-	-	-	-	-	-	-	-	-	-	-	-	-	-	-	-
CTNND1	catenin (cadherin-associated protein), delta 1	1	hsa-miR-103	-0.29	0.62	1	0	1	0	1	0	1	0	-	-	-	-	-	-	-	-	-	-	-	-	-	-	-	-	-	-	-	-	-	-	-	-	-	-	-	-	-	-	-	-	-	-	-	-
DUS1L	dihydrouridine synthase 1-like (S. cerevisiae)	1	hsa-miR-103	-0.29	0.64	1	1	0	0	0	0	0	0	-	-	-	-	-	-	-	-	-	-	-	-	-	-	-	-	-	-	-	-	-	-	-	-	-	-	-	-	-	-	-	-	-	-	-	-
EBF1	early B-cell factor 1	1	hsa-miR-103	-0.29	0.56	1	1	0	0	0	0	0	0	-	-	-	-	-	-	-	-	-	-	-	-	-	-	-	-	-	-	-	-	-	-	-	-	-	-	-	-	-	-	-	-	-	-	-	-
HDAC7	histone deacetylase 7	1	hsa-miR-140-5p	-0.29	0.63	1	1	0	0	0	0	0	0	-	-	-	-	-	-	-	-	-	-	-	-	-	-	-	-	-	-	-	-	-	-	-	-	-	-	-	-	-	-	-	-	-	-	-	-
NFYA	nuclear transcription factor Y, alpha	1	hsa-miR-140-5p	-0.29	0.51	1	0	0	1	0	0	0	0	-	-	-	-	-	-	-	-	-	-	-	-	-	-	-	-	-	-	-	-	-	-	-	-	-	-	-	-	-	-	-	-	-	-	-	-
SEL1L	sel-1 suppressor of lin-12-like (C. elegans)	1	hsa-miR-140-5p	-0.29	0.55	1	1	0	0	1	0	1	0	-	-	-	-	-	-	-	-	-	-	-	-	-	-	-	-	-	-	-	-	-	-	-	-	-	-	-	-	-	-	-	-	-	-	-	-
FADS1	fatty acid desaturase 1	1	hsa-miR-140-5p	-0.29	0.46	1	0	0	1	2	0	0	2	-	-	-	-	-	-	-	-	-	-	-	-	-	-	-	-	-	-	-	-	-	-	-	-	-	-	-	-	-	-	-	-	-	-	-	-
THRAP3	thyroid hormone receptor associated protein 3	1	hsa-miR-214	-0.29	0.42	1	1	0	0	0	0	0	0	-	-	-	-	-	-	-	-	-	-	-	-	-	-	-	-	-	-	-	-	-	-	-	-	-	-	-	-	-	-	-	-	-	-	-	-
SLC12A5	solute carrier family 12, (potassium-chloride transporter) member 5	1	hsa-miR-224	-0.29	N/A	1	0	0	1	0	0	0	0	-	-	-	-	-	-	-	-	-	-	-	-	-	-	-	-	-	-	-	-	-	-	-	-	-	-	-	-	-	-	-	-	-	-	-	-
EPC2	enhancer of polycomb homolog 2 (Drosophila)	1	hsa-miR-224	-0.29	N/A	1	0	0	1	0	0	0	0	-	-	-	-	-	-	-	-	-	-	-	-	-	-	-	-	-	-	-	-	-	-	-	-	-	-	-	-	-	-	-	-	-	-	-	-
NDUFA8	NADH dehydrogenase (ubiquinone) 1 alpha subcomplex, 8, 19kDa	1	hsa-miR-224	-0.29	N/A	1	0	0	1	0	0	0	0	-	-	-	-	-	-	-	-	-	-	-	-	-	-	-	-	-	-	-	-	-	-	-	-	-	-	-	-	-	-	-	-	-	-	-	-
XPO5	exportin 5	1	hsa-miR-224	-0.29	N/A	1	0	0	1	0	0	0	0	-	-	-	-	-	-	-	-	-	-	-	-	-	-	-	-	-	-	-	-	-	-	-	-	-	-	-	-	-	-	-	-	-	-	-	-
KCTD12	potassium channel tetramerisation domain containing 12	1	hsa-miR-224	-0.29	N/A	1	0	0	1	0	0	0	0	-	-	-	-	-	-	-	-	-	-	-	-	-	-	-	-	-	-	-	-	-	-	-	-	-	-	-	-	-	-	-	-	-	-	-	-
PGM2L1	phosphoglucomutase 2-like 1	4	hsa-let-7b, hsa-let-7c, hsa-let-7e, hsa-miR-27b	-0.28	0.79	7	1	3	3	0	0	0	0	-0.11	0.98	2	0	1	1	0	0	0	0	-	-	-	-	-	-	-	-	-	-	-0.17	0.79	1	1	0	0	0	0	0	0	-	-	-	-	-	-
SGCD	sarcoglycan, delta (35kDa dystrophin-associated glycoprotein)	6	hsa-let-7b, hsa-let-7c, hsa-let-7e, hsa-miR-199a-5p, hsa-miR-214	-0.28	0.19	6	0	0	6	0	0	0	0	-0.03	0.87	1	0	0	1	0	0	0	0	-	-	-	-	-	-	-	-	-	-	-	-	-	-	-	-	-	-	-	-	-	-	-	-	-	-
IPO9	importin 9	5	hsa-let-7b, hsa-let-7c, hsa-let-7e, hsa-miR-103, hsa-miR-214	-0.28	< 0.1	5	3	1	1	4	0	3	1	-0.2	< 0.1	1	1	0	0	1	0	1	0	-	-	-	-	-	-	-	-	-	-	-	-	-	-	-	-	-	-	-	-	-	-	-	-	-	-
IL10	interleukin 10	4	hsa-let-7b, hsa-let-7c, hsa-let-7e, hsa-miR-27b	-0.28	0.47	4	0	4	0	0	0	0	0	-0.14	0.94	1	0	1	0	0	0	0	0	-	-	-	-	-	-	-	-	-	-	-0.14	0.47	1	0	1	0	0	0	0	0	-	-	-	-	-	-
CDC14B	CDC14 cell division cycle 14 homolog B (S. cerevisiae)	4	hsa-let-7b, hsa-let-7c, hsa-let-7e, hsa-miR-27b	-0.28	0.43	4	0	1	3	0	0	0	0	-0.1	0.77	1	0	0	1	0	0	0	0	-	-	-	-	-	-	-	-	-	-	-0.18	0.43	1	0	1	0	0	0	0	0	-	-	-	-	-	-
CRY2	cryptochrome 2 (photolyase-like)	4	hsa-let-7b, hsa-let-7c, hsa-let-7e, hsa-miR-214	-0.28	0.39	4	1	0	3	0	0	0	0	-0.1	0.89	1	0	0	1	0	0	0	0	-	-	-	-	-	-	-	-	-	-	-	-	-	-	-	-	-	-	-	-	-	-	-	-	-	-
GRPEL2	GrpE-like 2, mitochondrial (E. coli)	3	hsa-let-7b, hsa-let-7c, hsa-let-7e	-0.28	0.89	3	0	0	3	0	0	0	0	-0.28	0.89	1	0	0	1	0	0	0	0	-	-	-	-	-	-	-	-	-	-	-	-	-	-	-	-	-	-	-	-	-	-	-	-	-	-
AKAP6	A kinase (PRKA) anchor protein 6	3	hsa-let-7b, hsa-let-7c, hsa-let-7e	-0.28	0.94	3	0	0	3	3	0	0	3	-0.28	0.94	1	0	0	1	1	0	0	1	-	-	-	-	-	-	-	-	-	-	-	-	-	-	-	-	-	-	-	-	-	-	-	-	-	-
DDX26B	DEAD/H (Asp-Glu-Ala-Asp/His) box polypeptide 26B	3	hsa-let-7b, hsa-let-7c, hsa-let-7e	-0.28	0.94	3	0	0	3	0	0	0	0	-0.28	0.94	1	0	0	1	0	0	0	0	-	-	-	-	-	-	-	-	-	-	-	-	-	-	-	-	-	-	-	-	-	-	-	-	-	-
SLC25A27	solute carrier family 25, member 27	3	hsa-let-7b, hsa-let-7c, hsa-let-7e	-0.28	0.94	3	0	0	3	0	0	0	0	-0.28	0.94	1	0	0	1	0	0	0	0	-	-	-	-	-	-	-	-	-	-	-	-	-	-	-	-	-	-	-	-	-	-	-	-	-	-
HTR1E	5-hydroxytryptamine (serotonin) receptor 1E	3	hsa-let-7b, hsa-let-7c, hsa-let-7e	-0.28	0.85	3	0	0	3	0	0	0	0	-0.28	0.85	1	0	0	1	0	0	0	0	-	-	-	-	-	-	-	-	-	-	-	-	-	-	-	-	-	-	-	-	-	-	-	-	-	-
ADRB3	adrenergic, beta-3-, receptor	3	hsa-let-7b, hsa-let-7c, hsa-let-7e	-0.28	0.98	3	3	0	0	0	0	0	0	-0.28	0.98	1	1	0	0	0	0	0	0	-	-	-	-	-	-	-	-	-	-	-	-	-	-	-	-	-	-	-	-	-	-	-	-	-	-
QARS	glutaminyl-tRNA synthetase	3	hsa-let-7b, hsa-let-7c, hsa-let-7e	-0.28	< 0.1	3	3	0	0	0	0	0	0	-0.28	< 0.1	1	1	0	0	0	0	0	0	-	-	-	-	-	-	-	-	-	-	-	-	-	-	-	-	-	-	-	-	-	-	-	-	-	-
XK	X-linked Kx blood group (McLeod syndrome)	3	hsa-let-7b, hsa-let-7c, hsa-let-7e	-0.28	0.98	3	3	0	0	0	0	0	0	-0.28	0.98	1	1	0	0	0	0	0	0	-	-	-	-	-	-	-	-	-	-	-	-	-	-	-	-	-	-	-	-	-	-	-	-	-	-
RIOK3	RIO kinase 3 (yeast)	3	hsa-let-7b, hsa-let-7c, hsa-let-7e	-0.28	0.94	3	0	0	3	0	0	0	0	-0.28	0.94	1	0	0	1	0	0	0	0	-	-	-	-	-	-	-	-	-	-	-	-	-	-	-	-	-	-	-	-	-	-	-	-	-	-
ZBTB8	zinc finger and BTB domain containing 8	3	hsa-miR-103, hsa-miR-199a-5p	-0.28	0.67	3	0	3	0	0	0	0	0	-	-	-	-	-	-	-	-	-	-	-	-	-	-	-	-	-	-	-	-	-	-	-	-	-	-	-	-	-	-	-	-	-	-	-	-
NFKBID	nuclear factor of kappa light polypeptide gene enhancer in B-cells inhibitor, delta	1	hsa-miR-27b	-0.28	0.72	2	0	2	0	0	0	0	0	-	-	-	-	-	-	-	-	-	-	-	-	-	-	-	-	-	-	-	-	-0.28	0.72	2	0	2	0	0	0	0	0	-	-	-	-	-	-
EFNA3	ephrin-A3	2	hsa-miR-27b, hsa-miR-224	-0.28	0.44	2	0	1	1	0	0	0	0	-	-	-	-	-	-	-	-	-	-	-	-	-	-	-	-	-	-	-	-	-0.09	0.44	1	0	1	0	0	0	0	0	-	-	-	-	-	-
SP7	Sp7 transcription factor	2	hsa-miR-27b, hsa-miR-224	-0.28	0.56	2	0	1	1	0	0	0	0	-	-	-	-	-	-	-	-	-	-	-	-	-	-	-	-	-	-	-	-	-0.05	0.56	1	0	1	0	0	0	0	0	-	-	-	-	-	-
CCDC88C	coiled-coil domain containing 88C	2	hsa-miR-199a-5p	-0.28	0.86	2	2	0	0	2	0	2	0	-	-	-	-	-	-	-	-	-	-	-	-	-	-	-	-	-	-	-	-	-	-	-	-	-	-	-	-	-	-	-	-	-	-	-	-
ARRB2	arrestin, beta 2	2	hsa-miR-199a-5p	-0.28	0.4	2	2	0	0	0	0	0	0	-	-	-	-	-	-	-	-	-	-	-	-	-	-	-	-	-	-	-	-	-	-	-	-	-	-	-	-	-	-	-	-	-	-	-	-
SIRT1	sirtuin (silent mating type information regulation 2 homolog) 1 (S. cerevisiae)	2	hsa-miR-199a-5p	-0.28	0.26	2	0	0	2	0	0	0	0	-	-	-	-	-	-	-	-	-	-	-	-	-	-	-	-	-	-	-	-	-	-	-	-	-	-	-	-	-	-	-	-	-	-	-	-
GPRC5A	G protein-coupled receptor, family C, group 5, member A	2	hsa-miR-199a-5p	-0.28	0.58	2	2	0	0	0	0	0	0	-	-	-	-	-	-	-	-	-	-	-	-	-	-	-	-	-	-	-	-	-	-	-	-	-	-	-	-	-	-	-	-	-	-	-	-
POMGNT1	protein O-linked mannose beta1,2-N-acetylglucosaminyltransferase	2	hsa-miR-199a-5p	-0.28	< 0.1	2	2	0	0	0	0	0	0	-	-	-	-	-	-	-	-	-	-	-	-	-	-	-	-	-	-	-	-	-	-	-	-	-	-	-	-	-	-	-	-	-	-	-	-
WWP1	WW domain containing E3 ubiquitin protein ligase 1	1	hsa-miR-21	-0.28	0.22	1	0	0	1	0	0	0	0	-	-	-	-	-	-	-	-	-	-	-0.28	0.22	1	0	0	1	0	0	0	0	-	-	-	-	-	-	-	-	-	-	-	-	-	-	-	-
ZCCHC24	zinc finger, CCHC domain containing 24	1	hsa-miR-27b	-0.28	0.85	1	1	0	0	0	0	0	0	-	-	-	-	-	-	-	-	-	-	-	-	-	-	-	-	-	-	-	-	-0.28	0.85	1	1	0	0	0	0	0	0	-	-	-	-	-	-
KBTBD8	kelch repeat and BTB (POZ) domain containing 8	1	hsa-miR-27b	-0.28	0.56	1	1	0	0	0	0	0	0	-	-	-	-	-	-	-	-	-	-	-	-	-	-	-	-	-	-	-	-	-0.28	0.56	1	1	0	0	0	0	0	0	-	-	-	-	-	-
GRIA3	glutamate receptor, ionotrophic, AMPA 3	1	hsa-miR-27b	-0.28	0.54	1	0	0	1	0	0	0	0	-	-	-	-	-	-	-	-	-	-	-	-	-	-	-	-	-	-	-	-	-0.28	0.54	1	0	0	1	0	0	0	0	-	-	-	-	-	-
NCOA5	nuclear receptor coactivator 5	1	hsa-miR-27b	-0.28	0.4	1	1	0	0	0	0	0	0	-	-	-	-	-	-	-	-	-	-	-	-	-	-	-	-	-	-	-	-	-0.28	0.4	1	1	0	0	0	0	0	0	-	-	-	-	-	-
FRS3	fibroblast growth factor receptor substrate 3	1	hsa-miR-27b	-0.28	0.75	1	1	0	0	0	0	0	0	-	-	-	-	-	-	-	-	-	-	-	-	-	-	-	-	-	-	-	-	-0.28	0.75	1	1	0	0	0	0	0	0	-	-	-	-	-	-
FOXP4	forkhead box P4	1	hsa-miR-27b	-0.28	0.74	1	1	0	0	0	0	0	0	-	-	-	-	-	-	-	-	-	-	-	-	-	-	-	-	-	-	-	-	-0.28	0.74	1	1	0	0	0	0	0	0	-	-	-	-	-	-
RYBP	RING1 and YY1 binding protein	1	hsa-miR-27b	-0.28	0.8	1	1	0	0	0	0	0	0	-	-	-	-	-	-	-	-	-	-	-	-	-	-	-	-	-	-	-	-	-0.28	0.8	1	1	0	0	0	0	0	0	-	-	-	-	-	-
CDC42BPB	CDC42 binding protein kinase beta (DMPK-like)	1	hsa-miR-27b	-0.28	0.41	1	1	0	0	0	0	0	0	-	-	-	-	-	-	-	-	-	-	-	-	-	-	-	-	-	-	-	-	-0.28	0.41	1	1	0	0	0	0	0	0	-	-	-	-	-	-
SEPN1	selenoprotein N, 1	1	hsa-miR-27b	-0.28	< 0.1	1	1	0	0	0	0	0	0	-	-	-	-	-	-	-	-	-	-	-	-	-	-	-	-	-	-	-	-	-0.28	< 0.1	1	1	0	0	0	0	0	0	-	-	-	-	-	-
PCTK3	PCTAIRE protein kinase 3	1	hsa-miR-27b	-0.28	0.9	1	1	0	0	0	0	0	0	-	-	-	-	-	-	-	-	-	-	-	-	-	-	-	-	-	-	-	-	-0.28	0.9	1	1	0	0	0	0	0	0	-	-	-	-	-	-
MIER2	mesoderm induction early response 1, family member 2	1	hsa-miR-27b	-0.28	0.86	1	1	0	0	0	0	0	0	-	-	-	-	-	-	-	-	-	-	-	-	-	-	-	-	-	-	-	-	-0.28	0.86	1	1	0	0	0	0	0	0	-	-	-	-	-	-
STAG1	stromal antigen 1	1	hsa-miR-27b	-0.28	0.31	1	0	0	1	0	0	0	0	-	-	-	-	-	-	-	-	-	-	-	-	-	-	-	-	-	-	-	-	-0.28	0.31	1	0	0	1	0	0	0	0	-	-	-	-	-	-
AXUD1	AXIN1 up-regulated 1	1	hsa-miR-27b	-0.28	0.76	1	1	0	0	0	0	0	0	-	-	-	-	-	-	-	-	-	-	-	-	-	-	-	-	-	-	-	-	-0.28	0.76	1	1	0	0	0	0	0	0	-	-	-	-	-	-
SRC	v-src sarcoma (Schmidt-Ruppin A-2) viral oncogene homolog (avian)	1	hsa-miR-31	-0.28	0.27	1	1	0	0	1	0	1	0	-	-	-	-	-	-	-	-	-	-	-	-	-	-	-	-	-	-	-	-	-	-	-	-	-	-	-	-	-	-	-0.28	0.27	1	1	0	0
KRT80	keratin 80	1	hsa-miR-31	-0.28	0.33	1	1	0	0	1	0	0	1	-	-	-	-	-	-	-	-	-	-	-	-	-	-	-	-	-	-	-	-	-	-	-	-	-	-	-	-	-	-	-0.28	0.33	1	1	0	0
UBE2K	ubiquitin-conjugating enzyme E2K (UBC1 homolog, yeast)	1	hsa-miR-31	-0.28	0.21	1	0	0	1	1	0	1	0	-	-	-	-	-	-	-	-	-	-	-	-	-	-	-	-	-	-	-	-	-	-	-	-	-	-	-	-	-	-	-0.28	0.21	1	0	0	1
NDRG3	NDRG family member 3	1	hsa-miR-31	-0.28	0.44	1	1	0	0	0	0	0	0	-	-	-	-	-	-	-	-	-	-	-	-	-	-	-	-	-	-	-	-	-	-	-	-	-	-	-	-	-	-	-0.28	0.44	1	1	0	0
INSC	inscuteable homolog (Drosophila)	1	hsa-miR-31	-0.28	0.21	1	0	0	1	0	0	0	0	-	-	-	-	-	-	-	-	-	-	-	-	-	-	-	-	-	-	-	-	-	-	-	-	-	-	-	-	-	-	-0.28	0.21	1	0	0	1
RAB1B	RAB1B, member RAS oncogene family	1	hsa-miR-103	-0.28	0.35	1	1	0	0	0	0	0	0	-	-	-	-	-	-	-	-	-	-	-	-	-	-	-	-	-	-	-	-	-	-	-	-	-	-	-	-	-	-	-	-	-	-	-	-
WDR22	WD repeat domain 22	1	hsa-miR-103	-0.28	0.47	1	0	0	1	1	0	1	0	-	-	-	-	-	-	-	-	-	-	-	-	-	-	-	-	-	-	-	-	-	-	-	-	-	-	-	-	-	-	-	-	-	-	-	-
FLOT2	flotillin 2	1	hsa-miR-103	-0.28	0.38	1	1	0	0	0	0	0	0	-	-	-	-	-	-	-	-	-	-	-	-	-	-	-	-	-	-	-	-	-	-	-	-	-	-	-	-	-	-	-	-	-	-	-	-
WNK4	WNK lysine deficient protein kinase 4	1	hsa-miR-140-5p	-0.28	0.61	1	1	0	0	0	0	0	0	-	-	-	-	-	-	-	-	-	-	-	-	-	-	-	-	-	-	-	-	-	-	-	-	-	-	-	-	-	-	-	-	-	-	-	-
SIAH1	seven in absentia homolog 1 (Drosophila)	1	hsa-miR-140-5p	-0.28	0.6	1	0	0	1	0	0	0	0	-	-	-	-	-	-	-	-	-	-	-	-	-	-	-	-	-	-	-	-	-	-	-	-	-	-	-	-	-	-	-	-	-	-	-	-
SNX27	sorting nexin family member 27	1	hsa-miR-140-5p	-0.28	0.66	1	0	0	1	0	0	0	0	-	-	-	-	-	-	-	-	-	-	-	-	-	-	-	-	-	-	-	-	-	-	-	-	-	-	-	-	-	-	-	-	-	-	-	-
DMWD	dystrophia myotonica, WD repeat containing	1	hsa-miR-214	-0.28	0.34	1	1	0	0	0	0	0	0	-	-	-	-	-	-	-	-	-	-	-	-	-	-	-	-	-	-	-	-	-	-	-	-	-	-	-	-	-	-	-	-	-	-	-	-
ATP8B2	ATPase, class I, type 8B, member 2	1	hsa-miR-214	-0.28	0.54	1	0	0	1	1	0	0	1	-	-	-	-	-	-	-	-	-	-	-	-	-	-	-	-	-	-	-	-	-	-	-	-	-	-	-	-	-	-	-	-	-	-	-	-
FNDC3B	fibronectin type III domain containing 3B	5	hsa-let-7b, hsa-let-7c, hsa-let-7e, hsa-miR-221, hsa-miR-222	-0.27	0.29	8	0	8	0	0	0	0	0	-0.2	0.96	2	0	2	0	0	0	0	0	-	-	-	-	-	-	-	-	-	-	-	-	-	-	-	-	-	-	-	-	-	-	-	-	-	-
ARPP-19	cyclic AMP phosphoprotein, 19 kD	4	hsa-let-7b, hsa-let-7c, hsa-let-7e, hsa-miR-27b	-0.27	0.56	4	3	1	0	0	0	0	0	-0.21	0.98	1	1	0	0	0	0	0	0	-	-	-	-	-	-	-	-	-	-	-0.06	0.56	1	0	1	0	0	0	0	0	-	-	-	-	-	-
CTHRC1	collagen triple helix repeat containing 1	3	hsa-let-7b, hsa-let-7c, hsa-let-7e	-0.27	0.76	3	0	0	3	0	0	0	0	-0.27	0.76	1	0	0	1	0	0	0	0	-	-	-	-	-	-	-	-	-	-	-	-	-	-	-	-	-	-	-	-	-	-	-	-	-	-
IQCB1	IQ motif containing B1	3	hsa-let-7b, hsa-let-7c, hsa-let-7e	-0.27	0.82	3	0	0	3	0	0	0	0	-0.27	0.82	1	0	0	1	0	0	0	0	-	-	-	-	-	-	-	-	-	-	-	-	-	-	-	-	-	-	-	-	-	-	-	-	-	-
RICTOR	rapamycin-insensitive companion of mTOR	3	hsa-let-7b, hsa-let-7c, hsa-let-7e	-0.27	0.98	3	3	0	0	0	0	0	0	-0.27	0.98	1	1	0	0	0	0	0	0	-	-	-	-	-	-	-	-	-	-	-	-	-	-	-	-	-	-	-	-	-	-	-	-	-	-
GOLT1B	golgi transport 1 homolog B (S. cerevisiae)	3	hsa-let-7b, hsa-let-7c, hsa-let-7e	-0.27	0.97	3	3	0	0	0	0	0	0	-0.27	0.97	1	1	0	0	0	0	0	0	-	-	-	-	-	-	-	-	-	-	-	-	-	-	-	-	-	-	-	-	-	-	-	-	-	-
IKBKAP	inhibitor of kappa light polypeptide gene enhancer in B-cells, kinase complex-associated protein	3	hsa-let-7b, hsa-let-7c, hsa-let-7e	-0.27	0.85	3	0	0	3	0	0	0	0	-0.27	0.85	1	0	0	1	0	0	0	0	-	-	-	-	-	-	-	-	-	-	-	-	-	-	-	-	-	-	-	-	-	-	-	-	-	-
SLAMF6	SLAM family member 6	3	hsa-let-7b, hsa-let-7c, hsa-let-7e	-0.27	0.83	3	3	0	0	0	0	0	0	-0.27	0.83	1	1	0	0	0	0	0	0	-	-	-	-	-	-	-	-	-	-	-	-	-	-	-	-	-	-	-	-	-	-	-	-	-	-
AMT	aminomethyltransferase	3	hsa-let-7b, hsa-let-7c, hsa-let-7e	-0.27	0.71	3	3	0	0	0	0	0	0	-0.27	0.71	1	1	0	0	0	0	0	0	-	-	-	-	-	-	-	-	-	-	-	-	-	-	-	-	-	-	-	-	-	-	-	-	-	-
IL13	interleukin 13	3	hsa-let-7b, hsa-let-7c, hsa-let-7e	-0.27	0.96	3	3	0	0	0	0	0	0	-0.27	0.96	1	1	0	0	0	0	0	0	-	-	-	-	-	-	-	-	-	-	-	-	-	-	-	-	-	-	-	-	-	-	-	-	-	-
SNAP23	synaptosomal-associated protein, 23kDa	3	hsa-let-7b, hsa-let-7c, hsa-let-7e	-0.27	0.87	3	0	3	0	3	0	3	0	-0.27	0.87	1	0	1	0	1	0	1	0	-	-	-	-	-	-	-	-	-	-	-	-	-	-	-	-	-	-	-	-	-	-	-	-	-	-
SLC16A9	solute carrier family 16, member 9 (monocarboxylic acid transporter 9)	3	hsa-let-7b, hsa-let-7c, hsa-let-7e	-0.27	0.79	3	0	3	0	3	0	3	0	-0.27	0.79	1	0	1	0	1	0	1	0	-	-	-	-	-	-	-	-	-	-	-	-	-	-	-	-	-	-	-	-	-	-	-	-	-	-
TP53	tumor protein p53	3	hsa-let-7b, hsa-let-7c, hsa-let-7e	-0.27	0.93	3	3	0	0	0	0	0	0	-0.27	0.93	1	1	0	0	0	0	0	0	-	-	-	-	-	-	-	-	-	-	-	-	-	-	-	-	-	-	-	-	-	-	-	-	-	-
ATP8B4	ATPase, class I, type 8B, member 4	3	hsa-let-7b, hsa-let-7c, hsa-let-7e	-0.27	0.92	3	3	0	0	0	0	0	0	-0.27	0.92	1	1	0	0	0	0	0	0	-	-	-	-	-	-	-	-	-	-	-	-	-	-	-	-	-	-	-	-	-	-	-	-	-	-
PDP2	pyruvate dehydrogenase phosphatase isoenzyme 2	3	hsa-let-7b, hsa-let-7c, hsa-let-7e	-0.27	0.69	3	0	0	3	0	0	0	0	-0.27	0.69	1	0	0	1	0	0	0	0	-	-	-	-	-	-	-	-	-	-	-	-	-	-	-	-	-	-	-	-	-	-	-	-	-	-
ZNF354A	zinc finger protein 354A	3	hsa-let-7b, hsa-let-7c, hsa-let-7e	-0.27	0.83	3	0	0	3	0	0	0	0	-0.27	0.83	1	0	0	1	0	0	0	0	-	-	-	-	-	-	-	-	-	-	-	-	-	-	-	-	-	-	-	-	-	-	-	-	-	-
KCNA6	potassium voltage-gated channel, shaker-related subfamily, member 6	3	hsa-let-7b, hsa-let-7c, hsa-let-7e	-0.27	< 0.1	3	3	0	0	0	0	0	0	-0.27	< 0.1	1	1	0	0	0	0	0	0	-	-	-	-	-	-	-	-	-	-	-	-	-	-	-	-	-	-	-	-	-	-	-	-	-	-
LIPH	lipase, member H	3	hsa-let-7b, hsa-let-7c, hsa-let-7e	-0.27	0.86	3	3	0	0	0	0	0	0	-0.27	0.86	1	1	0	0	0	0	0	0	-	-	-	-	-	-	-	-	-	-	-	-	-	-	-	-	-	-	-	-	-	-	-	-	-	-
PXN	paxillin	3	hsa-miR-27b, hsa-miR-199a-5p	-0.27	0.7	3	2	0	1	1	0	1	0	-	-	-	-	-	-	-	-	-	-	-	-	-	-	-	-	-	-	-	-	-0.11	0.73	1	0	0	1	1	0	1	0	-	-	-	-	-	-
TTC9	tetratricopeptide repeat domain 9	2	hsa-miR-199a-5p	-0.27	0.53	2	2	0	0	0	0	0	0	-	-	-	-	-	-	-	-	-	-	-	-	-	-	-	-	-	-	-	-	-	-	-	-	-	-	-	-	-	-	-	-	-	-	-	-
MPP5	membrane protein, palmitoylated 5 (MAGUK p55 subfamily member 5)	2	hsa-miR-199a-5p	-0.27	0.85	2	2	0	0	0	0	0	0	-	-	-	-	-	-	-	-	-	-	-	-	-	-	-	-	-	-	-	-	-	-	-	-	-	-	-	-	-	-	-	-	-	-	-	-
EIF5B	eukaryotic translation initiation factor 5B	2	hsa-miR-199a-5p	-0.27	0.53	2	0	0	2	0	0	0	0	-	-	-	-	-	-	-	-	-	-	-	-	-	-	-	-	-	-	-	-	-	-	-	-	-	-	-	-	-	-	-	-	-	-	-	-
OTX1	orthodenticle homeobox 1	2	hsa-miR-199a-5p	-0.27	0.3	2	2	0	0	0	0	0	0	-	-	-	-	-	-	-	-	-	-	-	-	-	-	-	-	-	-	-	-	-	-	-	-	-	-	-	-	-	-	-	-	-	-	-	-
TBC1D8	TBC1 domain family, member 8 (with GRAM domain)	2	hsa-miR-199a-5p	-0.27	0.74	2	2	0	0	0	0	0	0	-	-	-	-	-	-	-	-	-	-	-	-	-	-	-	-	-	-	-	-	-	-	-	-	-	-	-	-	-	-	-	-	-	-	-	-
SAT1	spermidine/spermine N1-acetyltransferase 1	2	hsa-miR-199a-5p	-0.27	0.43	2	0	0	2	0	0	0	0	-	-	-	-	-	-	-	-	-	-	-	-	-	-	-	-	-	-	-	-	-	-	-	-	-	-	-	-	-	-	-	-	-	-	-	-
KHDRBS2	KH domain containing, RNA binding, signal transduction associated 2	2	hsa-miR-221, hsa-miR-222	-0.27	0.12	2	0	0	2	0	0	0	0	-	-	-	-	-	-	-	-	-	-	-	-	-	-	-	-	-	-	-	-	-	-	-	-	-	-	-	-	-	-	-	-	-	-	-	-
SOX10	SRY (sex determining region Y)-box 10	2	hsa-miR-221, hsa-miR-222	-0.27	0.12	2	0	0	2	0	0	0	0	-	-	-	-	-	-	-	-	-	-	-	-	-	-	-	-	-	-	-	-	-	-	-	-	-	-	-	-	-	-	-	-	-	-	-	-
FAM63B	family with sequence similarity 63, member B	1	hsa-miR-21	-0.27	0.4	1	0	1	0	0	0	0	0	-	-	-	-	-	-	-	-	-	-	-0.27	0.4	1	0	1	0	0	0	0	0	-	-	-	-	-	-	-	-	-	-	-	-	-	-	-	-
NLGN4X	neuroligin 4, X-linked	1	hsa-miR-27b	-0.27	0.49	1	0	1	0	1	0	1	0	-	-	-	-	-	-	-	-	-	-	-	-	-	-	-	-	-	-	-	-	-0.27	0.49	1	0	1	0	1	0	1	0	-	-	-	-	-	-
AMD1	adenosylmethionine decarboxylase 1	1	hsa-miR-27b	-0.27	0.48	1	0	1	0	1	0	0	1	-	-	-	-	-	-	-	-	-	-	-	-	-	-	-	-	-	-	-	-	-0.27	0.48	1	0	1	0	1	0	0	1	-	-	-	-	-	-
PLEKHJ1	pleckstrin homology domain containing, family J member 1	1	hsa-miR-27b	-0.27	0.49	1	0	1	0	2	0	1	1	-	-	-	-	-	-	-	-	-	-	-	-	-	-	-	-	-	-	-	-	-0.27	0.49	1	0	1	0	2	0	1	1	-	-	-	-	-	-
DLL4	delta-like 4 (Drosophila)	1	hsa-miR-27b	-0.27	0.88	1	1	0	0	0	0	0	0	-	-	-	-	-	-	-	-	-	-	-	-	-	-	-	-	-	-	-	-	-0.27	0.88	1	1	0	0	0	0	0	0	-	-	-	-	-	-
TROVE2	TROVE domain family, member 2	1	hsa-miR-27b	-0.27	0.79	1	0	0	1	0	0	0	0	-	-	-	-	-	-	-	-	-	-	-	-	-	-	-	-	-	-	-	-	-0.27	0.79	1	0	0	1	0	0	0	0	-	-	-	-	-	-
UBR5	ubiquitin protein ligase E3 component n-recognin 5	1	hsa-miR-27b	-0.27	0.61	1	0	0	1	0	0	0	0	-	-	-	-	-	-	-	-	-	-	-	-	-	-	-	-	-	-	-	-	-0.27	0.61	1	0	0	1	0	0	0	0	-	-	-	-	-	-
RALYL	RALY RNA binding protein-like	1	hsa-miR-27b	-0.27	0.28	1	0	0	1	0	0	0	0	-	-	-	-	-	-	-	-	-	-	-	-	-	-	-	-	-	-	-	-	-0.27	0.28	1	0	0	1	0	0	0	0	-	-	-	-	-	-
ANKS1A	ankyrin repeat and sterile alpha motif domain containing 1A	1	hsa-miR-27b	-0.27	0.75	1	1	0	0	1	0	1	0	-	-	-	-	-	-	-	-	-	-	-	-	-	-	-	-	-	-	-	-	-0.27	0.75	1	1	0	0	1	0	1	0	-	-	-	-	-	-
PRPF19	PRP19/PSO4 pre-mRNA processing factor 19 homolog (S. cerevisiae)	1	hsa-miR-27b	-0.27	0.67	1	1	0	0	0	0	0	0	-	-	-	-	-	-	-	-	-	-	-	-	-	-	-	-	-	-	-	-	-0.27	0.67	1	1	0	0	0	0	0	0	-	-	-	-	-	-
RNASEN	ribonuclease type III, nuclear	1	hsa-miR-27b	-0.27	0.54	1	0	0	1	0	0	0	0	-	-	-	-	-	-	-	-	-	-	-	-	-	-	-	-	-	-	-	-	-0.27	0.54	1	0	0	1	0	0	0	0	-	-	-	-	-	-
ARX	aristaless related homeobox	1	hsa-miR-27b	-0.27	0.37	1	0	0	1	0	0	0	0	-	-	-	-	-	-	-	-	-	-	-	-	-	-	-	-	-	-	-	-	-0.27	0.37	1	0	0	1	0	0	0	0	-	-	-	-	-	-
PPIF	peptidylprolyl isomerase F (cyclophilin F)	1	hsa-miR-27b	-0.27	0.78	1	1	0	0	0	0	0	0	-	-	-	-	-	-	-	-	-	-	-	-	-	-	-	-	-	-	-	-	-0.27	0.78	1	1	0	0	0	0	0	0	-	-	-	-	-	-
PLAA	phospholipase A2-activating protein	1	hsa-miR-27b	-0.27	0.23	1	0	0	1	0	0	0	0	-	-	-	-	-	-	-	-	-	-	-	-	-	-	-	-	-	-	-	-	-0.27	0.23	1	0	0	1	0	0	0	0	-	-	-	-	-	-
KIAA0644	KIAA0644 gene product	1	hsa-miR-27b	-0.27	0.9	1	1	0	0	0	0	0	0	-	-	-	-	-	-	-	-	-	-	-	-	-	-	-	-	-	-	-	-	-0.27	0.9	1	1	0	0	0	0	0	0	-	-	-	-	-	-
KHSRP	KH-type splicing regulatory protein	1	hsa-miR-27b	-0.27	0.46	1	0	1	0	0	0	0	0	-	-	-	-	-	-	-	-	-	-	-	-	-	-	-	-	-	-	-	-	-0.27	0.46	1	0	1	0	0	0	0	0	-	-	-	-	-	-
SH3RF1	SH3 domain containing ring finger 1	1	hsa-miR-27b	-0.27	0.39	1	1	0	0	0	0	0	0	-	-	-	-	-	-	-	-	-	-	-	-	-	-	-	-	-	-	-	-	-0.27	0.39	1	1	0	0	0	0	0	0	-	-	-	-	-	-
PPP2R2A	protein phosphatase 2 (formerly 2A), regulatory subunit B, alpha isoform	1	hsa-miR-31	-0.27	0.21	1	0	0	1	0	0	0	0	-	-	-	-	-	-	-	-	-	-	-	-	-	-	-	-	-	-	-	-	-	-	-	-	-	-	-	-	-	-	-0.27	0.21	1	0	0	1
FAM122A	family with sequence similarity 122A	1	hsa-miR-31	-0.27	0.17	1	0	1	0	1	0	0	1	-	-	-	-	-	-	-	-	-	-	-	-	-	-	-	-	-	-	-	-	-	-	-	-	-	-	-	-	-	-	-0.27	0.17	1	0	1	0
ZC3H6	zinc finger CCCH-type containing 6	1	hsa-miR-31	-0.27	0.17	1	0	1	0	1	0	1	0	-	-	-	-	-	-	-	-	-	-	-	-	-	-	-	-	-	-	-	-	-	-	-	-	-	-	-	-	-	-	-0.27	0.17	1	0	1	0
BTRC	beta-transducin repeat containing	1	hsa-miR-103	-0.27	0.59	1	0	0	1	2	0	2	0	-	-	-	-	-	-	-	-	-	-	-	-	-	-	-	-	-	-	-	-	-	-	-	-	-	-	-	-	-	-	-	-	-	-	-	-
SH2D2A	SH2 domain protein 2A	1	hsa-miR-103	-0.27	0.39	1	0	0	1	0	0	0	0	-	-	-	-	-	-	-	-	-	-	-	-	-	-	-	-	-	-	-	-	-	-	-	-	-	-	-	-	-	-	-	-	-	-	-	-
TNN	tenascin N	1	hsa-miR-140-5p	-0.27	0.57	1	0	0	1	0	0	0	0	-	-	-	-	-	-	-	-	-	-	-	-	-	-	-	-	-	-	-	-	-	-	-	-	-	-	-	-	-	-	-	-	-	-	-	-
SPRED1	sprouty-related, EVH1 domain containing 1	1	hsa-miR-140-5p	-0.27	0.45	1	0	0	1	0	0	0	0	-	-	-	-	-	-	-	-	-	-	-	-	-	-	-	-	-	-	-	-	-	-	-	-	-	-	-	-	-	-	-	-	-	-	-	-
TBC1D12	TBC1 domain family, member 12	1	hsa-miR-140-5p	-0.27	0.68	1	0	0	1	0	0	0	0	-	-	-	-	-	-	-	-	-	-	-	-	-	-	-	-	-	-	-	-	-	-	-	-	-	-	-	-	-	-	-	-	-	-	-	-
MITF	microphthalmia-associated transcription factor	1	hsa-miR-214	-0.27	0.43	1	0	0	1	0	0	0	0	-	-	-	-	-	-	-	-	-	-	-	-	-	-	-	-	-	-	-	-	-	-	-	-	-	-	-	-	-	-	-	-	-	-	-	-
DOCK5	dedicator of cytokinesis 5	1	hsa-miR-214	-0.27	0.44	1	1	0	0	0	0	0	0	-	-	-	-	-	-	-	-	-	-	-	-	-	-	-	-	-	-	-	-	-	-	-	-	-	-	-	-	-	-	-	-	-	-	-	-
KIF7	kinesin family member 7	1	hsa-miR-214	-0.27	0.44	1	1	0	0	0	0	0	0	-	-	-	-	-	-	-	-	-	-	-	-	-	-	-	-	-	-	-	-	-	-	-	-	-	-	-	-	-	-	-	-	-	-	-	-
ADRBK1	adrenergic, beta, receptor kinase 1	1	hsa-miR-214	-0.27	0.5	1	0	0	1	2	0	0	2	-	-	-	-	-	-	-	-	-	-	-	-	-	-	-	-	-	-	-	-	-	-	-	-	-	-	-	-	-	-	-	-	-	-	-	-
PHLPP	PH domain and leucine rich repeat protein phosphatase	1	hsa-miR-224	-0.27	N/A	1	1	0	0	0	0	0	0	-	-	-	-	-	-	-	-	-	-	-	-	-	-	-	-	-	-	-	-	-	-	-	-	-	-	-	-	-	-	-	-	-	-	-	-
FBXL11	F-box and leucine-rich repeat protein 11	1	hsa-miR-224	-0.27	N/A	1	1	0	0	0	0	0	0	-	-	-	-	-	-	-	-	-	-	-	-	-	-	-	-	-	-	-	-	-	-	-	-	-	-	-	-	-	-	-	-	-	-	-	-
PAPOLA	poly(A) polymerase alpha	1	hsa-miR-224	-0.27	N/A	1	0	0	1	0	0	0	0	-	-	-	-	-	-	-	-	-	-	-	-	-	-	-	-	-	-	-	-	-	-	-	-	-	-	-	-	-	-	-	-	-	-	-	-
GNAO1	guanine nucleotide binding protein (G protein), alpha activating activity polypeptide O	1	hsa-miR-224	-0.27	N/A	1	0	0	1	0	0	0	0	-	-	-	-	-	-	-	-	-	-	-	-	-	-	-	-	-	-	-	-	-	-	-	-	-	-	-	-	-	-	-	-	-	-	-	-
HMOX2	heme oxygenase (decycling) 2	1	hsa-miR-224	-0.27	N/A	1	0	0	1	0	0	0	0	-	-	-	-	-	-	-	-	-	-	-	-	-	-	-	-	-	-	-	-	-	-	-	-	-	-	-	-	-	-	-	-	-	-	-	-
TRHDE	thyrotropin-releasing hormone degrading enzyme	3	hsa-let-7b, hsa-let-7c, hsa-let-7e	-0.26	0.98	6	0	6	0	0	0	0	0	-0.26	0.98	2	0	2	0	0	0	0	0	-	-	-	-	-	-	-	-	-	-	-	-	-	-	-	-	-	-	-	-	-	-	-	-	-	-
C3orf64	chromosome 3 open reading frame 64	3	hsa-let-7b, hsa-let-7c, hsa-let-7e	-0.26	> 0.99	6	0	3	3	0	0	0	0	-0.26	> 0.99	2	0	1	1	0	0	0	0	-	-	-	-	-	-	-	-	-	-	-	-	-	-	-	-	-	-	-	-	-	-	-	-	-	-
ATP2B4	ATPase, Ca++ transporting, plasma membrane 4	4	hsa-let-7b, hsa-let-7c, hsa-let-7e, hsa-miR-224	-0.26	0.91	4	1	3	0	3	0	3	0	-0.13	0.91	1	0	1	0	1	0	1	0	-	-	-	-	-	-	-	-	-	-	-	-	-	-	-	-	-	-	-	-	-	-	-	-	-	-
LPGAT1	lysophosphatidylglycerol acyltransferase 1	3	hsa-let-7b, hsa-let-7c, hsa-let-7e	-0.26	0.89	3	0	3	0	3	0	3	0	-0.26	0.89	1	0	1	0	1	0	1	0	-	-	-	-	-	-	-	-	-	-	-	-	-	-	-	-	-	-	-	-	-	-	-	-	-	-
CPM	carboxypeptidase M	3	hsa-let-7b, hsa-let-7c, hsa-let-7e	-0.26	0.9	3	0	0	3	0	0	0	0	-0.26	0.9	1	0	0	1	0	0	0	0	-	-	-	-	-	-	-	-	-	-	-	-	-	-	-	-	-	-	-	-	-	-	-	-	-	-
DHX57	DEAH (Asp-Glu-Ala-Asp/His) box polypeptide 57	3	hsa-let-7b, hsa-let-7c, hsa-let-7e	-0.26	0.66	3	0	0	3	0	0	0	0	-0.26	0.66	1	0	0	1	0	0	0	0	-	-	-	-	-	-	-	-	-	-	-	-	-	-	-	-	-	-	-	-	-	-	-	-	-	-
MAP4K4	mitogen-activated protein kinase kinase kinase kinase 4	3	hsa-let-7b, hsa-let-7c, hsa-let-7e	-0.26	0.98	3	3	0	0	0	0	0	0	-0.26	0.98	1	1	0	0	0	0	0	0	-	-	-	-	-	-	-	-	-	-	-	-	-	-	-	-	-	-	-	-	-	-	-	-	-	-
DNAJC1	DnaJ (Hsp40) homolog, subfamily C, member 1	3	hsa-let-7b, hsa-let-7c, hsa-let-7e	-0.26	0.77	3	0	3	0	0	0	0	0	-0.26	0.77	1	0	1	0	0	0	0	0	-	-	-	-	-	-	-	-	-	-	-	-	-	-	-	-	-	-	-	-	-	-	-	-	-	-
SLC2A12	solute carrier family 2 (facilitated glucose transporter), member 12	3	hsa-let-7b, hsa-let-7c, hsa-let-7e	-0.26	0.98	3	3	0	0	0	0	0	0	-0.26	0.98	1	1	0	0	0	0	0	0	-	-	-	-	-	-	-	-	-	-	-	-	-	-	-	-	-	-	-	-	-	-	-	-	-	-
GYG2	glycogenin 2	3	hsa-let-7b, hsa-let-7c, hsa-let-7e	-0.26	0.69	3	3	0	0	0	0	0	0	-0.26	0.69	1	1	0	0	0	0	0	0	-	-	-	-	-	-	-	-	-	-	-	-	-	-	-	-	-	-	-	-	-	-	-	-	-	-
C15orf39	chromosome 15 open reading frame 39	3	hsa-let-7b, hsa-let-7c, hsa-let-7e	-0.26	0.85	3	3	0	0	0	0	0	0	-0.26	0.85	1	1	0	0	0	0	0	0	-	-	-	-	-	-	-	-	-	-	-	-	-	-	-	-	-	-	-	-	-	-	-	-	-	-
FGF11	fibroblast growth factor 11	3	hsa-let-7b, hsa-let-7c, hsa-let-7e	-0.26	0.89	3	3	0	0	0	0	0	0	-0.26	0.89	1	1	0	0	0	0	0	0	-	-	-	-	-	-	-	-	-	-	-	-	-	-	-	-	-	-	-	-	-	-	-	-	-	-
LSM11	LSM11, U7 small nuclear RNA associated	3	hsa-let-7b, hsa-let-7c, hsa-let-7e	-0.26	0.93	3	3	0	0	0	0	0	0	-0.26	0.93	1	1	0	0	0	0	0	0	-	-	-	-	-	-	-	-	-	-	-	-	-	-	-	-	-	-	-	-	-	-	-	-	-	-
SYT7	synaptotagmin VII	3	hsa-let-7b, hsa-let-7c, hsa-let-7e	-0.26	0.98	3	3	0	0	0	0	0	0	-0.26	0.98	1	1	0	0	0	0	0	0	-	-	-	-	-	-	-	-	-	-	-	-	-	-	-	-	-	-	-	-	-	-	-	-	-	-
EEA1	early endosome antigen 1	3	hsa-let-7b, hsa-let-7c, hsa-let-7e	-0.26	0.94	3	0	0	3	0	0	0	0	-0.26	0.94	1	0	0	1	0	0	0	0	-	-	-	-	-	-	-	-	-	-	-	-	-	-	-	-	-	-	-	-	-	-	-	-	-	-
TMEM65	transmembrane protein 65	3	hsa-let-7b, hsa-let-7c, hsa-let-7e	-0.26	0.94	3	0	3	0	0	0	0	0	-0.26	0.94	1	0	1	0	0	0	0	0	-	-	-	-	-	-	-	-	-	-	-	-	-	-	-	-	-	-	-	-	-	-	-	-	-	-
LY75	lymphocyte antigen 75	3	hsa-let-7b, hsa-let-7c, hsa-let-7e	-0.26	0.8	3	0	3	0	0	0	0	0	-0.26	0.8	1	0	1	0	0	0	0	0	-	-	-	-	-	-	-	-	-	-	-	-	-	-	-	-	-	-	-	-	-	-	-	-	-	-
ANKRD49	ankyrin repeat domain 49	3	hsa-let-7b, hsa-let-7c, hsa-let-7e	-0.26	0.69	3	3	0	0	0	0	0	0	-0.26	0.69	1	1	0	0	0	0	0	0	-	-	-	-	-	-	-	-	-	-	-	-	-	-	-	-	-	-	-	-	-	-	-	-	-	-
MARK4	MAP/microtubule affinity-regulating kinase 4	3	hsa-miR-199a-5p, hsa-miR-214	-0.26	0.57	3	2	0	1	1	0	1	0	-	-	-	-	-	-	-	-	-	-	-	-	-	-	-	-	-	-	-	-	-	-	-	-	-	-	-	-	-	-	-	-	-	-	-	-
CNR1	cannabinoid receptor 1 (brain)	1	hsa-miR-27b	-0.26	0.72	2	0	1	1	0	0	0	0	-	-	-	-	-	-	-	-	-	-	-	-	-	-	-	-	-	-	-	-	-0.26	0.72	2	0	1	1	0	0	0	0	-	-	-	-	-	-
UBE2W	ubiquitin-conjugating enzyme E2W (putative)	2	hsa-miR-27b, hsa-miR-103	-0.26	0.61	2	0	1	1	0	0	0	0	-	-	-	-	-	-	-	-	-	-	-	-	-	-	-	-	-	-	-	-	-0.14	0.78	1	0	0	1	0	0	0	0	-	-	-	-	-	-
SERTAD2	SERTA domain containing 2	2	hsa-miR-27b, hsa-miR-31	-0.26	0.17	2	1	0	1	0	0	0	0	-	-	-	-	-	-	-	-	-	-	-	-	-	-	-	-	-	-	-	-	-0.08	0.17	1	0	0	1	0	0	0	0	-0.18	0.39	1	1	0	0
SPRY4	sprouty homolog 4 (Drosophila)	2	hsa-miR-31, hsa-miR-140-5p	-0.26	0.17	2	0	1	1	1	0	0	1	-	-	-	-	-	-	-	-	-	-	-	-	-	-	-	-	-	-	-	-	-	-	-	-	-	-	-	-	-	-	-0.18	0.17	1	0	1	0
ZNF579	zinc finger protein 579	2	hsa-miR-199a-5p	-0.26	0.8	2	2	0	0	0	0	0	0	-	-	-	-	-	-	-	-	-	-	-	-	-	-	-	-	-	-	-	-	-	-	-	-	-	-	-	-	-	-	-	-	-	-	-	-
TOX3	TOX high mobility group box family member 3	2	hsa-miR-199a-5p	-0.26	0.56	2	0	0	2	0	0	0	0	-	-	-	-	-	-	-	-	-	-	-	-	-	-	-	-	-	-	-	-	-	-	-	-	-	-	-	-	-	-	-	-	-	-	-	-
R3HDM2	R3H domain containing 2	2	hsa-miR-199a-5p	-0.26	0.42	2	0	0	2	0	0	0	0	-	-	-	-	-	-	-	-	-	-	-	-	-	-	-	-	-	-	-	-	-	-	-	-	-	-	-	-	-	-	-	-	-	-	-	-
C9orf5	chromosome 9 open reading frame 5	2	hsa-miR-199a-5p	-0.26	0.65	2	0	0	2	0	0	0	0	-	-	-	-	-	-	-	-	-	-	-	-	-	-	-	-	-	-	-	-	-	-	-	-	-	-	-	-	-	-	-	-	-	-	-	-
SLAMF8	SLAM family member 8	2	hsa-miR-199a-5p	-0.26	0.36	2	2	0	0	0	0	0	0	-	-	-	-	-	-	-	-	-	-	-	-	-	-	-	-	-	-	-	-	-	-	-	-	-	-	-	-	-	-	-	-	-	-	-	-
ANKHD1	ankyrin repeat and KH domain containing 1	2	hsa-miR-221, hsa-miR-222	-0.26	0.12	2	0	0	2	0	0	0	0	-	-	-	-	-	-	-	-	-	-	-	-	-	-	-	-	-	-	-	-	-	-	-	-	-	-	-	-	-	-	-	-	-	-	-	-
ZCCHC16	zinc finger, CCHC domain containing 16	2	hsa-miR-221, hsa-miR-222	-0.26	0.29	2	0	2	0	2	0	2	0	-	-	-	-	-	-	-	-	-	-	-	-	-	-	-	-	-	-	-	-	-	-	-	-	-	-	-	-	-	-	-	-	-	-	-	-
TNKS	tankyrase, TRF1-interacting ankyrin-related ADP-ribose polymerase	1	hsa-miR-21	-0.26	0.48	1	0	0	1	0	0	0	0	-	-	-	-	-	-	-	-	-	-	-0.26	0.48	1	0	0	1	0	0	0	0	-	-	-	-	-	-	-	-	-	-	-	-	-	-	-	-
ZFP36L2	zinc finger protein 36, C3H type-like 2	1	hsa-miR-21	-0.26	0.43	1	0	0	1	0	0	0	0	-	-	-	-	-	-	-	-	-	-	-0.26	0.43	1	0	0	1	0	0	0	0	-	-	-	-	-	-	-	-	-	-	-	-	-	-	-	-
BOLL	bol, boule-like (Drosophila)	1	hsa-miR-21	-0.26	0.26	1	0	0	1	0	0	0	0	-	-	-	-	-	-	-	-	-	-	-0.26	0.26	1	0	0	1	0	0	0	0	-	-	-	-	-	-	-	-	-	-	-	-	-	-	-	-
CTDSP2	CTD (carboxy-terminal domain, RNA polymerase II, polypeptide A) small phosphatase 2	1	hsa-miR-27b	-0.26	0.39	1	0	0	1	1	0	0	1	-	-	-	-	-	-	-	-	-	-	-	-	-	-	-	-	-	-	-	-	-0.26	0.39	1	0	0	1	1	0	0	1	-	-	-	-	-	-
RPS6KB1	ribosomal protein S6 kinase, 70kDa, polypeptide 1	1	hsa-miR-27b	-0.26	0.22	1	1	0	0	1	0	0	1	-	-	-	-	-	-	-	-	-	-	-	-	-	-	-	-	-	-	-	-	-0.26	0.22	1	1	0	0	1	0	0	1	-	-	-	-	-	-
RXRA	retinoid X receptor, alpha	1	hsa-miR-27b	-0.26	0.9	1	1	0	0	0	0	0	0	-	-	-	-	-	-	-	-	-	-	-	-	-	-	-	-	-	-	-	-	-0.26	0.9	1	1	0	0	0	0	0	0	-	-	-	-	-	-
KCTD4	potassium channel tetramerisation domain containing 4	1	hsa-miR-27b	-0.26	0.47	1	0	0	1	0	0	0	0	-	-	-	-	-	-	-	-	-	-	-	-	-	-	-	-	-	-	-	-	-0.26	0.47	1	0	0	1	0	0	0	0	-	-	-	-	-	-
NCOA1	nuclear receptor coactivator 1	1	hsa-miR-27b	-0.26	0.46	1	0	0	1	1	0	1	0	-	-	-	-	-	-	-	-	-	-	-	-	-	-	-	-	-	-	-	-	-0.26	0.46	1	0	0	1	1	0	1	0	-	-	-	-	-	-
CHKA	choline kinase alpha	1	hsa-miR-27b	-0.26	0.45	1	0	1	0	1	0	0	1	-	-	-	-	-	-	-	-	-	-	-	-	-	-	-	-	-	-	-	-	-0.26	0.45	1	0	1	0	1	0	0	1	-	-	-	-	-	-
TRIM46	tripartite motif-containing 46	1	hsa-miR-27b	-0.26	0.19	1	0	0	1	0	0	0	0	-	-	-	-	-	-	-	-	-	-	-	-	-	-	-	-	-	-	-	-	-0.26	0.19	1	0	0	1	0	0	0	0	-	-	-	-	-	-
UCN2	urocortin 2	1	hsa-miR-31	-0.26	0.33	1	1	0	0	0	0	0	0	-	-	-	-	-	-	-	-	-	-	-	-	-	-	-	-	-	-	-	-	-	-	-	-	-	-	-	-	-	-	-0.26	0.33	1	1	0	0
GLTSCR1	glioma tumor suppressor candidate region gene 1	1	hsa-miR-31	-0.26	0.21	1	0	0	1	0	0	0	0	-	-	-	-	-	-	-	-	-	-	-	-	-	-	-	-	-	-	-	-	-	-	-	-	-	-	-	-	-	-	-0.26	0.21	1	0	0	1
GCLM	glutamate-cysteine ligase, modifier subunit	1	hsa-miR-31	-0.26	0.21	1	0	0	1	0	0	0	0	-	-	-	-	-	-	-	-	-	-	-	-	-	-	-	-	-	-	-	-	-	-	-	-	-	-	-	-	-	-	-0.26	0.21	1	0	0	1
TGFBR3	transforming growth factor, beta receptor III	1	hsa-miR-103	-0.26	0.73	1	0	0	1	0	0	0	0	-	-	-	-	-	-	-	-	-	-	-	-	-	-	-	-	-	-	-	-	-	-	-	-	-	-	-	-	-	-	-	-	-	-	-	-
FOXJ2	forkhead box J2	1	hsa-miR-103	-0.26	0.73	1	0	0	1	1	0	1	0	-	-	-	-	-	-	-	-	-	-	-	-	-	-	-	-	-	-	-	-	-	-	-	-	-	-	-	-	-	-	-	-	-	-	-	-
CORO2B	coronin, actin binding protein, 2B	1	hsa-miR-103	-0.26	0.45	1	0	0	1	0	0	0	0	-	-	-	-	-	-	-	-	-	-	-	-	-	-	-	-	-	-	-	-	-	-	-	-	-	-	-	-	-	-	-	-	-	-	-	-
YWHAH	tyrosine 3-monooxygenase/tryptophan 5-monooxygenase activation protein, eta polypeptide	1	hsa-miR-103	-0.26	0.5	1	0	0	1	0	0	0	0	-	-	-	-	-	-	-	-	-	-	-	-	-	-	-	-	-	-	-	-	-	-	-	-	-	-	-	-	-	-	-	-	-	-	-	-
CHD6	chromodomain helicase DNA binding protein 6	1	hsa-miR-103	-0.26	0.5	1	0	0	1	0	0	0	0	-	-	-	-	-	-	-	-	-	-	-	-	-	-	-	-	-	-	-	-	-	-	-	-	-	-	-	-	-	-	-	-	-	-	-	-
RFWD3	ring finger and WD repeat domain 3	1	hsa-miR-103	-0.26	0.39	1	0	0	1	0	0	0	0	-	-	-	-	-	-	-	-	-	-	-	-	-	-	-	-	-	-	-	-	-	-	-	-	-	-	-	-	-	-	-	-	-	-	-	-
CELSR2	cadherin, EGF LAG seven-pass G-type receptor 2 (flamingo homolog, Drosophila)	1	hsa-miR-103	-0.26	0.74	1	1	0	0	0	0	0	0	-	-	-	-	-	-	-	-	-	-	-	-	-	-	-	-	-	-	-	-	-	-	-	-	-	-	-	-	-	-	-	-	-	-	-	-
G3BP2	GTPase activating protein (SH3 domain) binding protein 2	1	hsa-miR-103	-0.26	0.69	1	0	1	0	1	0	1	0	-	-	-	-	-	-	-	-	-	-	-	-	-	-	-	-	-	-	-	-	-	-	-	-	-	-	-	-	-	-	-	-	-	-	-	-
EIF1AX	eukaryotic translation initiation factor 1A, X-linked	1	hsa-miR-103	-0.26	< 0.1	1	1	0	0	0	0	0	0	-	-	-	-	-	-	-	-	-	-	-	-	-	-	-	-	-	-	-	-	-	-	-	-	-	-	-	-	-	-	-	-	-	-	-	-
HNRNPA2B1	heterogeneous nuclear ribonucleoprotein A2/B1	1	hsa-miR-103	-0.26	0.63	1	0	0	1	1	0	1	0	-	-	-	-	-	-	-	-	-	-	-	-	-	-	-	-	-	-	-	-	-	-	-	-	-	-	-	-	-	-	-	-	-	-	-	-
ZBTB20	zinc finger and BTB domain containing 20	1	hsa-miR-214	-0.26	0.48	1	0	0	1	0	0	0	0	-	-	-	-	-	-	-	-	-	-	-	-	-	-	-	-	-	-	-	-	-	-	-	-	-	-	-	-	-	-	-	-	-	-	-	-
ASXL1	additional sex combs like 1 (Drosophila)	1	hsa-miR-214	-0.26	0.5	1	1	0	0	1	0	0	1	-	-	-	-	-	-	-	-	-	-	-	-	-	-	-	-	-	-	-	-	-	-	-	-	-	-	-	-	-	-	-	-	-	-	-	-
ZNF507	zinc finger protein 507	1	hsa-miR-224	-0.26	N/A	1	0	0	1	0	0	0	0	-	-	-	-	-	-	-	-	-	-	-	-	-	-	-	-	-	-	-	-	-	-	-	-	-	-	-	-	-	-	-	-	-	-	-	-
UNC13A	unc-13 homolog A (C. elegans)	1	hsa-miR-224	-0.26	N/A	1	0	0	1	0	0	0	0	-	-	-	-	-	-	-	-	-	-	-	-	-	-	-	-	-	-	-	-	-	-	-	-	-	-	-	-	-	-	-	-	-	-	-	-
C6orf167	chromosome 6 open reading frame 167	1	hsa-miR-224	-0.26	N/A	1	1	0	0	0	0	0	0	-	-	-	-	-	-	-	-	-	-	-	-	-	-	-	-	-	-	-	-	-	-	-	-	-	-	-	-	-	-	-	-	-	-	-	-
USP47	ubiquitin specific peptidase 47	4	hsa-let-7b, hsa-let-7c, hsa-let-7e, hsa-miR-103	-0.25	0.45	4	0	4	0	0	0	0	0	-0.18	0.94	1	0	1	0	0	0	0	0	-	-	-	-	-	-	-	-	-	-	-	-	-	-	-	-	-	-	-	-	-	-	-	-	-	-
CBFA2T3	core-binding factor, runt domain, alpha subunit 2; translocated to, 3	4	hsa-let-7b, hsa-let-7c, hsa-let-7e, hsa-miR-27b	-0.25	0.73	4	0	0	4	0	0	0	0	-0.06	0.94	1	0	0	1	0	0	0	0	-	-	-	-	-	-	-	-	-	-	-0.19	0.73	1	0	0	1	0	0	0	0	-	-	-	-	-	-
NUMBL	numb homolog (Drosophila)-like	4	hsa-let-7b, hsa-let-7c, hsa-let-7e, hsa-miR-140-5p	-0.25	0.58	4	1	3	0	0	0	0	0	-0.01	0.94	1	0	1	0	0	0	0	0	-	-	-	-	-	-	-	-	-	-	-	-	-	-	-	-	-	-	-	-	-	-	-	-	-	-
BZW2	basic leucine zipper and W2 domains 2	3	hsa-let-7b, hsa-let-7c, hsa-let-7e	-0.25	0.77	3	0	0	3	0	0	0	0	-0.25	0.77	1	0	0	1	0	0	0	0	-	-	-	-	-	-	-	-	-	-	-	-	-	-	-	-	-	-	-	-	-	-	-	-	-	-
RFXDC1	regulatory factor X domain containing 1	3	hsa-let-7b, hsa-let-7c, hsa-let-7e	-0.25	0.94	3	0	0	3	0	0	0	0	-0.25	0.94	1	0	0	1	0	0	0	0	-	-	-	-	-	-	-	-	-	-	-	-	-	-	-	-	-	-	-	-	-	-	-	-	-	-
TTLL4	tubulin tyrosine ligase-like family, member 4	3	hsa-let-7b, hsa-let-7c, hsa-let-7e	-0.25	0.93	3	3	0	0	0	0	0	0	-0.25	0.93	1	1	0	0	0	0	0	0	-	-	-	-	-	-	-	-	-	-	-	-	-	-	-	-	-	-	-	-	-	-	-	-	-	-
NDST2	N-deacetylase/N-sulfotransferase (heparan glucosaminyl) 2	3	hsa-let-7b, hsa-let-7c, hsa-let-7e	-0.25	0.93	3	3	0	0	0	0	0	0	-0.25	0.93	1	1	0	0	0	0	0	0	-	-	-	-	-	-	-	-	-	-	-	-	-	-	-	-	-	-	-	-	-	-	-	-	-	-
NRAS	neuroblastoma RAS viral (v-ras) oncogene homolog	3	hsa-let-7b, hsa-let-7c, hsa-let-7e	-0.25	0.9	3	0	0	3	0	0	0	0	-0.25	0.9	1	0	0	1	0	0	0	0	-	-	-	-	-	-	-	-	-	-	-	-	-	-	-	-	-	-	-	-	-	-	-	-	-	-
BIN3	bridging integrator 3	3	hsa-let-7b, hsa-let-7c, hsa-let-7e	-0.25	0.87	3	0	0	3	0	0	0	0	-0.25	0.87	1	0	0	1	0	0	0	0	-	-	-	-	-	-	-	-	-	-	-	-	-	-	-	-	-	-	-	-	-	-	-	-	-	-
CDKN1A	cyclin-dependent kinase inhibitor 1A (p21, Cip1)	3	hsa-let-7b, hsa-let-7c, hsa-let-7e	-0.25	0.77	3	3	0	0	0	0	0	0	-0.25	0.77	1	1	0	0	0	0	0	0	-	-	-	-	-	-	-	-	-	-	-	-	-	-	-	-	-	-	-	-	-	-	-	-	-	-
NME6	non-metastatic cells 6, protein expressed in (nucleoside-diphosphate kinase)	3	hsa-let-7b, hsa-let-7c, hsa-let-7e	-0.25	0.94	3	0	0	3	0	0	0	0	-0.25	0.94	1	0	0	1	0	0	0	0	-	-	-	-	-	-	-	-	-	-	-	-	-	-	-	-	-	-	-	-	-	-	-	-	-	-
MYO1F	myosin IF	3	hsa-let-7b, hsa-let-7c, hsa-let-7e	-0.25	0.9	3	0	0	3	0	0	0	0	-0.25	0.9	1	0	0	1	0	0	0	0	-	-	-	-	-	-	-	-	-	-	-	-	-	-	-	-	-	-	-	-	-	-	-	-	-	-
DMP1	dentin matrix acidic phosphoprotein	3	hsa-let-7b, hsa-let-7c, hsa-let-7e	-0.25	0.93	3	0	3	0	0	0	0	0	-0.25	0.93	1	0	1	0	0	0	0	0	-	-	-	-	-	-	-	-	-	-	-	-	-	-	-	-	-	-	-	-	-	-	-	-	-	-
DLGAP4	discs, large (Drosophila) homolog-associated protein 4	3	hsa-let-7b, hsa-let-7c, hsa-let-7e	-0.25	0.8	3	3	0	0	0	0	0	0	-0.25	0.8	1	1	0	0	0	0	0	0	-	-	-	-	-	-	-	-	-	-	-	-	-	-	-	-	-	-	-	-	-	-	-	-	-	-
NOPE	neighbor of Punc E11	3	hsa-let-7b, hsa-let-7c, hsa-let-7e	-0.25	0.98	3	3	0	0	0	0	0	0	-0.25	0.98	1	1	0	0	0	0	0	0	-	-	-	-	-	-	-	-	-	-	-	-	-	-	-	-	-	-	-	-	-	-	-	-	-	-
SEMA4C	sema domain, immunoglobulin domain (Ig), transmembrane domain (TM) and short cytoplasmic domain, (semaphorin) 4C	3	hsa-let-7b, hsa-let-7c, hsa-let-7e	-0.25	0.96	3	3	0	0	0	0	0	0	-0.25	0.96	1	1	0	0	0	0	0	0	-	-	-	-	-	-	-	-	-	-	-	-	-	-	-	-	-	-	-	-	-	-	-	-	-	-
EEF2K	eukaryotic elongation factor-2 kinase	3	hsa-let-7b, hsa-let-7c, hsa-let-7e	-0.25	0.95	3	0	0	3	0	0	0	0	-0.25	0.95	1	0	0	1	0	0	0	0	-	-	-	-	-	-	-	-	-	-	-	-	-	-	-	-	-	-	-	-	-	-	-	-	-	-
DPF2	D4, zinc and double PHD fingers family 2	3	hsa-let-7b, hsa-let-7c, hsa-let-7e	-0.25	0.91	3	0	0	3	0	0	0	0	-0.25	0.91	1	0	0	1	0	0	0	0	-	-	-	-	-	-	-	-	-	-	-	-	-	-	-	-	-	-	-	-	-	-	-	-	-	-
HOXD1	homeobox D1	3	hsa-let-7b, hsa-let-7c, hsa-let-7e	-0.25	0.92	3	0	0	3	0	0	0	0	-0.25	0.92	1	0	0	1	0	0	0	0	-	-	-	-	-	-	-	-	-	-	-	-	-	-	-	-	-	-	-	-	-	-	-	-	-	-
TTBK1	tau tubulin kinase 1	3	hsa-miR-31, hsa-miR-199a-5p	-0.25	0.17	3	2	1	0	4	0	2	2	-	-	-	-	-	-	-	-	-	-	-	-	-	-	-	-	-	-	-	-	-	-	-	-	-	-	-	-	-	-	-0.12	0.17	1	0	1	0
SERPINE1	serpin peptidase inhibitor, clade E (nexin, plasminogen activator inhibitor type 1), member 1	3	hsa-miR-199a-5p, hsa-miR-224	-0.25	0.66	3	0	2	1	0	0	0	0	-	-	-	-	-	-	-	-	-	-	-	-	-	-	-	-	-	-	-	-	-	-	-	-	-	-	-	-	-	-	-	-	-	-	-	-
GREM1	gremlin 1, cysteine knot superfamily, homolog (Xenopus laevis)	2	hsa-miR-27b, hsa-miR-224	-0.25	0.4	2	0	1	1	0	0	0	0	-	-	-	-	-	-	-	-	-	-	-	-	-	-	-	-	-	-	-	-	-0.21	0.4	1	0	0	1	0	0	0	0	-	-	-	-	-	-
ZC3H12B	zinc finger CCCH-type containing 12B	2	hsa-miR-27b, hsa-miR-103	-0.25	0.59	2	1	0	1	0	0	0	0	-	-	-	-	-	-	-	-	-	-	-	-	-	-	-	-	-	-	-	-	-0.21	0.7	1	1	0	0	0	0	0	0	-	-	-	-	-	-
UBXD8	UBX domain containing 8	1	hsa-miR-103	-0.25	0.83	2	0	1	1	1	0	0	1	-	-	-	-	-	-	-	-	-	-	-	-	-	-	-	-	-	-	-	-	-	-	-	-	-	-	-	-	-	-	-	-	-	-	-	-
MYO5A	myosin VA (heavy chain 12, myoxin)	2	hsa-miR-199a-5p	-0.25	0.85	2	2	0	0	0	0	0	0	-	-	-	-	-	-	-	-	-	-	-	-	-	-	-	-	-	-	-	-	-	-	-	-	-	-	-	-	-	-	-	-	-	-	-	-
RANBP3	RAN binding protein 3	2	hsa-miR-199a-5p	-0.25	0.34	2	0	0	2	4	2	2	0	-	-	-	-	-	-	-	-	-	-	-	-	-	-	-	-	-	-	-	-	-	-	-	-	-	-	-	-	-	-	-	-	-	-	-	-
RNF11	ring finger protein 11	2	hsa-miR-199a-5p	-0.25	0.22	2	0	0	2	0	0	0	0	-	-	-	-	-	-	-	-	-	-	-	-	-	-	-	-	-	-	-	-	-	-	-	-	-	-	-	-	-	-	-	-	-	-	-	-
RAB1A	RAB1A, member RAS oncogene family	2	hsa-miR-221, hsa-miR-222	-0.25	0.12	2	0	0	2	0	0	0	0	-	-	-	-	-	-	-	-	-	-	-	-	-	-	-	-	-	-	-	-	-	-	-	-	-	-	-	-	-	-	-	-	-	-	-	-
IKZF4	IKAROS family zinc finger 4 (Eos)	2	hsa-miR-221, hsa-miR-222	-0.25	0.45	2	2	0	0	0	0	0	0	-	-	-	-	-	-	-	-	-	-	-	-	-	-	-	-	-	-	-	-	-	-	-	-	-	-	-	-	-	-	-	-	-	-	-	-
CBX4	chromobox homolog 4 (Pc class homolog, Drosophila)	1	hsa-miR-21	-0.25	0.37	1	0	0	1	0	0	0	0	-	-	-	-	-	-	-	-	-	-	-0.25	0.37	1	0	0	1	0	0	0	0	-	-	-	-	-	-	-	-	-	-	-	-	-	-	-	-
TTC39A	tetratricopeptide repeat domain 39A	1	hsa-miR-27b	-0.25	0.76	1	0	0	1	0	0	0	0	-	-	-	-	-	-	-	-	-	-	-	-	-	-	-	-	-	-	-	-	-0.25	0.76	1	0	0	1	0	0	0	0	-	-	-	-	-	-
FAM134C	family with sequence similarity 134, member C	1	hsa-miR-27b	-0.25	0.87	1	1	0	0	0	0	0	0	-	-	-	-	-	-	-	-	-	-	-	-	-	-	-	-	-	-	-	-	-0.25	0.87	1	1	0	0	0	0	0	0	-	-	-	-	-	-
MET	met proto-oncogene (hepatocyte growth factor receptor)	1	hsa-miR-27b	-0.25	0.9	1	1	0	0	0	0	0	0	-	-	-	-	-	-	-	-	-	-	-	-	-	-	-	-	-	-	-	-	-0.25	0.9	1	1	0	0	0	0	0	0	-	-	-	-	-	-
RBPMS2	RNA binding protein with multiple splicing 2	1	hsa-miR-27b	-0.25	0.76	1	1	0	0	0	0	0	0	-	-	-	-	-	-	-	-	-	-	-	-	-	-	-	-	-	-	-	-	-0.25	0.76	1	1	0	0	0	0	0	0	-	-	-	-	-	-
MAN2A1	mannosidase, alpha, class 2A, member 1	1	hsa-miR-27b	-0.25	0.58	1	0	0	1	0	0	0	0	-	-	-	-	-	-	-	-	-	-	-	-	-	-	-	-	-	-	-	-	-0.25	0.58	1	0	0	1	0	0	0	0	-	-	-	-	-	-
NEUROD4	neurogenic differentiation 4	1	hsa-miR-27b	-0.25	0.34	1	1	0	0	0	0	0	0	-	-	-	-	-	-	-	-	-	-	-	-	-	-	-	-	-	-	-	-	-0.25	0.34	1	1	0	0	0	0	0	0	-	-	-	-	-	-
CCM2	cerebral cavernous malformation 2	1	hsa-miR-27b	-0.25	0.84	1	1	0	0	0	0	0	0	-	-	-	-	-	-	-	-	-	-	-	-	-	-	-	-	-	-	-	-	-0.25	0.84	1	1	0	0	0	0	0	0	-	-	-	-	-	-
TM2D3	TM2 domain containing 3	1	hsa-miR-27b	-0.25	0.61	1	0	1	0	0	0	0	0	-	-	-	-	-	-	-	-	-	-	-	-	-	-	-	-	-	-	-	-	-0.25	0.61	1	0	1	0	0	0	0	0	-	-	-	-	-	-
YWHAE	tyrosine 3-monooxygenase/tryptophan 5-monooxygenase activation protein, epsilon polypeptide	1	hsa-miR-31	-0.25	0.21	1	0	0	1	0	0	0	0	-	-	-	-	-	-	-	-	-	-	-	-	-	-	-	-	-	-	-	-	-	-	-	-	-	-	-	-	-	-	-0.25	0.21	1	0	0	1
CTNND2	catenin (cadherin-associated protein), delta 2 (neural plakophilin-related arm-repeat protein)	1	hsa-miR-31	-0.25	0.21	1	0	0	1	0	0	0	0	-	-	-	-	-	-	-	-	-	-	-	-	-	-	-	-	-	-	-	-	-	-	-	-	-	-	-	-	-	-	-0.25	0.21	1	0	0	1
FAM73A	family with sequence similarity 73, member A	1	hsa-miR-103	-0.25	0.71	1	0	0	1	0	0	0	0	-	-	-	-	-	-	-	-	-	-	-	-	-	-	-	-	-	-	-	-	-	-	-	-	-	-	-	-	-	-	-	-	-	-	-	-
CSNK1G2	casein kinase 1, gamma 2	1	hsa-miR-103	-0.25	0.74	1	1	0	0	1	0	1	0	-	-	-	-	-	-	-	-	-	-	-	-	-	-	-	-	-	-	-	-	-	-	-	-	-	-	-	-	-	-	-	-	-	-	-	-
PHF21A	PHD finger protein 21A	1	hsa-miR-214	-0.25	0.83	1	1	0	0	4	0	0	4	-	-	-	-	-	-	-	-	-	-	-	-	-	-	-	-	-	-	-	-	-	-	-	-	-	-	-	-	-	-	-	-	-	-	-	-
TFAP2D	transcription factor AP-2 delta (activating enhancer binding protein 2 delta)	1	hsa-miR-214	-0.25	0.41	1	0	1	0	0	0	0	0	-	-	-	-	-	-	-	-	-	-	-	-	-	-	-	-	-	-	-	-	-	-	-	-	-	-	-	-	-	-	-	-	-	-	-	-
PELI3	pellino homolog 3 (Drosophila)	1	hsa-miR-214	-0.25	0.74	1	0	0	1	2	0	0	2	-	-	-	-	-	-	-	-	-	-	-	-	-	-	-	-	-	-	-	-	-	-	-	-	-	-	-	-	-	-	-	-	-	-	-	-
KIAA1632	KIAA1632	1	hsa-miR-214	-0.25	0.37	1	1	0	0	0	0	0	0	-	-	-	-	-	-	-	-	-	-	-	-	-	-	-	-	-	-	-	-	-	-	-	-	-	-	-	-	-	-	-	-	-	-	-	-
PPP2CB	protein phosphatase 2 (formerly 2A), catalytic subunit, beta isoform	1	hsa-miR-214	-0.25	0.46	1	0	0	1	0	0	0	0	-	-	-	-	-	-	-	-	-	-	-	-	-	-	-	-	-	-	-	-	-	-	-	-	-	-	-	-	-	-	-	-	-	-	-	-
TOMM22	translocase of outer mitochondrial membrane 22 homolog (yeast)	1	hsa-miR-214	-0.25	0.41	1	0	1	0	0	0	0	0	-	-	-	-	-	-	-	-	-	-	-	-	-	-	-	-	-	-	-	-	-	-	-	-	-	-	-	-	-	-	-	-	-	-	-	-
ENC1	ectodermal-neural cortex (with BTB-like domain)	1	hsa-miR-224	-0.25	N/A	1	0	0	1	0	0	0	0	-	-	-	-	-	-	-	-	-	-	-	-	-	-	-	-	-	-	-	-	-	-	-	-	-	-	-	-	-	-	-	-	-	-	-	-
PIP4K2B	phosphatidylinositol-5-phosphate 4-kinase, type II, beta	1	hsa-miR-224	-0.25	N/A	1	0	0	1	1	0	1	0	-	-	-	-	-	-	-	-	-	-	-	-	-	-	-	-	-	-	-	-	-	-	-	-	-	-	-	-	-	-	-	-	-	-	-	-
SLC8A2	solute carrier family 8 (sodium-calcium exchanger), member 2	4	hsa-let-7b, hsa-let-7c, hsa-let-7e, hsa-miR-103	-0.24	0.5	4	0	0	4	0	0	0	0	-0.07	0.82	1	0	0	1	0	0	0	0	-	-	-	-	-	-	-	-	-	-	-	-	-	-	-	-	-	-	-	-	-	-	-	-	-	-
PPARGC1B	peroxisome proliferator-activated receptor gamma, coactivator 1 beta	3	hsa-let-7b, hsa-let-7c, hsa-let-7e	-0.24	0.96	6	0	6	0	0	0	0	0	-0.24	0.96	2	0	2	0	0	0	0	0	-	-	-	-	-	-	-	-	-	-	-	-	-	-	-	-	-	-	-	-	-	-	-	-	-	-
MECP2	methyl CpG binding protein 2 (Rett syndrome)	4	hsa-let-7b, hsa-let-7c, hsa-let-7e, hsa-miR-103	-0.24	0.83	5	0	2	3	1	0	0	1	-0.08	0.83	1	0	0	1	0	0	0	0	-	-	-	-	-	-	-	-	-	-	-	-	-	-	-	-	-	-	-	-	-	-	-	-	-	-
PQLC2	PQ loop repeat containing 2	3	hsa-let-7b, hsa-let-7c, hsa-let-7e	-0.24	0.95	3	3	0	0	0	0	0	0	-0.24	0.95	1	1	0	0	0	0	0	0	-	-	-	-	-	-	-	-	-	-	-	-	-	-	-	-	-	-	-	-	-	-	-	-	-	-
SNX16	sorting nexin 16	3	hsa-let-7b, hsa-let-7c, hsa-let-7e	-0.24	0.94	3	0	0	3	0	0	0	0	-0.24	0.94	1	0	0	1	0	0	0	0	-	-	-	-	-	-	-	-	-	-	-	-	-	-	-	-	-	-	-	-	-	-	-	-	-	-
GALNTL2	UDP-N-acetyl-alpha-D-galactosamine:polypeptide N-acetylgalactosaminyltransferase-like 2	3	hsa-let-7b, hsa-let-7c, hsa-let-7e	-0.24	0.94	3	0	0	3	0	0	0	0	-0.24	0.94	1	0	0	1	0	0	0	0	-	-	-	-	-	-	-	-	-	-	-	-	-	-	-	-	-	-	-	-	-	-	-	-	-	-
GLRX	glutaredoxin (thioltransferase)	3	hsa-let-7b, hsa-let-7c, hsa-let-7e	-0.24	0.76	3	0	0	3	0	0	0	0	-0.24	0.76	1	0	0	1	0	0	0	0	-	-	-	-	-	-	-	-	-	-	-	-	-	-	-	-	-	-	-	-	-	-	-	-	-	-
SLC25A24	solute carrier family 25 (mitochondrial carrier; phosphate carrier), member 24	3	hsa-let-7b, hsa-let-7c, hsa-let-7e	-0.24	0.91	3	0	0	3	0	0	0	0	-0.24	0.91	1	0	0	1	0	0	0	0	-	-	-	-	-	-	-	-	-	-	-	-	-	-	-	-	-	-	-	-	-	-	-	-	-	-
PIK3IP1	phosphoinositide-3-kinase interacting protein 1	3	hsa-let-7b, hsa-let-7c, hsa-let-7e	-0.24	0.77	3	0	3	0	0	0	0	0	-0.24	0.77	1	0	1	0	0	0	0	0	-	-	-	-	-	-	-	-	-	-	-	-	-	-	-	-	-	-	-	-	-	-	-	-	-	-
RBM9	RNA binding motif protein 9	3	hsa-let-7b, hsa-let-7c, hsa-let-7e	-0.24	0.93	3	0	3	0	0	0	0	0	-0.24	0.93	1	0	1	0	0	0	0	0	-	-	-	-	-	-	-	-	-	-	-	-	-	-	-	-	-	-	-	-	-	-	-	-	-	-
NNT	nicotinamide nucleotide transhydrogenase	3	hsa-let-7b, hsa-let-7c, hsa-let-7e	-0.24	0.83	3	0	0	3	0	0	0	0	-0.24	0.83	1	0	0	1	0	0	0	0	-	-	-	-	-	-	-	-	-	-	-	-	-	-	-	-	-	-	-	-	-	-	-	-	-	-
MGC13057	hypothetical protein MGC13057	3	hsa-let-7b, hsa-let-7c, hsa-let-7e	-0.24	0.89	3	0	0	3	0	0	0	0	-0.24	0.89	1	0	0	1	0	0	0	0	-	-	-	-	-	-	-	-	-	-	-	-	-	-	-	-	-	-	-	-	-	-	-	-	-	-
OPRM1	opioid receptor, mu 1	3	hsa-let-7b, hsa-let-7c, hsa-let-7e	-0.24	0.94	3	0	0	3	0	0	0	0	-0.24	0.94	1	0	0	1	0	0	0	0	-	-	-	-	-	-	-	-	-	-	-	-	-	-	-	-	-	-	-	-	-	-	-	-	-	-
LINGO1	leucine rich repeat and Ig domain containing 1	3	hsa-let-7b, hsa-let-7c, hsa-let-7e	-0.24	0.89	3	3	0	0	0	0	0	0	-0.24	0.89	1	1	0	0	0	0	0	0	-	-	-	-	-	-	-	-	-	-	-	-	-	-	-	-	-	-	-	-	-	-	-	-	-	-
SLC12A9	solute carrier family 12 (potassium/chloride transporters), member 9	3	hsa-let-7b, hsa-let-7c, hsa-let-7e	-0.24	0.96	3	3	0	0	0	0	0	0	-0.24	0.96	1	1	0	0	0	0	0	0	-	-	-	-	-	-	-	-	-	-	-	-	-	-	-	-	-	-	-	-	-	-	-	-	-	-
ETV6	ets variant gene 6 (TEL oncogene)	3	hsa-miR-103, hsa-miR-199a-5p	-0.24	0.35	3	2	0	1	3	0	3	0	-	-	-	-	-	-	-	-	-	-	-	-	-	-	-	-	-	-	-	-	-	-	-	-	-	-	-	-	-	-	-	-	-	-	-	-
HOXB3	homeobox B3	2	hsa-miR-27b, hsa-miR-224	-0.24	0.43	2	0	1	1	0	0	0	0	-	-	-	-	-	-	-	-	-	-	-	-	-	-	-	-	-	-	-	-	-0.18	0.43	1	0	0	1	0	0	0	0	-	-	-	-	-	-
CDR2L	cerebellar degeneration-related protein 2-like	2	hsa-miR-27b, hsa-miR-214	-0.24	0.29	2	1	0	1	1	0	0	1	-	-	-	-	-	-	-	-	-	-	-	-	-	-	-	-	-	-	-	-	0.01	0.29	1	0	0	1	0	0	0	0	-	-	-	-	-	-
EPHA7	EPH receptor A7	2	hsa-miR-199a-5p	-0.24	0.23	2	0	0	2	0	0	0	0	-	-	-	-	-	-	-	-	-	-	-	-	-	-	-	-	-	-	-	-	-	-	-	-	-	-	-	-	-	-	-	-	-	-	-	-
ITFG3	integrin alpha FG-GAP repeat containing 3	2	hsa-miR-199a-5p	-0.24	0.34	2	2	0	0	0	0	0	0	-	-	-	-	-	-	-	-	-	-	-	-	-	-	-	-	-	-	-	-	-	-	-	-	-	-	-	-	-	-	-	-	-	-	-	-
GIGYF2	GRB10 interacting GYF protein 2	2	hsa-miR-214, hsa-miR-224	-0.24	0.45	2	0	1	1	0	0	0	0	-	-	-	-	-	-	-	-	-	-	-	-	-	-	-	-	-	-	-	-	-	-	-	-	-	-	-	-	-	-	-	-	-	-	-	-
REV1	REV1 homolog (S. cerevisiae)	2	hsa-miR-221, hsa-miR-222	-0.24	0.35	2	0	2	0	0	0	0	0	-	-	-	-	-	-	-	-	-	-	-	-	-	-	-	-	-	-	-	-	-	-	-	-	-	-	-	-	-	-	-	-	-	-	-	-
ZEB2	zinc finger E-box binding homeobox 2	2	hsa-miR-221, hsa-miR-222	-0.24	0.12	2	0	0	2	0	0	0	0	-	-	-	-	-	-	-	-	-	-	-	-	-	-	-	-	-	-	-	-	-	-	-	-	-	-	-	-	-	-	-	-	-	-	-	-
C14orf147	chromosome 14 open reading frame 147	2	hsa-miR-221, hsa-miR-222	-0.24	0.12	2	2	0	0	0	0	0	0	-	-	-	-	-	-	-	-	-	-	-	-	-	-	-	-	-	-	-	-	-	-	-	-	-	-	-	-	-	-	-	-	-	-	-	-
MRPL49	mitochondrial ribosomal protein L49	1	hsa-miR-21	-0.24	0.4	1	0	1	0	0	0	0	0	-	-	-	-	-	-	-	-	-	-	-0.24	0.4	1	0	1	0	0	0	0	0	-	-	-	-	-	-	-	-	-	-	-	-	-	-	-	-
CNTFR	ciliary neurotrophic factor receptor	1	hsa-miR-21	-0.24	0.26	1	0	0	1	0	0	0	0	-	-	-	-	-	-	-	-	-	-	-0.24	0.26	1	0	0	1	0	0	0	0	-	-	-	-	-	-	-	-	-	-	-	-	-	-	-	-
FBXO11	F-box protein 11	1	hsa-miR-21	-0.24	0.38	1	0	0	1	0	0	0	0	-	-	-	-	-	-	-	-	-	-	-0.24	0.38	1	0	0	1	0	0	0	0	-	-	-	-	-	-	-	-	-	-	-	-	-	-	-	-
EML1	echinoderm microtubule associated protein like 1	1	hsa-miR-27b	-0.24	0.78	1	0	0	1	0	0	0	0	-	-	-	-	-	-	-	-	-	-	-	-	-	-	-	-	-	-	-	-	-0.24	0.78	1	0	0	1	0	0	0	0	-	-	-	-	-	-
PLEKHH2	pleckstrin homology domain containing, family H (with MyTH4 domain) member 2	1	hsa-miR-27b	-0.24	0.38	1	0	0	1	0	0	0	0	-	-	-	-	-	-	-	-	-	-	-	-	-	-	-	-	-	-	-	-	-0.24	0.38	1	0	0	1	0	0	0	0	-	-	-	-	-	-
NFASC	neurofascin homolog (chicken)	1	hsa-miR-27b	-0.24	0.56	1	1	0	0	0	0	0	0	-	-	-	-	-	-	-	-	-	-	-	-	-	-	-	-	-	-	-	-	-0.24	0.56	1	1	0	0	0	0	0	0	-	-	-	-	-	-
FBLN2	fibulin 2	1	hsa-miR-27b	-0.24	0.29	1	0	0	1	0	0	0	0	-	-	-	-	-	-	-	-	-	-	-	-	-	-	-	-	-	-	-	-	-0.24	0.29	1	0	0	1	0	0	0	0	-	-	-	-	-	-
RPN1	ribophorin I	1	hsa-miR-27b	-0.24	0.62	1	1	0	0	0	0	0	0	-	-	-	-	-	-	-	-	-	-	-	-	-	-	-	-	-	-	-	-	-0.24	0.62	1	1	0	0	0	0	0	0	-	-	-	-	-	-
ARL4C	ADP-ribosylation factor-like 4C	1	hsa-miR-27b	-0.24	0.69	1	0	1	0	2	0	2	0	-	-	-	-	-	-	-	-	-	-	-	-	-	-	-	-	-	-	-	-	-0.24	0.69	1	0	1	0	2	0	2	0	-	-	-	-	-	-
ATP5G3	ATP synthase, H+ transporting, mitochondrial F0 complex, subunit C3 (subunit 9)	1	hsa-miR-27b	-0.24	0.68	1	0	0	1	0	0	0	0	-	-	-	-	-	-	-	-	-	-	-	-	-	-	-	-	-	-	-	-	-0.24	0.68	1	0	0	1	0	0	0	0	-	-	-	-	-	-
RGS1	regulator of G-protein signaling 1	1	hsa-miR-27b	-0.24	0.24	1	0	0	1	0	0	0	0	-	-	-	-	-	-	-	-	-	-	-	-	-	-	-	-	-	-	-	-	-0.24	0.24	1	0	0	1	0	0	0	0	-	-	-	-	-	-
RNF111	ring finger protein 111	1	hsa-miR-27b	-0.24	0.41	1	0	1	0	1	0	0	1	-	-	-	-	-	-	-	-	-	-	-	-	-	-	-	-	-	-	-	-	-0.24	0.41	1	0	1	0	1	0	0	1	-	-	-	-	-	-
GRAMD1C	GRAM domain containing 1C	1	hsa-miR-27b	-0.24	0.5	1	0	1	0	0	0	0	0	-	-	-	-	-	-	-	-	-	-	-	-	-	-	-	-	-	-	-	-	-0.24	0.5	1	0	1	0	0	0	0	0	-	-	-	-	-	-
PDE3A	phosphodiesterase 3A, cGMP-inhibited	1	hsa-miR-27b	-0.24	0.49	1	0	0	1	0	0	0	0	-	-	-	-	-	-	-	-	-	-	-	-	-	-	-	-	-	-	-	-	-0.24	0.49	1	0	0	1	0	0	0	0	-	-	-	-	-	-
C11orf41	chromosome 11 open reading frame 41	1	hsa-miR-31	-0.24	0.23	1	1	0	0	0	0	0	0	-	-	-	-	-	-	-	-	-	-	-	-	-	-	-	-	-	-	-	-	-	-	-	-	-	-	-	-	-	-	-0.24	0.23	1	1	0	0
TNS3	tensin 3	1	hsa-miR-103	-0.24	0.26	1	1	0	0	0	0	0	0	-	-	-	-	-	-	-	-	-	-	-	-	-	-	-	-	-	-	-	-	-	-	-	-	-	-	-	-	-	-	-	-	-	-	-	-
ST8SIA3	ST8 alpha-N-acetyl-neuraminide alpha-2,8-sialyltransferase 3	1	hsa-miR-103	-0.24	0.56	1	0	0	1	0	0	0	0	-	-	-	-	-	-	-	-	-	-	-	-	-	-	-	-	-	-	-	-	-	-	-	-	-	-	-	-	-	-	-	-	-	-	-	-
ZKSCAN1	zinc finger with KRAB and SCAN domains 1	1	hsa-miR-103	-0.24	0.56	1	0	0	1	1	0	1	0	-	-	-	-	-	-	-	-	-	-	-	-	-	-	-	-	-	-	-	-	-	-	-	-	-	-	-	-	-	-	-	-	-	-	-	-
LRP1B	low density lipoprotein-related protein 1B (deleted in tumors)	1	hsa-miR-103	-0.24	0.58	1	0	0	1	0	0	0	0	-	-	-	-	-	-	-	-	-	-	-	-	-	-	-	-	-	-	-	-	-	-	-	-	-	-	-	-	-	-	-	-	-	-	-	-
PCDH17	protocadherin 17	1	hsa-miR-103	-0.24	0.48	1	0	0	1	0	0	0	0	-	-	-	-	-	-	-	-	-	-	-	-	-	-	-	-	-	-	-	-	-	-	-	-	-	-	-	-	-	-	-	-	-	-	-	-
POLDIP2	polymerase (DNA-directed), delta interacting protein 2	1	hsa-miR-103	-0.24	0.6	1	0	1	0	1	0	1	0	-	-	-	-	-	-	-	-	-	-	-	-	-	-	-	-	-	-	-	-	-	-	-	-	-	-	-	-	-	-	-	-	-	-	-	-
C20orf39	chromosome 20 open reading frame 39	1	hsa-miR-103	-0.24	0.44	1	0	0	1	0	0	0	0	-	-	-	-	-	-	-	-	-	-	-	-	-	-	-	-	-	-	-	-	-	-	-	-	-	-	-	-	-	-	-	-	-	-	-	-
SH3GL2	SH3-domain GRB2-like 2	1	hsa-miR-103	-0.24	0.36	1	0	0	1	0	0	0	0	-	-	-	-	-	-	-	-	-	-	-	-	-	-	-	-	-	-	-	-	-	-	-	-	-	-	-	-	-	-	-	-	-	-	-	-
SMURF1	SMAD specific E3 ubiquitin protein ligase 1	1	hsa-miR-140-5p	-0.24	0.71	1	0	0	1	0	0	0	0	-	-	-	-	-	-	-	-	-	-	-	-	-	-	-	-	-	-	-	-	-	-	-	-	-	-	-	-	-	-	-	-	-	-	-	-
RBM39	RNA binding motif protein 39	1	hsa-miR-140-5p	-0.24	0.4	1	0	0	1	0	0	0	0	-	-	-	-	-	-	-	-	-	-	-	-	-	-	-	-	-	-	-	-	-	-	-	-	-	-	-	-	-	-	-	-	-	-	-	-
VCPIP1	valosin containing protein (p97)/p47 complex interacting protein 1	1	hsa-miR-140-5p	-0.24	0.48	1	1	0	0	0	0	0	0	-	-	-	-	-	-	-	-	-	-	-	-	-	-	-	-	-	-	-	-	-	-	-	-	-	-	-	-	-	-	-	-	-	-	-	-
GALNTL1	UDP-N-acetyl-alpha-D-galactosamine:polypeptide N-acetylgalactosaminyltransferase-like 1	1	hsa-miR-140-5p	-0.24	0.65	1	0	0	1	0	0	0	0	-	-	-	-	-	-	-	-	-	-	-	-	-	-	-	-	-	-	-	-	-	-	-	-	-	-	-	-	-	-	-	-	-	-	-	-
ERBB2IP	erbb2 interacting protein	1	hsa-miR-140-5p	-0.24	0.54	1	0	0	1	0	0	0	0	-	-	-	-	-	-	-	-	-	-	-	-	-	-	-	-	-	-	-	-	-	-	-	-	-	-	-	-	-	-	-	-	-	-	-	-
RAB10	RAB10, member RAS oncogene family	1	hsa-miR-140-5p	-0.24	0.44	1	0	0	1	0	0	0	0	-	-	-	-	-	-	-	-	-	-	-	-	-	-	-	-	-	-	-	-	-	-	-	-	-	-	-	-	-	-	-	-	-	-	-	-
TMEM115	transmembrane protein 115	1	hsa-miR-140-5p	-0.24	0.36	1	1	0	0	0	0	0	0	-	-	-	-	-	-	-	-	-	-	-	-	-	-	-	-	-	-	-	-	-	-	-	-	-	-	-	-	-	-	-	-	-	-	-	-
[truncated: 1,090 more rows]
[truncated: 64 more columns]
