# Supplementary material for: Common MicroRNA Signatures in Cardiac Hypertrophic and Atrophic Remodeling Induced by Changes in Hemodynamic Load
Source: PLoS One. 2010 Dec 9;5(12):e14263. doi: 10.1371/journal.pone.0014263 (PMC3000324; doi:10.1371/journal.pone.0014263)
Supplement: Table S6 — Potential mRNA targets of the 22 miRNAs up-regulated in hearts of the HTX but not the AS group (see also Table S4). MiRNA target transcripts were predicted using the TargetScan algorithm as described in Material & Methods. For each individual transcript and miRNA seed family, the rightward columns of the table list the number of evolutionary conserved and non-conserved hits (further classified according to the type of seed match, i.e. 8mer, 7mer-m8 or 7mer-a1), the total context score of the prediction (a measure of the predicted efficacy of targeting) as well as the aggregate PCT (preferentially conserved targeting) value, which is a metric that considers the phylogenetic relationship between species in which the site is conserved. The leftmost columns titled ‘All miRNAs’ give the total number and names of miRNAs for which target sites were predicted in a particular transcript, as well as the sum counts of conserved and non-conserved hits (note that the table only lists transcripts for which at least one evolutionary conserved target site was predicted). The predicted targets are sorted according to the "Cumulative Context Score" column, which corresponds to the sum of the individual context score values and thus is a simulated measure of combined targeting by all upregulated miRNAs. The column "Min. Aggregate PCT" indicates the minimal PCT value achieved by any of the miRNAs predicted to target a given transcript. (4.13 MB XLS) [file pone.0014263.s006.xls]

## Sheet: Sheet1
Supporting Table 6
Target prediction for miRNAs regulated in HTX
		All miRNAs												hsa-let-7a/e/f/g										hsa-miR-10a/b										hsa-miR-16/-195/-497										hsa-miR-17
						Conserved Hits				Poorly Conserved Hits				Score		Conserved Hits				Poorly Conserved Hits				Score		Conserved Hits				Poorly Conserved Hits				Score		Conserved Hits				Poorly Conserved Hits				Score		Conserved Hits
				Cumulative	Min.									Total										Total										Total										Total
				Context	Aggregate									Context	Aggregate									Context	Aggregate									Context	Aggregate									Context	Aggregate
Gene ID	Gene Name	#	IDs	Score	PCT	Total #	8mer	7mer-m8	7mer-a1	Total #	8mer	7mer-m8	7mer-a1	Score	PCT	Total #	8mer	7mer-m8	7mer-a1	Total #	8mer	7mer-m8	7mer-a1	Score	PCT	Total #	8mer	7mer-m8	7mer-a1	Total #	8mer	7mer-m8	7mer-a1	Score	PCT	Total #	8mer	7mer-m8	7mer-a1	Total #	8mer	7mer-m8	7mer-a1	Score	PCT	Total #	8mer	7mer-m8	7mer-a1
TNRC6B	trinucleotide repeat containing 6B	15	hsa-miR-10a, hsa-miR-10b, hsa-miR-16, hsa-miR-17, hsa-miR-19b, hsa-miR-23a, hsa-miR-26a, hsa-miR-27a, hsa-miR-29a, hsa-miR-30e, hsa-miR-101, hsa-miR-130a, hsa-miR-195, hsa-miR-211, hsa-miR-497	-5.13	0.47	29	15	6	8	23	4	7	12											-0.21	0.47	1	1	0	0	1	0	1	0	-0.86	> 0.99	3	0	1	2	3	1	0	2	-0.48	0.96	2	1	1	0
tcag7.1228	hypothetical protein FLJ25778	16	hsa-let-7a, hsa-let-7e, hsa-let-7f, hsa-let-7g, hsa-miR-16, hsa-miR-19b, hsa-miR-23a, hsa-miR-24, hsa-miR-26a, hsa-miR-29a, hsa-miR-30e, hsa-miR-101, hsa-miR-130a, hsa-miR-195, hsa-miR-218, hsa-miR-497	-4.47	0.7	25	9	4	12	14	0	6	8	-0.05	0.93	1	0	0	1	0	0	0	0											-0.76	0.98	2	2	0	0	1	0	0	1
BRWD1	bromodomain and WD repeat domain containing 1	8	hsa-miR-19b, hsa-miR-23a, hsa-miR-26a, hsa-miR-27a, hsa-miR-29a, hsa-miR-30e, hsa-miR-125b, hsa-miR-130a	-4.45	0.41	15	4	6	5	8	3	1	4
ZBTB34	zinc finger and BTB domain containing 34	11	hsa-miR-16, hsa-miR-23a, hsa-miR-27a, hsa-miR-29a, hsa-miR-30e, hsa-miR-101, hsa-miR-125b, hsa-miR-195, hsa-miR-211, hsa-miR-218, hsa-miR-497	-4.11	< 0.1	21	12	0	9	8	1	6	1																					-0.82	0.89	2	1	0	1	0	0	0	0
TET3	tet oncogene family member 3	17	hsa-let-7a, hsa-let-7e, hsa-let-7f, hsa-let-7g, hsa-miR-16, hsa-miR-17, hsa-miR-19b, hsa-miR-23a, hsa-miR-26a, hsa-miR-27a, hsa-miR-29a, hsa-miR-30e, hsa-miR-101, hsa-miR-125b, hsa-miR-130a, hsa-miR-195, hsa-miR-497	-4.04	0.48	37	10	14	13	10	0	5	5	-0.3	> 0.99	3	1	2	0	0	0	0	0											-0.08	0.75	1	0	0	1	0	0	0	0	-0.61	0.97	2	0	0	2
ATXN1	ataxin 1	9	hsa-miR-17, hsa-miR-19b, hsa-miR-23a, hsa-miR-29a, hsa-miR-30e, hsa-miR-101, hsa-miR-125b, hsa-miR-130a, hsa-miR-211	-3.7	0.38	17	8	2	7	10	0	5	5																															-0.38	0.78	2	0	0	2
ABL2	v-abl Abelson murine leukemia viral oncogene homolog 2 (arg, Abelson-related gene)	15	hsa-let-7a, hsa-let-7e, hsa-let-7f, hsa-let-7g, hsa-miR-16, hsa-miR-17, hsa-miR-23a, hsa-miR-26a, hsa-miR-27a, hsa-miR-30e, hsa-miR-125b, hsa-miR-146a, hsa-miR-195, hsa-miR-218, hsa-miR-497	-3.7	0.12	24	7	7	10	19	1	8	10	-0.36	> 0.99	2	1	1	0	0	0	0	0											-0.6	0.94	2	0	0	2	1	0	0	1	-0.56	0.31	1	0	0	1
CHIC1	cysteine-rich hydrophobic domain 1	14	hsa-let-7a, hsa-let-7e, hsa-let-7f, hsa-let-7g, hsa-miR-16, hsa-miR-17, hsa-miR-19b, hsa-miR-24, hsa-miR-26a, hsa-miR-27a, hsa-miR-30e, hsa-miR-130a, hsa-miR-195, hsa-miR-497	-3.57	0.14	17	9	1	7	12	0	6	6	-0.09	0.85	1	1	0	0	1	0	1	0											-0.36	0.69	1	0	0	1	1	0	0	1	-0.44	0.88	1	0	0	1
RAP2C	RAP2C, member of RAS oncogene family	10	hsa-miR-16, hsa-miR-17, hsa-miR-19b, hsa-miR-24, hsa-miR-26a, hsa-miR-30e, hsa-miR-101, hsa-miR-130a, hsa-miR-195, hsa-miR-497	-3.52	0.53	12	5	0	7	2	0	1	1																					-0.3	0.59	1	0	0	1	0	0	0	0	-0.42	0.62	1	1	0	0
ZNF238	zinc finger protein 238	8	hsa-miR-17, hsa-miR-19b, hsa-miR-23a, hsa-miR-26a, hsa-miR-27a, hsa-miR-30e, hsa-miR-101, hsa-miR-130a	-3.51	0.42	8	5	2	1	4	0	2	2																															-0.5	0.87	1	1	0	0
CEP350	centrosomal protein 350kDa	10	hsa-miR-10a, hsa-miR-10b, hsa-miR-16, hsa-miR-19b, hsa-miR-23a, hsa-miR-26a, hsa-miR-30e, hsa-miR-101, hsa-miR-195, hsa-miR-497	-3.47	< 0.1	13	9	3	1	5	0	3	2											-0.4	< 0.1	1	1	0	0	1	0	1	0	-0.04	0.64	1	0	1	0	0	0	0	0
CNOT6L	CCR4-NOT transcription complex, subunit 6-like	13	hsa-let-7a, hsa-let-7e, hsa-let-7f, hsa-let-7g, hsa-miR-16, hsa-miR-17, hsa-miR-19b, hsa-miR-23a, hsa-miR-101, hsa-miR-130a, hsa-miR-195, hsa-miR-218, hsa-miR-497	-3.43	0.38	18	6	6	6	11	1	3	7	-0.07	0.9	1	0	1	0	0	0	0	0											-0.54	0.97	2	1	0	1	1	0	0	1	-0.28	0.9	1	1	0	0
GLT8D3	glycosyltransferase 8 domain containing 3	8	hsa-let-7a, hsa-let-7e, hsa-let-7f, hsa-let-7g, hsa-miR-17, hsa-miR-23a, hsa-miR-27a, hsa-miR-30e	-3.39	0.38	10	6	2	2	12	3	7	2	-0.47	0.99	1	1	0	0	1	0	1	0																					-0.4	0.73	2	0	2	0
FLJ20309	hypothetical protein FLJ20309	15	hsa-let-7a, hsa-let-7e, hsa-let-7f, hsa-let-7g, hsa-miR-10a, hsa-miR-10b, hsa-miR-17, hsa-miR-19b, hsa-miR-23a, hsa-miR-27a, hsa-miR-29a, hsa-miR-30e, hsa-miR-101, hsa-miR-125b, hsa-miR-211	-3.38	0.28	21	9	9	3	7	0	3	4	-0.09	0.79	1	0	1	0	0	0	0	0	-0.23	0.51	1	1	0	0	0	0	0	0											-0.01	0.67	1	0	0	1
MGAT4A	mannosyl (alpha-1,3-)-glycoprotein beta-1,4-N-acetylglucosaminyltransferase, isozyme A	12	hsa-let-7a, hsa-let-7e, hsa-let-7f, hsa-let-7g, hsa-miR-16, hsa-miR-24, hsa-miR-26a, hsa-miR-29a, hsa-miR-101, hsa-miR-125b, hsa-miR-195, hsa-miR-497	-3.34	0.64	13	6	2	5	12	0	7	5	-0.29	0.95	1	0	0	1	0	0	0	0											-0.8	0.89	1	1	0	0	2	0	2	0
ETNK1	ethanolamine kinase 1	13	hsa-let-7a, hsa-let-7e, hsa-let-7f, hsa-let-7g, hsa-miR-16, hsa-miR-19b, hsa-miR-23a, hsa-miR-24, hsa-miR-26a, hsa-miR-101, hsa-miR-130a, hsa-miR-195, hsa-miR-497	-3.3	< 0.1	16	6	1	9	8	4	3	1	-0.11	0.86	1	0	0	1	0	0	0	0											-0.52	0.81	1	0	0	1	1	1	0	0
ZNF654	zinc finger protein 654	9	hsa-miR-16, hsa-miR-19b, hsa-miR-23a, hsa-miR-24, hsa-miR-101, hsa-miR-195, hsa-miR-211, hsa-miR-218, hsa-miR-497	-3.25	< 0.1	10	6	0	4	4	0	1	3																					-0.29	0.68	1	0	0	1	0	0	0	0
ACVR1C	activin A receptor, type IC	10	hsa-let-7a, hsa-let-7e, hsa-let-7f, hsa-let-7g, hsa-miR-23a, hsa-miR-26a, hsa-miR-27a, hsa-miR-101, hsa-miR-125b, hsa-miR-130a	-3.23	0.17	12	8	1	3	7	0	5	2	-0.51	0.99	1	1	0	0	0	0	0	0
TMEM170B	transmembrane protein 170B	11	hsa-miR-10a, hsa-miR-10b, hsa-miR-16, hsa-miR-23a, hsa-miR-27a, hsa-miR-30e, hsa-miR-101, hsa-miR-125b, hsa-miR-130a, hsa-miR-195, hsa-miR-497	-3.18	0.12	13	3	6	4	6	1	2	3											-0.25	0.58	1	0	0	1	0	0	0	0	-0.12	0.74	1	0	1	0	0	0	0	0
ONECUT2	one cut homeobox 2	13	hsa-let-7a, hsa-let-7e, hsa-let-7f, hsa-let-7g, hsa-miR-16, hsa-miR-27a, hsa-miR-29a, hsa-miR-30e, hsa-miR-101, hsa-miR-125b, hsa-miR-195, hsa-miR-218, hsa-miR-497	-3.17	0.46	27	7	11	9	25	1	15	9	-0.41	> 0.99	3	1	2	0	3	0	2	1											-0.19	0.84	1	0	0	1	2	0	1	1
ZNF138	zinc finger protein 138	1	hsa-miR-23a	-3.17	0.11	1	1	0	0	8	7	0	1
PTEN	phosphatase and tensin homolog (mutated in multiple advanced cancers 1)	6	hsa-miR-17, hsa-miR-19b, hsa-miR-23a, hsa-miR-26a, hsa-miR-29a, hsa-miR-130a	-3.12	0.37	13	6	2	5	1	0	0	1																															-0.25	0.62	1	0	0	1
HELZ	helicase with zinc finger	8	hsa-miR-16, hsa-miR-23a, hsa-miR-26a, hsa-miR-29a, hsa-miR-30e, hsa-miR-101, hsa-miR-195, hsa-miR-497	-3.12	0.38	8	6	0	2	9	2	3	4																					-0.6	0.95	1	1	0	0	1	0	1	0
SLC1A2	solute carrier family 1 (glial high affinity glutamate transporter), member 2	8	hsa-miR-16, hsa-miR-17, hsa-miR-27a, hsa-miR-29a, hsa-miR-30e, hsa-miR-195, hsa-miR-218, hsa-miR-497	-3.12	0.48	9	1	0	8	18	0	7	11																					-0.51	0.64	1	0	0	1	2	0	0	2	-0.19	0.89	1	0	0	1
LIN28B	lin-28 homolog B (C. elegans)	8	hsa-let-7a, hsa-let-7e, hsa-let-7f, hsa-let-7g, hsa-miR-23a, hsa-miR-27a, hsa-miR-30e, hsa-miR-125b	-3.07	0.26	22	13	0	9	10	0	9	1	-1.12	> 0.99	4	2	0	2	1	0	1	0
KLHL28	kelch-like 28 (Drosophila)	5	hsa-miR-17, hsa-miR-19b, hsa-miR-23a, hsa-miR-29a, hsa-miR-30e	-3.06	0.14	8	5	1	2	5	2	1	2																															-0.62	0.97	2	1	0	1
TNRC6A	trinucleotide repeat containing 6A	6	hsa-miR-17, hsa-miR-19b, hsa-miR-23a, hsa-miR-26a, hsa-miR-30e, hsa-miR-130a	-3.05	0.52	9	4	0	5	2	0	0	2																															-0.13	0.72	1	0	0	1
SEMA6D	sema domain, transmembrane domain (TM), and cytoplasmic domain, (semaphorin) 6D	8	hsa-miR-16, hsa-miR-19b, hsa-miR-23a, hsa-miR-26a, hsa-miR-27a, hsa-miR-30e, hsa-miR-195, hsa-miR-497	-2.99	< 0.1	10	8	1	1	3	1	1	1																					-0.3	0.72	1	1	0	0	0	0	0	0
TNPO1	transportin 1	6	hsa-miR-23a, hsa-miR-26a, hsa-miR-27a, hsa-miR-30e, hsa-miR-101, hsa-miR-130a	-2.95	0.49	10	5	3	2	6	0	4	2
CAMTA1	calmodulin binding transcription activator 1	7	hsa-miR-17, hsa-miR-19b, hsa-miR-23a, hsa-miR-29a, hsa-miR-30e, hsa-miR-101, hsa-miR-130a	-2.94	0.34	9	3	0	6	4	0	3	1																															-0.83	0.86	2	1	0	1
ATAD2B	ATPase family, AAA domain containing 2B	9	hsa-let-7a, hsa-let-7e, hsa-let-7f, hsa-let-7g, hsa-miR-24, hsa-miR-26a, hsa-miR-29a, hsa-miR-30e, hsa-miR-101	-2.94	0.31	10	9	1	0	3	1	1	1	-0.11	0.5	1	1	0	0	0	0	0	0
SOCS6	suppressor of cytokine signaling 6	13	hsa-miR-16, hsa-miR-17, hsa-miR-19b, hsa-miR-23a, hsa-miR-24, hsa-miR-26a, hsa-miR-27a, hsa-miR-30e, hsa-miR-130a, hsa-miR-195, hsa-miR-211, hsa-miR-218, hsa-miR-497	-2.93	0.17	14	6	4	4	4	1	2	1																					-0.34	0.89	1	1	0	0	0	0	0	0	-0.32	0.9	1	0	0	1
SLC12A2	solute carrier family 12 (sodium/potassium/chloride transporters), member 2	8	hsa-miR-16, hsa-miR-23a, hsa-miR-26a, hsa-miR-27a, hsa-miR-101, hsa-miR-195, hsa-miR-218, hsa-miR-497	-2.91	0.42	12	6	2	4	4	0	3	1																					-0.54	0.92	2	1	0	1	0	0	0	0
KBTBD8	kelch repeat and BTB (POZ) domain containing 8	6	hsa-miR-19b, hsa-miR-23a, hsa-miR-26a, hsa-miR-27a, hsa-miR-29a, hsa-miR-101	-2.9	0.28	6	5	1	0	6	0	2	4
C14orf28	chromosome 14 open reading frame 28	8	hsa-let-7a, hsa-let-7e, hsa-let-7f, hsa-let-7g, hsa-miR-10a, hsa-miR-10b, hsa-miR-17, hsa-miR-30e	-2.87	0.47	16	10	0	6	6	1	4	1	-1.23	0.98	3	2	0	1	1	0	1	0	-0.18	0.57	1	0	0	1	0	0	0	0											-0.9	0.47	1	1	0	0
PTPRD	protein tyrosine phosphatase, receptor type, D	13	hsa-let-7a, hsa-let-7e, hsa-let-7f, hsa-let-7g, hsa-miR-16, hsa-miR-17, hsa-miR-19b, hsa-miR-24, hsa-miR-26a, hsa-miR-29a, hsa-miR-130a, hsa-miR-195, hsa-miR-497	-2.86	0.53	15	10	1	4	5	0	5	0	-0.3	0.95	1	1	0	0	1	0	1	0											-0.36	0.53	1	1	0	0	0	0	0	0	-0.4	0.92	2	0	0	2
DCBLD2	discoidin, CUB and LCCL domain containing 2	11	hsa-miR-16, hsa-miR-17, hsa-miR-19b, hsa-miR-23a, hsa-miR-24, hsa-miR-26a, hsa-miR-101, hsa-miR-130a, hsa-miR-195, hsa-miR-218, hsa-miR-497	-2.85	0.55	14	2	2	10	4	1	1	2																					N/A	0.55	1	0	0	1	0	0	0	0	-0.39	0.88	1	0	0	1
ERBB4	v-erb-a erythroblastic leukemia viral oncogene homolog 4 (avian)	7	hsa-miR-19b, hsa-miR-23a, hsa-miR-101, hsa-miR-125b, hsa-miR-130a, hsa-miR-146a, hsa-miR-218	-2.84	< 0.1	8	3	2	3	8	2	2	4
ZBTB41	zinc finger and BTB domain containing 41	8	hsa-miR-16, hsa-miR-17, hsa-miR-29a, hsa-miR-30e, hsa-miR-101, hsa-miR-195, hsa-miR-218, hsa-miR-497	-2.81	0.38	10	1	3	6	5	1	2	2																					-0.2	0.61	1	0	1	0	0	0	0	0	-0.55	0.79	2	0	0	2
CPEB3	cytoplasmic polyadenylation element binding protein 3	15	hsa-let-7a, hsa-let-7e, hsa-let-7f, hsa-let-7g, hsa-miR-16, hsa-miR-17, hsa-miR-19b, hsa-miR-26a, hsa-miR-27a, hsa-miR-29a, hsa-miR-30e, hsa-miR-101, hsa-miR-130a, hsa-miR-195, hsa-miR-497	-2.81	0.45	16	3	6	7	6	0	5	1	-0.24	0.94	1	0	1	0	1	0	1	0											-0.44	0.8	1	1	0	0	0	0	0	0	-0.3	0.71	1	0	0	1
ITGB8	integrin, beta 8	11	hsa-let-7a, hsa-let-7e, hsa-let-7f, hsa-let-7g, hsa-miR-10a, hsa-miR-10b, hsa-miR-17, hsa-miR-19b, hsa-miR-26a, hsa-miR-101, hsa-miR-130a	-2.8	0.32	13	6	2	5	8	0	5	3	-0.2	0.92	1	0	0	1	0	0	0	0	-0.14	0.51	1	1	0	0	0	0	0	0											-0.91	0.98	2	1	1	0
KLF3	Kruppel-like factor 3 (basic)	8	hsa-miR-17, hsa-miR-23a, hsa-miR-27a, hsa-miR-101, hsa-miR-125b, hsa-miR-130a, hsa-miR-211, hsa-miR-218	-2.75	0.15	10	4	4	2	7	0	6	1																															-0.28	0.89	1	0	0	1
EIF5A2	eukaryotic translation initiation factor 5A2	9	hsa-miR-16, hsa-miR-17, hsa-miR-27a, hsa-miR-30e, hsa-miR-125b, hsa-miR-146a, hsa-miR-195, hsa-miR-218, hsa-miR-497	-2.75	< 0.1	10	4	1	5	4	1	0	3																					-0.1	0.56	1	0	0	1	0	0	0	0	-1.19	0.59	1	0	0	1
ZBTB44	zinc finger and BTB domain containing 44	8	hsa-miR-16, hsa-miR-17, hsa-miR-23a, hsa-miR-24, hsa-miR-30e, hsa-miR-130a, hsa-miR-195, hsa-miR-497	-2.74	0.62	12	8	0	4	6	0	3	3																					-0.58	0.86	2	2	0	0	0	0	0	0	-0.2	0.9	1	0	0	1
YOD1	YOD1 OTU deubiquinating enzyme 1 homolog (S. cerevisiae)	11	hsa-let-7a, hsa-let-7e, hsa-let-7f, hsa-let-7g, hsa-miR-16, hsa-miR-17, hsa-miR-24, hsa-miR-30e, hsa-miR-125b, hsa-miR-195, hsa-miR-497	-2.71	0.61	17	9	3	5	4	1	1	2	-0.6	> 0.99	2	1	0	1	0	0	0	0											-0.35	0.61	1	1	0	0	0	0	0	0	-0.71	0.9	1	1	0	0
TP53INP1	tumor protein p53 inducible nuclear protein 1	10	hsa-miR-17, hsa-miR-19b, hsa-miR-24, hsa-miR-26a, hsa-miR-29a, hsa-miR-30e, hsa-miR-101, hsa-miR-125b, hsa-miR-130a, hsa-miR-211	-2.7	0.26	14	4	4	6	4	0	3	1																															-0.37	0.91	2	0	1	1
ABCA1	ATP-binding cassette, sub-family A (ABC1), member 1	7	hsa-miR-17, hsa-miR-19b, hsa-miR-23a, hsa-miR-26a, hsa-miR-27a, hsa-miR-101, hsa-miR-130a	-2.7	0.2	7	2	3	2	7	1	4	2																															-0.36	0.95	1	1	0	0
E2F7	E2F transcription factor 7	10	hsa-miR-10a, hsa-miR-10b, hsa-miR-16, hsa-miR-26a, hsa-miR-27a, hsa-miR-29a, hsa-miR-30e, hsa-miR-130a, hsa-miR-195, hsa-miR-497	-2.69	0.39	12	2	6	4	6	0	3	3											-0.29	0.39	1	0	1	0	1	0	1	0	-0.47	0.77	1	0	0	1	1	0	0	1
OTUD4	OTU domain containing 4	9	hsa-miR-16, hsa-miR-17, hsa-miR-23a, hsa-miR-26a, hsa-miR-29a, hsa-miR-30e, hsa-miR-101, hsa-miR-195, hsa-miR-497	-2.68	0.13	13	7	3	3	4	0	3	1																					-0.26	0.71	1	1	0	0	0	0	0	0	-0.32	0.7	2	0	1	1
C7orf60	chromosome 7 open reading frame 60	10	hsa-let-7a, hsa-let-7e, hsa-let-7f, hsa-let-7g, hsa-miR-17, hsa-miR-19b, hsa-miR-29a, hsa-miR-30e, hsa-miR-130a, hsa-miR-218	-2.67	0.58	14	2	5	7	0	0	0	0	-0.16	0.83	1	0	1	0	0	0	0	0																					-0.27	0.85	1	0	0	1
EXOC5	exocyst complex component 5	9	hsa-miR-16, hsa-miR-19b, hsa-miR-23a, hsa-miR-24, hsa-miR-101, hsa-miR-130a, hsa-miR-195, hsa-miR-218, hsa-miR-497	-2.64	< 0.1	9	2	1	6	6	2	3	1																					-0.23	0.56	1	0	0	1	0	0	0	0
CLCN5	chloride channel 5 (nephrolithiasis 2, X-linked, Dent disease)	15	hsa-let-7a, hsa-let-7e, hsa-let-7f, hsa-let-7g, hsa-miR-10a, hsa-miR-10b, hsa-miR-16, hsa-miR-24, hsa-miR-27a, hsa-miR-29a, hsa-miR-130a, hsa-miR-195, hsa-miR-211, hsa-miR-218, hsa-miR-497	-2.64	0.34	29	10	7	12	17	0	14	3	-0.58	> 0.99	3	1	1	1	3	0	3	0	-0.12	0.57	1	0	0	1	0	0	0	0	-0.55	0.91	2	1	0	1	1	0	0	1
CCNJ	cyclin J	10	hsa-let-7a, hsa-let-7e, hsa-let-7f, hsa-let-7g, hsa-miR-17, hsa-miR-26a, hsa-miR-27a, hsa-miR-29a, hsa-miR-101, hsa-miR-125b	-2.63	0.39	10	7	1	2	6	0	6	0	-0.54	0.94	1	1	0	0	1	0	1	0																					-0.13	0.58	1	0	0	1
CCDC6	coiled-coil domain containing 6	11	hsa-miR-16, hsa-miR-19b, hsa-miR-23a, hsa-miR-26a, hsa-miR-30e, hsa-miR-130a, hsa-miR-146a, hsa-miR-195, hsa-miR-211, hsa-miR-218, hsa-miR-497	-2.62	< 0.1	15	10	1	4	1	1	0	0																					-0.4	0.86	2	2	0	0	0	0	0	0
MIER3	mesoderm induction early response 1, family member 3	5	hsa-miR-26a, hsa-miR-27a, hsa-miR-29a, hsa-miR-30e, hsa-miR-218	-2.59	0.4	5	4	0	1	8	0	4	4
SAMD12	sterile alpha motif domain containing 12	9	hsa-let-7a, hsa-let-7e, hsa-let-7f, hsa-let-7g, hsa-miR-17, hsa-miR-23a, hsa-miR-26a, hsa-miR-211, hsa-miR-218	-2.54	< 0.1	11	3	0	8	17	3	9	5	-0.16	0.94	1	0	0	1	1	0	1	0																					-0.85	0.96	1	1	0	0
VANGL1	vang-like 1 (van gogh, Drosophila)	8	hsa-miR-17, hsa-miR-19b, hsa-miR-27a, hsa-miR-29a, hsa-miR-30e, hsa-miR-101, hsa-miR-125b, hsa-miR-130a	-2.52	0.31	10	3	2	5	7	1	3	3																															-0.59	0.99	2	1	0	1
MKL2	MKL/myocardin-like 2	5	hsa-miR-17, hsa-miR-19b, hsa-miR-24, hsa-miR-30e, hsa-miR-101	-2.52	0.37	8	3	3	2	5	0	3	2																															-0.62	0.93	2	0	1	1
FAT3	FAT tumor suppressor homolog 3 (Drosophila)	9	hsa-miR-16, hsa-miR-17, hsa-miR-19b, hsa-miR-101, hsa-miR-130a, hsa-miR-195, hsa-miR-211, hsa-miR-218, hsa-miR-497	-2.51	< 0.1	10	5	0	5	10	0	5	5																					-0.39	0.7	1	0	0	1	1	0	0	1	-0.21	< 0.1	1	1	0	0
MAP3K7IP3	mitogen-activated protein kinase kinase kinase 7 interacting protein 3	7	hsa-miR-16, hsa-miR-23a, hsa-miR-26a, hsa-miR-27a, hsa-miR-30e, hsa-miR-195, hsa-miR-497	-2.51	0.32	10	5	1	4	2	0	2	0																					-0.35	0.74	1	0	0	1	0	0	0	0
JARID2	jumonji, AT rich interactive domain 2	12	hsa-miR-10a, hsa-miR-10b, hsa-miR-16, hsa-miR-19b, hsa-miR-23a, hsa-miR-26a, hsa-miR-29a, hsa-miR-30e, hsa-miR-130a, hsa-miR-195, hsa-miR-211, hsa-miR-497	-2.49	0.23	14	3	1	10	0	0	0	0											-0.28	0.47	1	0	0	1	0	0	0	0	-0.29	0.7	1	0	0	1	0	0	0	0
C5orf41	chromosome 5 open reading frame 41	8	hsa-miR-16, hsa-miR-17, hsa-miR-19b, hsa-miR-26a, hsa-miR-27a, hsa-miR-101, hsa-miR-195, hsa-miR-497	-2.49	0.31	10	5	3	2	3	0	0	3																					-0.38	0.83	1	1	0	0	0	0	0	0	-0.47	0.8	2	0	1	1
LRP2	low density lipoprotein-related protein 2	8	hsa-miR-16, hsa-miR-19b, hsa-miR-101, hsa-miR-130a, hsa-miR-146a, hsa-miR-195, hsa-miR-211, hsa-miR-497	-2.46	< 0.1	9	4	0	5	1	0	1	0																					-0.32	0.75	1	0	0	1	0	0	0	0
SIX4	SIX homeobox 4	8	hsa-miR-16, hsa-miR-19b, hsa-miR-23a, hsa-miR-30e, hsa-miR-101, hsa-miR-130a, hsa-miR-195, hsa-miR-497	-2.45	0.22	10	3	2	5	4	0	3	1																					-0.12	0.48	1	0	0	1	0	0	0	0
LDLR	low density lipoprotein receptor (familial hypercholesterolemia)	5	hsa-miR-17, hsa-miR-19b, hsa-miR-27a, hsa-miR-30e, hsa-miR-130a	-2.44	0.42	9	0	0	9	4	0	0	4																															-0.48	0.98	2	0	0	2
RAB8B	RAB8B, member RAS oncogene family	4	hsa-miR-17, hsa-miR-19b, hsa-miR-23a, hsa-miR-125b	-2.43	< 0.1	4	3	0	1	4	2	2	0																															-0.52	< 0.1	1	1	0	0
WNK3	WNK lysine deficient protein kinase 3	9	hsa-miR-10a, hsa-miR-10b, hsa-miR-16, hsa-miR-17, hsa-miR-23a, hsa-miR-26a, hsa-miR-130a, hsa-miR-195, hsa-miR-497	-2.43	< 0.1	10	4	0	6	7	0	2	5											-0.47	< 0.1	1	0	0	1	2	0	1	1	-0.52	< 0.1	1	1	0	0	1	0	0	1	-0.37	0.9	1	1	0	0
ZNF217	zinc finger protein 217	6	hsa-miR-17, hsa-miR-19b, hsa-miR-24, hsa-miR-26a, hsa-miR-101, hsa-miR-130a	-2.43	0.5	8	2	0	6	0	0	0	0																															-0.29	0.86	1	0	0	1
HMGA2	high mobility group AT-hook 2	11	hsa-let-7a, hsa-let-7e, hsa-let-7f, hsa-let-7g, hsa-miR-16, hsa-miR-17, hsa-miR-23a, hsa-miR-26a, hsa-miR-195, hsa-miR-211, hsa-miR-497	-2.42	0.17	31	8	9	14	6	0	5	1	-1.35	> 0.99	6	1	2	3	1	0	1	0											-0.28	0.64	1	1	0	0	0	0	0	0	-0.15	0.51	1	0	0	1
MYT1L	myelin transcription factor 1-like	10	hsa-miR-10a, hsa-miR-10b, hsa-miR-16, hsa-miR-17, hsa-miR-19b, hsa-miR-130a, hsa-miR-195, hsa-miR-211, hsa-miR-218, hsa-miR-497	-2.42	0.17	16	2	1	13	3	0	2	1											-0.16	0.47	1	0	0	1	0	0	0	0	-0.46	0.9	2	0	0	2	0	0	0	0	-0.98	0.98	3	1	0	2
BCL2L11	BCL2-like 11 (apoptosis facilitator)	8	hsa-miR-10a, hsa-miR-10b, hsa-miR-17, hsa-miR-19b, hsa-miR-24, hsa-miR-30e, hsa-miR-101, hsa-miR-130a	-2.42	0.58	11	7	2	2	1	0	1	0											-0.41	0.58	1	1	0	0	0	0	0	0											-0.23	0.97	2	1	1	0
ZFHX4	zinc finger homeobox 4	8	hsa-miR-16, hsa-miR-23a, hsa-miR-26a, hsa-miR-27a, hsa-miR-101, hsa-miR-195, hsa-miR-211, hsa-miR-497	-2.41	0.2	13	7	3	3	1	0	1	0																					-0.28	0.81	1	1	0	0	0	0	0	0
PIP5K3	phosphatidylinositol-3-phosphate/phosphatidylinositol 5-kinase, type III	5	hsa-miR-17, hsa-miR-19b, hsa-miR-23a, hsa-miR-101, hsa-miR-130a	-2.41	< 0.1	5	2	0	3	4	1	1	2																															-0.24	0.75	1	0	0	1
B3GNT5	UDP-GlcNAc:betaGal beta-1,3-N-acetylglucosaminyltransferase 5	4	hsa-miR-26a, hsa-miR-29a, hsa-miR-30e, hsa-miR-211	-2.39	0.23	6	5	0	1	5	2	2	1
ZNF148	zinc finger protein 148	9	hsa-miR-17, hsa-miR-26a, hsa-miR-27a, hsa-miR-30e, hsa-miR-101, hsa-miR-125b, hsa-miR-130a, hsa-miR-146a, hsa-miR-211	-2.39	0.12	10	6	1	3	7	0	6	1																															-0.41	0.91	1	1	0	0
HBP1	HMG-box transcription factor 1	4	hsa-miR-17, hsa-miR-19b, hsa-miR-29a, hsa-miR-130a	-2.39	0.8	6	3	0	3	1	1	0	0																															-0.44	0.87	1	1	0	0
NUP50	nucleoporin 50kDa	9	hsa-miR-10a, hsa-miR-10b, hsa-miR-16, hsa-miR-23a, hsa-miR-26a, hsa-miR-125b, hsa-miR-195, hsa-miR-218, hsa-miR-497	-2.39	0.23	12	6	2	4	2	0	0	2											-0.14	0.23	1	0	1	0	0	0	0	0	-0.52	0.94	2	1	0	1	0	0	0	0
PALM2	paralemmin 2	8	hsa-miR-10a, hsa-miR-10b, hsa-miR-27a, hsa-miR-29a, hsa-miR-30e, hsa-miR-101, hsa-miR-211, hsa-miR-218	-2.39	0.15	8	4	0	4	11	1	8	2											-0.23	0.58	1	0	0	1	1	0	1	0
MYCN	v-myc myelocytomatosis viral related oncogene, neuroblastoma derived (avian)	8	hsa-let-7a, hsa-let-7e, hsa-let-7f, hsa-let-7g, hsa-miR-17, hsa-miR-19b, hsa-miR-29a, hsa-miR-101	-2.38	0.67	13	3	8	2	0	0	0	0	-0.42	0.95	2	0	2	0	0	0	0	0																					-0.35	0.67	1	0	0	1
FZD4	frizzled homolog 4 (Drosophila)	10	hsa-let-7a, hsa-let-7e, hsa-let-7f, hsa-let-7g, hsa-miR-17, hsa-miR-23a, hsa-miR-27a, hsa-miR-29a, hsa-miR-101, hsa-miR-218	-2.38	< 0.1	11	7	2	2	2	0	0	2	-0.34	0.93	1	1	0	0	0	0	0	0																					-0.1	0.41	1	0	1	0
FUT9	fucosyltransferase 9 (alpha (1,3) fucosyltransferase)	5	hsa-miR-19b, hsa-miR-23a, hsa-miR-27a, hsa-miR-130a, hsa-miR-218	-2.38	< 0.1	7	4	1	2	7	0	2	5
SCN2A	sodium channel, voltage-gated, type II, alpha subunit	4	hsa-miR-17, hsa-miR-23a, hsa-miR-30e, hsa-miR-101	-2.37	< 0.1	6	4	0	2	2	0	2	0																															-0.34	0.38	1	0	0	1
PGM2L1	phosphoglucomutase 2-like 1	13	hsa-let-7a, hsa-let-7e, hsa-let-7f, hsa-let-7g, hsa-miR-16, hsa-miR-17, hsa-miR-19b, hsa-miR-26a, hsa-miR-27a, hsa-miR-30e, hsa-miR-130a, hsa-miR-195, hsa-miR-497	-2.37	0.56	19	5	5	9	10	0	3	7	-0.11	0.98	2	0	1	1	0	0	0	0											-0.27	0.78	1	1	0	0	1	0	0	1	-0.56	0.81	1	1	0	0
MIB1	mindbomb homolog 1 (Drosophila)	13	hsa-let-7a, hsa-let-7e, hsa-let-7f, hsa-let-7g, hsa-miR-16, hsa-miR-19b, hsa-miR-26a, hsa-miR-29a, hsa-miR-30e, hsa-miR-125b, hsa-miR-130a, hsa-miR-195, hsa-miR-497	-2.37	0.44	21	5	0	16	1	0	1	0	-0.31	0.99	2	0	0	2	0	0	0	0											-0.46	0.88	2	1	0	1	0	0	0	0
HIPK2	homeodomain interacting protein kinase 2	13	hsa-let-7a, hsa-let-7e, hsa-let-7f, hsa-let-7g, hsa-miR-16, hsa-miR-19b, hsa-miR-23a, hsa-miR-26a, hsa-miR-27a, hsa-miR-30e, hsa-miR-101, hsa-miR-195, hsa-miR-497	-2.35	0.17	22	4	11	7	13	2	5	6	-0.12	0.94	1	0	1	0	0	0	0	0											-0.36	0.99	3	1	0	2	2	0	1	1
DCP2	DCP2 decapping enzyme homolog (S. cerevisiae)	7	hsa-miR-19b, hsa-miR-23a, hsa-miR-27a, hsa-miR-29a, hsa-miR-30e, hsa-miR-130a, hsa-miR-218	-2.35	0.3	7	2	1	4	8	1	4	3
CSNK1G1	casein kinase 1, gamma 1	9	hsa-miR-17, hsa-miR-19b, hsa-miR-23a, hsa-miR-24, hsa-miR-26a, hsa-miR-27a, hsa-miR-29a, hsa-miR-30e, hsa-miR-130a	-2.35	0.27	9	2	2	5	7	2	3	2																															-0.29	0.9	1	0	0	1
CPEB2	cytoplasmic polyadenylation element binding protein 2	13	hsa-let-7a, hsa-let-7e, hsa-let-7f, hsa-let-7g, hsa-miR-16, hsa-miR-23a, hsa-miR-26a, hsa-miR-30e, hsa-miR-101, hsa-miR-130a, hsa-miR-195, hsa-miR-218, hsa-miR-497	-2.34	0.59	21	8	12	1	4	0	0	4	-0.39	0.98	2	0	2	0	1	0	0	1											-0.69	0.97	2	2	0	0	0	0	0	0
TRIM2	tripartite motif-containing 2	9	hsa-miR-10a, hsa-miR-10b, hsa-miR-16, hsa-miR-19b, hsa-miR-27a, hsa-miR-130a, hsa-miR-195, hsa-miR-211, hsa-miR-497	-2.34	0.1	9	4	1	4	7	1	3	3											-0.3	0.31	1	1	0	0	0	0	0	0	-0.07	0.49	1	0	0	1	0	0	0	0
ICK	intestinal cell (MAK-like) kinase	4	hsa-miR-23a, hsa-miR-30e, hsa-miR-101, hsa-miR-218	-2.34	< 0.1	5	4	0	1	5	1	1	3
HEG1	HEG homolog 1 (zebrafish)	6	hsa-miR-17, hsa-miR-19b, hsa-miR-24, hsa-miR-27a, hsa-miR-101, hsa-miR-130a	-2.34	0.5	6	4	0	2	5	0	1	4																															-0.52	0.94	1	1	0	0
NEDD4	neural precursor cell expressed, developmentally down-regulated 4	5	hsa-miR-10a, hsa-miR-10b, hsa-miR-23a, hsa-miR-27a, hsa-miR-30e	-2.33	0.13	7	4	0	3	4	0	2	2											-0.26	0.56	1	0	0	1	0	0	0	0
PAG1	phosphoprotein associated with glycosphingolipid microdomains 1	11	hsa-let-7a, hsa-let-7e, hsa-let-7f, hsa-let-7g, hsa-miR-16, hsa-miR-26a, hsa-miR-29a, hsa-miR-30e, hsa-miR-195, hsa-miR-218, hsa-miR-497	-2.32	0.65	13	6	2	5	9	2	2	5	-0.3	0.98	1	1	0	0	0	0	0	0											-0.51	0.71	1	0	0	1	1	0	0	1
TET1	tet oncogene 1	5	hsa-miR-17, hsa-miR-26a, hsa-miR-27a, hsa-miR-29a, hsa-miR-30e	-2.32	0.53	9	0	2	7	2	0	2	0																															-0.33	0.86	1	0	0	1
NFAT5	nuclear factor of activated T-cells 5, tonicity-responsive	8	hsa-miR-10a, hsa-miR-10b, hsa-miR-17, hsa-miR-24, hsa-miR-27a, hsa-miR-29a, hsa-miR-30e, hsa-miR-211	-2.31	< 0.1	11	2	4	5	11	1	9	1											-0.16	0.52	1	0	0	1	0	0	0	0											-0.73	0.95	1	1	0	0
NFIB	nuclear factor I/B	9	hsa-miR-17, hsa-miR-19b, hsa-miR-23a, hsa-miR-27a, hsa-miR-29a, hsa-miR-30e, hsa-miR-101, hsa-miR-125b, hsa-miR-130a	-2.31	0.28	16	1	4	11	4	0	3	1																															-0.12	0.71	1	0	0	1
IGF1	insulin-like growth factor 1 (somatomedin C)	13	hsa-let-7a, hsa-let-7e, hsa-let-7f, hsa-let-7g, hsa-miR-16, hsa-miR-19b, hsa-miR-26a, hsa-miR-27a, hsa-miR-29a, hsa-miR-30e, hsa-miR-130a, hsa-miR-195, hsa-miR-497	-2.3	0.59	15	7	5	3	2	0	1	1	-0.16	0.98	1	1	0	0	0	0	0	0											-0.1	0.81	1	0	1	0	0	0	0	0
NLK	nemo-like kinase	11	hsa-let-7a, hsa-let-7e, hsa-let-7f, hsa-let-7g, hsa-miR-19b, hsa-miR-23a, hsa-miR-24, hsa-miR-26a, hsa-miR-27a, hsa-miR-30e, hsa-miR-101	-2.29	0.11	12	1	5	6	3	0	3	0	-0.14	0.91	1	0	0	1	0	0	0	0
SERP1	stress-associated endoplasmic reticulum protein 1	4	hsa-miR-17, hsa-miR-26a, hsa-miR-27a, hsa-miR-218	-2.29	0.6	5	1	2	2	3	2	0	1																															-0.64	0.7	2	1	0	1
TSC1	tuberous sclerosis 1	11	hsa-let-7a, hsa-let-7e, hsa-let-7f, hsa-let-7g, hsa-miR-16, hsa-miR-19b, hsa-miR-27a, hsa-miR-30e, hsa-miR-130a, hsa-miR-195, hsa-miR-497	-2.28	0.37	14	3	0	11	8	0	2	6	-0.16	0.94	1	0	0	1	0	0	0	0											-0.12	0.74	1	0	0	1	2	0	0	2
AFF4	AF4/FMR2 family, member 4	9	hsa-miR-16, hsa-miR-17, hsa-miR-27a, hsa-miR-29a, hsa-miR-30e, hsa-miR-101, hsa-miR-195, hsa-miR-218, hsa-miR-497	-2.27	< 0.1	10	2	1	7	7	0	2	5																					-0.3	0.73	1	0	0	1	1	0	0	1	-0.28	< 0.1	1	0	1	0
ATP11C	ATPase, class VI, type 11C	3	hsa-miR-23a, hsa-miR-26a, hsa-miR-27a	-2.27	0.58	4	4	0	0	6	0	5	1
GALNT7	UDP-N-acetyl-alpha-D-galactosamine:polypeptide N-acetylgalactosaminyltransferase 7 (GalNAc-T7)	8	hsa-miR-16, hsa-miR-26a, hsa-miR-27a, hsa-miR-30e, hsa-miR-101, hsa-miR-125b, hsa-miR-195, hsa-miR-497	-2.27	0.31	9	2	2	5	2	0	1	1																					-0.3	0.75	1	0	0	1	0	0	0	0
CALCR	calcitonin receptor	6	hsa-miR-10a, hsa-miR-10b, hsa-miR-23a, hsa-miR-24, hsa-miR-29a, hsa-miR-30e	-2.26	< 0.1	7	3	1	3	2	0	2	0											-0.21	< 0.1	1	0	0	1	0	0	0	0
GLCE	glucuronic acid epimerase	6	hsa-miR-16, hsa-miR-23a, hsa-miR-30e, hsa-miR-195, hsa-miR-218, hsa-miR-497	-2.25	0.1	8	4	3	1	1	0	0	1																					-0.17	0.85	1	0	1	0	0	0	0	0
STX17	syntaxin 17	11	hsa-let-7a, hsa-let-7e, hsa-let-7f, hsa-let-7g, hsa-miR-16, hsa-miR-23a, hsa-miR-24, hsa-miR-29a, hsa-miR-30e, hsa-miR-195, hsa-miR-497	-2.24	0.18	12	8	0	4	10	0	5	5	-0.19	0.9	1	1	0	0	1	0	1	0											-0.36	0.58	1	0	0	1	1	0	0	1
LRIG1	leucine-rich repeats and immunoglobulin-like domains 1	12	hsa-let-7a, hsa-let-7e, hsa-let-7f, hsa-let-7g, hsa-miR-16, hsa-miR-17, hsa-miR-19b, hsa-miR-23a, hsa-miR-130a, hsa-miR-195, hsa-miR-218, hsa-miR-497	-2.24	0.75	14	5	1	8	1	0	0	1	N/A	0.98	1	1	0	0	0	0	0	0											-0.32	0.75	1	0	0	1	0	0	0	0	-0.24	0.82	1	0	0	1
RNF38	ring finger protein 38	10	hsa-let-7a, hsa-let-7e, hsa-let-7f, hsa-let-7g, hsa-miR-17, hsa-miR-19b, hsa-miR-27a, hsa-miR-101, hsa-miR-130a, hsa-miR-218	-2.24	0.61	14	3	6	5	3	0	2	1	-0.16	0.83	1	0	1	0	0	0	0	0																					-0.39	0.71	1	0	0	1
PURB	purine-rich element binding protein B	14	hsa-let-7a, hsa-let-7e, hsa-let-7f, hsa-let-7g, hsa-miR-10a, hsa-miR-10b, hsa-miR-16, hsa-miR-17, hsa-miR-23a, hsa-miR-24, hsa-miR-101, hsa-miR-195, hsa-miR-218, hsa-miR-497	-2.23	0.39	17	5	5	7	3	0	3	0	-0.07	0.9	1	0	1	0	0	0	0	0	-0.07	0.58	1	0	0	1	0	0	0	0	-0.17	0.61	1	0	0	1	0	0	0	0	-0.71	0.99	2	1	0	1
PCDHAC1	protocadherin alpha subfamily C, 1	8	hsa-miR-16, hsa-miR-17, hsa-miR-19b, hsa-miR-23a, hsa-miR-29a, hsa-miR-195, hsa-miR-218, hsa-miR-497	-2.23	< 0.1	8	6	1	1	3	0	2	1																					-0.3	0.81	1	1	0	0	0	0	0	0	-0.62	0.33	1	0	0	1
PCDHAC2	protocadherin alpha subfamily C, 2	8	hsa-miR-16, hsa-miR-17, hsa-miR-19b, hsa-miR-23a, hsa-miR-29a, hsa-miR-195, hsa-miR-218, hsa-miR-497	-2.23	< 0.1	8	6	1	1	3	0	2	1																					-0.3	0.81	1	1	0	0	0	0	0	0	-0.62	0.33	1	0	0	1
PCDHA1	protocadherin alpha 1	8	hsa-miR-16, hsa-miR-17, hsa-miR-19b, hsa-miR-23a, hsa-miR-29a, hsa-miR-195, hsa-miR-218, hsa-miR-497	-2.23	< 0.1	8	6	1	1	3	0	2	1																					-0.3	0.81	1	1	0	0	0	0	0	0	-0.62	0.33	1	0	0	1
PCDHA10	protocadherin alpha 10	8	hsa-miR-16, hsa-miR-17, hsa-miR-19b, hsa-miR-23a, hsa-miR-29a, hsa-miR-195, hsa-miR-218, hsa-miR-497	-2.23	< 0.1	8	6	1	1	3	0	2	1																					-0.3	0.81	1	1	0	0	0	0	0	0	-0.62	0.33	1	0	0	1
PCDHA11	protocadherin alpha 11	8	hsa-miR-16, hsa-miR-17, hsa-miR-19b, hsa-miR-23a, hsa-miR-29a, hsa-miR-195, hsa-miR-218, hsa-miR-497	-2.23	< 0.1	8	6	1	1	3	0	2	1																					-0.3	0.81	1	1	0	0	0	0	0	0	-0.62	0.33	1	0	0	1
PCDHA12	protocadherin alpha 12	8	hsa-miR-16, hsa-miR-17, hsa-miR-19b, hsa-miR-23a, hsa-miR-29a, hsa-miR-195, hsa-miR-218, hsa-miR-497	-2.23	< 0.1	8	6	1	1	3	0	2	1																					-0.3	0.81	1	1	0	0	0	0	0	0	-0.62	0.33	1	0	0	1
PCDHA13	protocadherin alpha 13	8	hsa-miR-16, hsa-miR-17, hsa-miR-19b, hsa-miR-23a, hsa-miR-29a, hsa-miR-195, hsa-miR-218, hsa-miR-497	-2.23	< 0.1	8	6	1	1	3	0	2	1																					-0.3	0.81	1	1	0	0	0	0	0	0	-0.62	0.33	1	0	0	1
PCDHA2	protocadherin alpha 2	8	hsa-miR-16, hsa-miR-17, hsa-miR-19b, hsa-miR-23a, hsa-miR-29a, hsa-miR-195, hsa-miR-218, hsa-miR-497	-2.23	< 0.1	8	6	1	1	3	0	2	1																					-0.3	0.81	1	1	0	0	0	0	0	0	-0.62	0.33	1	0	0	1
PCDHA3	protocadherin alpha 3	8	hsa-miR-16, hsa-miR-17, hsa-miR-19b, hsa-miR-23a, hsa-miR-29a, hsa-miR-195, hsa-miR-218, hsa-miR-497	-2.23	< 0.1	8	6	1	1	3	0	2	1																					-0.3	0.81	1	1	0	0	0	0	0	0	-0.62	0.33	1	0	0	1
PCDHA4	protocadherin alpha 4	8	hsa-miR-16, hsa-miR-17, hsa-miR-19b, hsa-miR-23a, hsa-miR-29a, hsa-miR-195, hsa-miR-218, hsa-miR-497	-2.23	< 0.1	8	6	1	1	3	0	2	1																					-0.3	0.81	1	1	0	0	0	0	0	0	-0.62	0.33	1	0	0	1
PCDHA5	protocadherin alpha 5	8	hsa-miR-16, hsa-miR-17, hsa-miR-19b, hsa-miR-23a, hsa-miR-29a, hsa-miR-195, hsa-miR-218, hsa-miR-497	-2.23	< 0.1	8	6	1	1	3	0	2	1																					-0.3	0.81	1	1	0	0	0	0	0	0	-0.62	0.33	1	0	0	1
PCDHA6	protocadherin alpha 6	8	hsa-miR-16, hsa-miR-17, hsa-miR-19b, hsa-miR-23a, hsa-miR-29a, hsa-miR-195, hsa-miR-218, hsa-miR-497	-2.23	< 0.1	8	6	1	1	3	0	2	1																					-0.3	0.81	1	1	0	0	0	0	0	0	-0.62	0.33	1	0	0	1
PCDHA7	protocadherin alpha 7	8	hsa-miR-16, hsa-miR-17, hsa-miR-19b, hsa-miR-23a, hsa-miR-29a, hsa-miR-195, hsa-miR-218, hsa-miR-497	-2.23	< 0.1	8	6	1	1	3	0	2	1																					-0.3	0.81	1	1	0	0	0	0	0	0	-0.62	0.33	1	0	0	1
PCDHA8	protocadherin alpha 8	8	hsa-miR-16, hsa-miR-17, hsa-miR-19b, hsa-miR-23a, hsa-miR-29a, hsa-miR-195, hsa-miR-218, hsa-miR-497	-2.23	< 0.1	8	6	1	1	3	0	2	1																					-0.3	0.81	1	1	0	0	0	0	0	0	-0.62	0.33	1	0	0	1
GRSF1	G-rich RNA sequence binding factor 1	6	hsa-miR-19b, hsa-miR-26a, hsa-miR-27a, hsa-miR-101, hsa-miR-125b, hsa-miR-146a	-2.22	< 0.1	7	4	2	1	7	2	4	1
TMCC1	transmembrane and coiled-coil domain family 1	8	hsa-miR-16, hsa-miR-17, hsa-miR-26a, hsa-miR-27a, hsa-miR-30e, hsa-miR-101, hsa-miR-195, hsa-miR-497	-2.22	0.31	8	3	4	1	8	0	1	7																					-0.43	0.92	1	0	1	0	2	0	0	2	-0.39	0.84	1	0	0	1
KPNA3	karyopherin alpha 3 (importin alpha 4)	10	hsa-miR-16, hsa-miR-17, hsa-miR-19b, hsa-miR-23a, hsa-miR-24, hsa-miR-27a, hsa-miR-30e, hsa-miR-101, hsa-miR-195, hsa-miR-497	-2.22	< 0.1	11	1	6	4	2	0	0	2																					-0.21	0.65	1	0	1	0	0	0	0	0	-0.39	0.72	2	0	1	1
KLF12	Kruppel-like factor 12	8	hsa-miR-17, hsa-miR-19b, hsa-miR-27a, hsa-miR-29a, hsa-miR-30e, hsa-miR-101, hsa-miR-211, hsa-miR-218	-2.21	0.48	11	3	4	4	10	1	5	4																															-0.52	0.79	2	0	0	2
NAPEPLD	N-acyl phosphatidylethanolamine phospholipase D	9	hsa-let-7a, hsa-let-7e, hsa-let-7f, hsa-let-7g, hsa-miR-16, hsa-miR-17, hsa-miR-195, hsa-miR-218, hsa-miR-497	-2.2	0.48	11	7	0	4	6	1	1	4	-0.08	0.94	1	0	0	1	0	0	0	0											-0.39	0.48	1	1	0	0	1	0	0	1	-0.93	0.83	2	2	0	0
hCG_18385	similar to cAMP-regulated phosphoprotein	10	hsa-let-7a, hsa-let-7e, hsa-let-7f, hsa-let-7g, hsa-miR-16, hsa-miR-19b, hsa-miR-26a, hsa-miR-195, hsa-miR-218, hsa-miR-497	-2.2	< 0.1	11	10	1	0	5	0	4	1	-0.22	< 0.1	1	1	0	0	0	0	0	0											-0.55	0.76	1	1	0	0	1	0	1	0
ZFYVE26	zinc finger, FYVE domain containing 26	10	hsa-let-7a, hsa-let-7e, hsa-let-7f, hsa-let-7g, hsa-miR-17, hsa-miR-19b, hsa-miR-29a, hsa-miR-30e, hsa-miR-130a, hsa-miR-218	-2.19	0.53	11	7	0	4	1	0	0	1	-0.39	0.98	1	1	0	0	0	0	0	0																					-0.79	> 0.99	2	2	0	0
SLC4A4	solute carrier family 4, sodium bicarbonate cotransporter, member 4	13	hsa-let-7a, hsa-let-7e, hsa-let-7f, hsa-let-7g, hsa-miR-16, hsa-miR-17, hsa-miR-23a, hsa-miR-26a, hsa-miR-101, hsa-miR-125b, hsa-miR-195, hsa-miR-211, hsa-miR-497	-2.19	< 0.1	14	5	2	7	2	0	2	0	-0.2	0.94	1	0	0	1	0	0	0	0											-0.32	0.87	1	1	0	0	0	0	0	0	-0.21	0.89	1	0	0	1
NHS	Nance-Horan syndrome (congenital cataracts and dental anomalies)	6	hsa-miR-17, hsa-miR-19b, hsa-miR-26a, hsa-miR-27a, hsa-miR-30e, hsa-miR-130a	-2.19	< 0.1	7	3	2	2	3	0	2	1																															-0.18	< 0.1	1	0	1	0
UBE2D1	ubiquitin-conjugating enzyme E2D 1 (UBC4/5 homolog, yeast)	5	hsa-miR-23a, hsa-miR-26a, hsa-miR-27a, hsa-miR-101, hsa-miR-130a	-2.18	0.27	6	2	1	3	3	0	3	0
SH3PXD2A	SH3 and PX domains 2A	8	hsa-miR-17, hsa-miR-23a, hsa-miR-24, hsa-miR-26a, hsa-miR-29a, hsa-miR-30e, hsa-miR-101, hsa-miR-211	-2.18	0.33	11	9	1	1	9	1	3	5																															-0.32	0.97	1	1	0	0
ADRB1	adrenergic, beta-1-, receptor	8	hsa-let-7a, hsa-let-7e, hsa-let-7f, hsa-let-7g, hsa-miR-19b, hsa-miR-30e, hsa-miR-101, hsa-miR-218	-2.18	0.6	10	8	1	1	1	0	1	0	-0.29	0.98	1	1	0	0	0	0	0	0
ARPP-19	cyclic AMP phosphoprotein, 19 kD	13	hsa-let-7a, hsa-let-7e, hsa-let-7f, hsa-let-7g, hsa-miR-16, hsa-miR-19b, hsa-miR-23a, hsa-miR-26a, hsa-miR-27a, hsa-miR-29a, hsa-miR-195, hsa-miR-218, hsa-miR-497	-2.18	0.12	14	10	3	1	2	0	1	1	-0.21	0.98	1	1	0	0	0	0	0	0											-0.35	0.88	1	1	0	0	0	0	0	0
BTBD7	BTB (POZ) domain containing 7	8	hsa-miR-17, hsa-miR-19b, hsa-miR-23a, hsa-miR-26a, hsa-miR-29a, hsa-miR-30e, hsa-miR-130a, hsa-miR-211	-2.16	0.15	11	3	3	5	3	1	2	0																															-0.37	0.86	2	0	0	2
SNX16	sorting nexin 16	9	hsa-let-7a, hsa-let-7e, hsa-let-7f, hsa-let-7g, hsa-miR-16, hsa-miR-17, hsa-miR-30e, hsa-miR-195, hsa-miR-497	-2.16	0.71	9	1	1	7	2	2	0	0	-0.24	0.94	1	0	0	1	0	0	0	0											-0.36	0.71	1	0	0	1	0	0	0	0	-0.36	0.94	1	1	0	0
SNTB2	syntrophin, beta 2 (dystrophin-associated protein A1, 59kDa, basic component 2)	9	hsa-miR-16, hsa-miR-17, hsa-miR-29a, hsa-miR-30e, hsa-miR-101, hsa-miR-125b, hsa-miR-195, hsa-miR-218, hsa-miR-497	-2.16	0.31	10	5	3	2	6	0	2	4																					-0.41	0.86	1	1	0	0	1	0	0	1	-0.29	0.98	2	0	0	2
ENPP5	ectonucleotide pyrophosphatase/phosphodiesterase 5 (putative function)	3	hsa-miR-17, hsa-miR-19b, hsa-miR-130a	-2.15	0.84	5	3	0	2	1	0	0	1																															-0.92	0.98	2	2	0	0
MAP7	microtubule-associated protein 7	7	hsa-miR-16, hsa-miR-17, hsa-miR-23a, hsa-miR-26a, hsa-miR-130a, hsa-miR-195, hsa-miR-497	-2.14	0.35	7	2	0	5	4	0	0	4																					-0.37	0.81	1	0	0	1	1	0	0	1	-0.28	0.49	1	0	0	1
KIAA0644	KIAA0644 gene product	5	hsa-miR-23a, hsa-miR-27a, hsa-miR-29a, hsa-miR-30e, hsa-miR-125b	-2.14	0.66	6	5	1	0	3	0	0	3
EPS15	epidermal growth factor receptor pathway substrate 15	5	hsa-miR-19b, hsa-miR-23a, hsa-miR-26a, hsa-miR-29a, hsa-miR-130a	-2.14	0.29	7	1	1	5	2	1	1	0
MAP4K4	mitogen-activated protein kinase kinase kinase kinase 4	10	hsa-let-7a, hsa-let-7e, hsa-let-7f, hsa-let-7g, hsa-miR-10a, hsa-miR-10b, hsa-miR-23a, hsa-miR-29a, hsa-miR-30e, hsa-miR-130a	-2.13	< 0.1	12	8	2	2	0	0	0	0	-0.26	0.98	1	1	0	0	0	0	0	0	-0.36	< 0.1	1	1	0	0	0	0	0	0
LRP6	low density lipoprotein receptor-related protein 6	7	hsa-miR-16, hsa-miR-27a, hsa-miR-29a, hsa-miR-30e, hsa-miR-130a, hsa-miR-195, hsa-miR-497	-2.12	0.7	11	2	0	9	9	1	5	3																					-0.53	0.94	2	0	0	2	1	0	1	0
PTGFRN	prostaglandin F2 receptor negative regulator	6	hsa-miR-17, hsa-miR-24, hsa-miR-27a, hsa-miR-30e, hsa-miR-130a, hsa-miR-146a	-2.11	< 0.1	9	1	1	7	0	0	0	0																															-0.14	0.87	1	0	0	1
CREBZF	CREB/ATF bZIP transcription factor	7	hsa-miR-16, hsa-miR-19b, hsa-miR-23a, hsa-miR-26a, hsa-miR-195, hsa-miR-218, hsa-miR-497	-2.11	0.46	8	2	1	5	5	1	0	4																					-0.21	0.53	1	0	0	1	0	0	0	0
RUFY2	RUN and FYVE domain containing 2	3	hsa-miR-17, hsa-miR-23a, hsa-miR-26a	-2.11	0.44	4	4	0	0	1	0	0	1																															-0.79	0.95	2	2	0	0
BMPR2	bone morphogenetic protein receptor, type II (serine/threonine kinase)	5	hsa-miR-17, hsa-miR-19b, hsa-miR-24, hsa-miR-125b, hsa-miR-130a	-2.11	0.36	7	1	1	5	5	0	2	3																															-0.56	0.97	2	0	0	2
RAPGEF2	Rap guanine nucleotide exchange factor (GEF) 2	9	hsa-miR-16, hsa-miR-17, hsa-miR-19b, hsa-miR-23a, hsa-miR-27a, hsa-miR-30e, hsa-miR-195, hsa-miR-218, hsa-miR-497	-2.11	0.17	10	3	6	1	2	1	0	1																					-0.13	0.75	1	0	1	0	0	0	0	0	-0.17	0.76	1	0	0	1
DNAL1	dynein, axonemal, light chain 1	10	hsa-let-7a, hsa-let-7e, hsa-let-7f, hsa-let-7g, hsa-miR-17, hsa-miR-19b, hsa-miR-29a, hsa-miR-130a, hsa-miR-146a, hsa-miR-218	-2.1	0.11	11	2	1	8	8	0	0	8	-0.1	0.9	1	0	0	1	0	0	0	0																					-0.39	0.96	1	1	0	0
SMAD5	SMAD family member 5	8	hsa-miR-16, hsa-miR-17, hsa-miR-19b, hsa-miR-23a, hsa-miR-27a, hsa-miR-130a, hsa-miR-195, hsa-miR-497	-2.1	0.22	8	0	0	8	7	0	1	6																					-0.45	0.61	1	0	0	1	1	0	0	1	-0.27	0.89	1	0	0	1
CUGBP2	CUG triplet repeat, RNA binding protein 2	8	hsa-miR-10a, hsa-miR-10b, hsa-miR-17, hsa-miR-23a, hsa-miR-26a, hsa-miR-27a, hsa-miR-29a, hsa-miR-146a	-2.1	< 0.1	10	2	2	6	7	0	5	2											-0.28	0.47	1	0	0	1	0	0	0	0											-0.07	< 0.1	1	0	1	0
TGFBR2	transforming growth factor, beta receptor II (70/80kDa)	5	hsa-miR-17, hsa-miR-19b, hsa-miR-23a, hsa-miR-130a, hsa-miR-211	-2.09	0.53	5	3	0	2	3	1	1	1																															-0.65	0.97	1	1	0	0
PRUNE2	prune homolog 2 (Drosophila)	3	hsa-miR-19b, hsa-miR-30e, hsa-miR-130a	-2.08	0.55	3	1	0	2	6	3	0	3
KIAA0831	KIAA0831	7	hsa-miR-16, hsa-miR-17, hsa-miR-19b, hsa-miR-29a, hsa-miR-130a, hsa-miR-195, hsa-miR-497	-2.08	0.73	11	2	1	8	3	1	1	1																					-0.53	0.87	2	0	0	2	0	0	0	0	-0.5	0.95	1	1	0	0
GCC2	GRIP and coiled-coil domain containing 2	9	hsa-miR-16, hsa-miR-17, hsa-miR-19b, hsa-miR-27a, hsa-miR-29a, hsa-miR-101, hsa-miR-130a, hsa-miR-195, hsa-miR-497	-2.08	0.2	10	2	0	8	0	0	0	0																					-0.29	0.74	1	0	0	1	0	0	0	0	-0.23	0.2	1	0	0	1
GJA1	gap junction protein, alpha 1, 43kDa	4	hsa-miR-19b, hsa-miR-30e, hsa-miR-101, hsa-miR-130a	-2.07	0.41	4	3	0	1	3	0	1	2
ACVR2B	activin A receptor, type IIB	11	hsa-let-7a, hsa-let-7e, hsa-let-7f, hsa-let-7g, hsa-miR-16, hsa-miR-23a, hsa-miR-26a, hsa-miR-27a, hsa-miR-101, hsa-miR-195, hsa-miR-497	-2.07	0.18	23	1	15	7	7	0	3	4	-0.1	> 0.99	2	0	2	0	0	0	0	0											-0.6	> 0.99	3	0	1	2	1	0	0	1
RAP1B	RAP1B, member of RAS oncogene family	6	hsa-miR-19b, hsa-miR-23a, hsa-miR-24, hsa-miR-27a, hsa-miR-30e, hsa-miR-101	-2.07	< 0.1	7	5	1	1	0	0	0	0
PTP4A1	protein tyrosine phosphatase type IVA, member 1	6	hsa-miR-19b, hsa-miR-26a, hsa-miR-29a, hsa-miR-30e, hsa-miR-130a, hsa-miR-218	-2.07	0.46	8	2	1	5	1	0	0	1
TACC1	transforming, acidic coiled-coil containing protein 1	9	hsa-miR-16, hsa-miR-17, hsa-miR-19b, hsa-miR-29a, hsa-miR-30e, hsa-miR-130a, hsa-miR-195, hsa-miR-218, hsa-miR-497	-2.07	0.48	9	0	1	8	6	0	1	5																					-0.39	0.84	1	0	0	1	1	0	0	1	-0.32	0.48	1	0	0	1
BNIP3L	BCL2/adenovirus E1B 19kDa interacting protein 3-like	4	hsa-miR-17, hsa-miR-23a, hsa-miR-24, hsa-miR-30e	-2.06	< 0.1	4	3	0	1	4	0	3	1																															-0.46	< 0.1	1	0	0	1
PPP1R15B	protein phosphatase 1, regulatory (inhibitor) subunit 15B	9	hsa-let-7a, hsa-let-7e, hsa-let-7f, hsa-let-7g, hsa-miR-17, hsa-miR-19b, hsa-miR-26a, hsa-miR-29a, hsa-miR-130a	-2.06	0.5	9	4	1	4	5	0	1	4	-0.55	> 0.99	1	1	0	0	1	0	0	1																					-0.36	0.87	1	0	0	1
KCNJ2	potassium inwardly-rectifying channel, subfamily J, member 2	6	hsa-miR-16, hsa-miR-19b, hsa-miR-24, hsa-miR-26a, hsa-miR-195, hsa-miR-497	-2.05	0.32	10	6	4	0	5	1	0	4																					-0.45	0.96	2	1	1	0	1	0	0	1
ACBD5	acyl-Coenzyme A binding domain containing 5	4	hsa-miR-17, hsa-miR-19b, hsa-miR-26a, hsa-miR-130a	-2.05	0.3	5	3	0	2	1	0	1	0																															-0.26	0.3	1	0	0	1
FLJ20160	FLJ20160 protein	5	hsa-miR-19b, hsa-miR-26a, hsa-miR-30e, hsa-miR-101, hsa-miR-130a	-2.05	0.7	5	2	1	2	2	1	1	0
ADAMTS6	ADAM metallopeptidase with thrombospondin type 1 motif, 6	13	hsa-let-7a, hsa-let-7e, hsa-let-7f, hsa-let-7g, hsa-miR-16, hsa-miR-23a, hsa-miR-24, hsa-miR-26a, hsa-miR-27a, hsa-miR-29a, hsa-miR-30e, hsa-miR-195, hsa-miR-497	-2.05	0.34	14	7	6	1	2	0	0	2	-0.08	0.75	1	0	1	0	0	0	0	0											-0.27	0.34	1	1	0	0	0	0	0	0
CCNT2	cyclin T2	7	hsa-miR-16, hsa-miR-23a, hsa-miR-29a, hsa-miR-30e, hsa-miR-195, hsa-miR-211, hsa-miR-497	-2.04	< 0.1	8	3	1	4	2	0	2	0																					-0.39	0.69	1	0	0	1	0	0	0	0
C10orf46	chromosome 10 open reading frame 46	6	hsa-miR-16, hsa-miR-17, hsa-miR-19b, hsa-miR-23a, hsa-miR-195, hsa-miR-497	-2.04	0.14	6	5	0	1	7	4	3	0																					-0.48	0.9	1	1	0	0	1	0	1	0	-0.14	0.88	1	0	0	1
NRK	Nik related kinase	9	hsa-let-7a, hsa-let-7e, hsa-let-7f, hsa-let-7g, hsa-miR-19b, hsa-miR-23a, hsa-miR-27a, hsa-miR-30e, hsa-miR-101	-2.04	0.41	11	4	4	3	4	0	4	0	-0.2	0.81	1	0	1	0	1	0	1	0
EIF4G2	eukaryotic translation initiation factor 4 gamma, 2	12	hsa-let-7a, hsa-let-7e, hsa-let-7f, hsa-let-7g, hsa-miR-16, hsa-miR-17, hsa-miR-19b, hsa-miR-26a, hsa-miR-101, hsa-miR-146a, hsa-miR-195, hsa-miR-497	-2.04	< 0.1	10	1	2	7	0	0	0	0	-0.3	0.91	1	0	0	1	0	0	0	0											-0.27	0.81	0	0	0	0	0	0	0	0	-0.27	0.76	1	0	0	1
PHACTR2	phosphatase and actin regulator 2	12	hsa-let-7a, hsa-let-7e, hsa-let-7f, hsa-let-7g, hsa-miR-16, hsa-miR-23a, hsa-miR-29a, hsa-miR-30e, hsa-miR-101, hsa-miR-130a, hsa-miR-195, hsa-miR-497	-2.04	0.14	12	5	4	3	4	0	3	1	-0.18	0.93	1	0	1	0	0	0	0	0											-0.36	0.84	1	1	0	0	0	0	0	0
MAGI2	membrane associated guanylate kinase, WW and PDZ domain containing 2	5	hsa-miR-19b, hsa-miR-27a, hsa-miR-30e, hsa-miR-101, hsa-miR-218	-2.03	0.5	6	3	2	1	3	0	2	1
POLR3G	polymerase (RNA) III (DNA directed) polypeptide G (32kD)	4	hsa-miR-17, hsa-miR-26a, hsa-miR-27a, hsa-miR-30e	-2.03	< 0.1	5	3	2	0	2	1	1	0																															-0.4	0.96	1	1	0	0
MIER1	mesoderm induction early response 1 homolog (Xenopus laevis)	3	hsa-miR-19b, hsa-miR-23a, hsa-miR-130a	-2.02	0.24	6	2	0	4	1	1	0	0
PHC3	polyhomeotic homolog 3 (Drosophila)	10	hsa-let-7a, hsa-let-7e, hsa-let-7f, hsa-let-7g, hsa-miR-16, hsa-miR-17, hsa-miR-30e, hsa-miR-195, hsa-miR-218, hsa-miR-497	-2.02	0.69	13	1	0	12	8	0	1	7	-0.2	0.74	1	0	0	1	1	0	0	1											-0.26	0.75	1	0	0	1	0	0	0	0	-0.56	0.91	2	0	0	2
CUL3	cullin 3	5	hsa-miR-17, hsa-miR-23a, hsa-miR-101, hsa-miR-130a, hsa-miR-218	-2.02	0.4	7	1	3	3	4	1	1	2																															-0.18	0.9	1	0	0	1
PPARA	peroxisome proliferator-activated receptor alpha	11	hsa-let-7a, hsa-let-7e, hsa-let-7f, hsa-let-7g, hsa-miR-10a, hsa-miR-10b, hsa-miR-17, hsa-miR-19b, hsa-miR-24, hsa-miR-27a, hsa-miR-101	-2.02	0.31	11	2	7	2	11	0	6	5	-0.06	0.92	1	0	1	0	1	0	1	0	-0.19	0.4	1	0	1	0	0	0	0	0											-0.56	0.89	1	0	0	1
MEX3B	mex-3 homolog B (C. elegans)	4	hsa-miR-26a, hsa-miR-29a, hsa-miR-30e, hsa-miR-101	-2.02	0.16	6	3	1	2	0	0	0	0
NUFIP2	nuclear fragile X mental retardation protein interacting protein 2	9	hsa-miR-16, hsa-miR-17, hsa-miR-19b, hsa-miR-23a, hsa-miR-29a, hsa-miR-30e, hsa-miR-101, hsa-miR-195, hsa-miR-497	-2.01	0.84	12	8	1	3	2	0	1	1																					-0.14	0.88	1	1	0	0	0	0	0	0	-0.27	0.84	1	0	0	1
LIFR	leukemia inhibitory factor receptor alpha	6	hsa-miR-26a, hsa-miR-27a, hsa-miR-30e, hsa-miR-101, hsa-miR-125b, hsa-miR-218	-2.01	0.31	7	3	1	3	3	0	2	1
ANKRD52	ankyrin repeat domain 52	12	hsa-let-7a, hsa-let-7e, hsa-let-7f, hsa-let-7g, hsa-miR-17, hsa-miR-23a, hsa-miR-24, hsa-miR-26a, hsa-miR-29a, hsa-miR-101, hsa-miR-130a, hsa-miR-218	-2.01	0.18	19	7	7	5	13	0	5	8	0	0.85	1	0	1	0	3	0	1	2																					-0.73	> 0.99	3	2	0	1
C10orf140	chromosome 10 open reading frame 140	7	hsa-let-7a, hsa-let-7e, hsa-let-7f, hsa-let-7g, hsa-miR-19b, hsa-miR-24, hsa-miR-130a	-2	0.37	11	0	6	5	0	0	0	0	-0.15	0.82	1	0	1	0	0	0	0	0
CCDC4	coiled-coil domain containing 4	9	hsa-let-7a, hsa-let-7e, hsa-let-7f, hsa-let-7g, hsa-miR-19b, hsa-miR-27a, hsa-miR-30e, hsa-miR-101, hsa-miR-146a	-2	< 0.1	15	2	6	7	3	2	0	1	-0.35	> 0.99	2	0	1	1	0	0	0	0
EDEM3	ER degradation enhancer, mannosidase alpha-like 3	8	hsa-let-7a, hsa-let-7e, hsa-let-7f, hsa-let-7g, hsa-miR-26a, hsa-miR-27a, hsa-miR-30e, hsa-miR-101	-2	0.43	10	5	1	4	2	0	1	1	-0.27	0.98	1	1	0	0	0	0	0	0
SLC7A11	solute carrier family 7, (cationic amino acid transporter, y+ system) member 11	3	hsa-miR-26a, hsa-miR-27a, hsa-miR-30e	-2	0.7	4	4	0	0	6	1	3	2
FAM73A	family with sequence similarity 73, member A	6	hsa-miR-16, hsa-miR-101, hsa-miR-125b, hsa-miR-130a, hsa-miR-195, hsa-miR-497	-1.99	0.38	6	5	1	0	5	0	3	2																					-0.51	0.88	1	1	0	0	1	0	1	0
SOX11	SRY (sex determining region Y)-box 11	7	hsa-miR-23a, hsa-miR-27a, hsa-miR-30e, hsa-miR-101, hsa-miR-125b, hsa-miR-211, hsa-miR-218	-1.98	0.31	11	4	2	5	4	0	3	1
FAM108C1	family with sequence similarity 108, member C1	3	hsa-miR-19b, hsa-miR-27a, hsa-miR-101	-1.98	< 0.1	4	4	0	0	1	0	0	1
ATP2B2	ATPase, Ca++ transporting, plasma membrane 2	5	hsa-miR-17, hsa-miR-19b, hsa-miR-30e, hsa-miR-101, hsa-miR-130a	-1.98	0.45	7	2	2	3	4	1	3	0																															-0.17	0.86	1	0	0	1
PXDN	peroxidasin homolog (Drosophila)	8	hsa-let-7a, hsa-let-7e, hsa-let-7f, hsa-let-7g, hsa-miR-19b, hsa-miR-23a, hsa-miR-29a, hsa-miR-130a	-1.98	0.66	13	2	9	2	2	0	1	1	-0.23	> 0.99	2	0	2	0	0	0	0	0
PRKAA2	protein kinase, AMP-activated, alpha 2 catalytic subunit	9	hsa-let-7a, hsa-let-7e, hsa-let-7f, hsa-let-7g, hsa-miR-19b, hsa-miR-26a, hsa-miR-27a, hsa-miR-125b, hsa-miR-130a	-1.98	< 0.1	9	8	0	1	1	0	1	0	-0.24	0.98	1	1	0	0	0	0	0	0
TMED5	transmembrane emp24 protein transport domain containing 5	7	hsa-let-7a, hsa-let-7e, hsa-let-7f, hsa-let-7g, hsa-miR-23a, hsa-miR-27a, hsa-miR-101	-1.97	0.31	7	2	0	5	4	1	2	1	-0.22	0.95	1	0	0	1	0	0	0	0
REEP3	receptor accessory protein 3	4	hsa-miR-17, hsa-miR-19b, hsa-miR-26a, hsa-miR-30e	-1.97	0.79	4	2	0	2	3	0	1	2																															-0.28	0.88	1	0	0	1
RNF165	ring finger protein 165	10	hsa-let-7a, hsa-let-7e, hsa-let-7f, hsa-let-7g, hsa-miR-10a, hsa-miR-10b, hsa-miR-24, hsa-miR-29a, hsa-miR-30e, hsa-miR-218	-1.97	0.58	18	6	5	7	0	0	0	0	-0.23	0.99	2	1	1	0	0	0	0	0	-0.27	0.58	1	0	0	1	0	0	0	0
SGK1	serum/glucocorticoid regulated kinase 1	7	hsa-miR-16, hsa-miR-19b, hsa-miR-23a, hsa-miR-29a, hsa-miR-101, hsa-miR-195, hsa-miR-497	-1.97	0.13	7	6	0	1	1	0	1	0																					-0.44	0.82	1	1	0	0	0	0	0	0
ARHGAP26	Rho GTPase activating protein 26	6	hsa-miR-17, hsa-miR-24, hsa-miR-26a, hsa-miR-30e, hsa-miR-101, hsa-miR-211	-1.97	0.31	6	3	2	1	15	2	8	5																															-0.66	0.83	1	1	0	0
KPNA6	karyopherin alpha 6 (importin alpha 7)	6	hsa-miR-19b, hsa-miR-26a, hsa-miR-27a, hsa-miR-30e, hsa-miR-125b, hsa-miR-146a	-1.97	0.24	8	2	1	5	7	0	6	1
FNDC3A	fibronectin type III domain containing 3A	8	hsa-let-7a, hsa-let-7e, hsa-let-7f, hsa-let-7g, hsa-miR-17, hsa-miR-19b, hsa-miR-27a, hsa-miR-30e	-1.96	0.43	12	1	5	6	2	1	0	1	-0.47	0.96	2	0	1	1	0	0	0	0																					-0.53	0.61	1	0	0	1
MTMR3	myotubularin related protein 3	12	hsa-let-7a, hsa-let-7e, hsa-let-7f, hsa-let-7g, hsa-miR-10a, hsa-miR-10b, hsa-miR-16, hsa-miR-17, hsa-miR-24, hsa-miR-125b, hsa-miR-195, hsa-miR-497	-1.96	0.53	16	3	0	13	16	1	7	8	-0.13	0.79	1	0	0	1	0	0	0	0	-0.26	0.58	1	0	0	1	2	0	1	1	-0.82	0.89	2	1	0	1	3	0	1	2	-0.3	0.94	2	0	0	2
USP31	ubiquitin specific peptidase 31	8	hsa-miR-16, hsa-miR-17, hsa-miR-23a, hsa-miR-27a, hsa-miR-29a, hsa-miR-195, hsa-miR-218, hsa-miR-497	-1.96	0.36	9	4	2	3	6	0	4	2																					-0.28	0.71	1	1	0	0	0	0	0	0	-0.53	0.93	2	0	0	2
ANKRD50	ankyrin repeat domain 50	5	hsa-miR-17, hsa-miR-23a, hsa-miR-26a, hsa-miR-101, hsa-miR-125b	-1.95	0.31	6	2	2	2	4	0	2	2																															-0.49	0.89	1	0	0	1
SERBP1	SERPINE1 mRNA binding protein 1	8	hsa-miR-16, hsa-miR-26a, hsa-miR-27a, hsa-miR-29a, hsa-miR-130a, hsa-miR-195, hsa-miR-218, hsa-miR-497	-1.95	0.42	9	3	1	5	3	1	2	0																					-0.29	0.75	1	0	0	1	0	0	0	0
QKI	quaking homolog, KH domain RNA binding (mouse)	9	hsa-miR-16, hsa-miR-19b, hsa-miR-23a, hsa-miR-27a, hsa-miR-30e, hsa-miR-101, hsa-miR-130a, hsa-miR-195, hsa-miR-497	-1.95	0.13	9	5	1	3	1	0	1	0																					-0.44	0.62	1	1	0	0	0	0	0	0
GALNT1	UDP-N-acetyl-alpha-D-galactosamine:polypeptide N-acetylgalactosaminyltransferase 1 (GalNAc-T1)	13	hsa-let-7a, hsa-let-7e, hsa-let-7f, hsa-let-7g, hsa-miR-10a, hsa-miR-10b, hsa-miR-16, hsa-miR-19b, hsa-miR-27a, hsa-miR-30e, hsa-miR-101, hsa-miR-195, hsa-miR-497	-1.94	0.31	17	5	7	5	1	0	1	0	-0.48	> 0.99	2	1	1	0	0	0	0	0	-0.31	0.58	1	0	0	1	0	0	0	0	-0.27	0.65	1	0	0	1	0	0	0	0
KIAA2022	KIAA2022	10	hsa-let-7a, hsa-let-7e, hsa-let-7f, hsa-let-7g, hsa-miR-27a, hsa-miR-29a, hsa-miR-101, hsa-miR-130a, hsa-miR-211, hsa-miR-218	-1.94	0.38	11	4	7	0	4	1	3	0	-0.15	0.89	1	0	1	0	0	0	0	0
SSX2IP	synovial sarcoma, X breakpoint 2 interacting protein	7	hsa-miR-10a, hsa-miR-10b, hsa-miR-17, hsa-miR-26a, hsa-miR-27a, hsa-miR-30e, hsa-miR-101	-1.94	0.31	7	2	2	3	1	0	0	1											-0.26	0.56	1	0	0	1	0	0	0	0											-0.36	0.9	1	0	0	1
SLC5A3	solute carrier family 5 (inositol transporters), member 3	8	hsa-miR-16, hsa-miR-17, hsa-miR-27a, hsa-miR-30e, hsa-miR-101, hsa-miR-195, hsa-miR-218, hsa-miR-497	-1.93	0.61	10	3	1	6	7	1	2	4																					-0.22	0.84	1	0	0	1	1	0	0	1	-0.25	0.61	1	1	0	0
PLAG1	pleiomorphic adenoma gene 1	8	hsa-miR-16, hsa-miR-17, hsa-miR-19b, hsa-miR-24, hsa-miR-27a, hsa-miR-29a, hsa-miR-195, hsa-miR-497	-1.93	0.38	11	7	2	2	1	0	1	0																					-0.91	0.95	2	2	0	0	0	0	0	0	-0.22	0.76	1	0	0	1
MED12L	mediator complex subunit 12-like	5	hsa-miR-17, hsa-miR-19b, hsa-miR-29a, hsa-miR-130a, hsa-miR-218	-1.92	0.68	5	2	0	3	0	0	0	0																															-0.46	0.92	1	1	0	0
UBR3	ubiquitin protein ligase E3 component n-recognin 3 (putative)	6	hsa-miR-16, hsa-miR-26a, hsa-miR-101, hsa-miR-195, hsa-miR-218, hsa-miR-497	-1.92	0.31	6	5	1	0	3	0	3	0																					-0.44	0.54	1	1	0	0	0	0	0	0
PHF20	PHD finger protein 20	8	hsa-miR-16, hsa-miR-19b, hsa-miR-26a, hsa-miR-125b, hsa-miR-130a, hsa-miR-195, hsa-miR-218, hsa-miR-497	-1.92	0.56	9	1	3	5	4	0	2	2																					-0.17	0.73	1	0	0	1	0	0	0	0
PDGFRA	platelet-derived growth factor receptor, alpha polypeptide	6	hsa-miR-17, hsa-miR-24, hsa-miR-26a, hsa-miR-27a, hsa-miR-130a, hsa-miR-218	-1.92	0.45	7	2	2	3	1	0	0	1																															-0.47	0.95	2	0	1	1
STARD13	StAR-related lipid transfer (START) domain containing 13	8	hsa-let-7a, hsa-let-7e, hsa-let-7f, hsa-let-7g, hsa-miR-10a, hsa-miR-10b, hsa-miR-125b, hsa-miR-130a	-1.92	< 0.1	13	1	9	3	2	1	1	0	-0.5	> 0.99	2	0	2	0	0	0	0	0	-0.18	< 0.1	1	0	0	1	0	0	0	0
DLGAP2	discs, large (Drosophila) homolog-associated protein 2	10	hsa-miR-10a, hsa-miR-10b, hsa-miR-16, hsa-miR-17, hsa-miR-23a, hsa-miR-29a, hsa-miR-30e, hsa-miR-146a, hsa-miR-195, hsa-miR-497	-1.91	< 0.1	12	4	5	3	13	3	0	10											-0.11	0.41	1	0	1	0	1	0	0	1	-0.2	0.75	1	1	0	0	2	0	0	2	-0.27	> 0.99	2	1	0	1
CPEB4	cytoplasmic polyadenylation element binding protein 4	10	hsa-let-7a, hsa-let-7e, hsa-let-7f, hsa-let-7g, hsa-miR-19b, hsa-miR-23a, hsa-miR-26a, hsa-miR-27a, hsa-miR-30e, hsa-miR-130a	-1.9	0.29	12	1	6	5	5	0	5	0	-0.21	0.95	1	0	1	0	1	0	1	0
NAV3	neuron navigator 3	4	hsa-miR-19b, hsa-miR-29a, hsa-miR-30e, hsa-miR-218	-1.89	0.86	7	3	3	1	3	0	3	0
ANKIB1	ankyrin repeat and IBR domain containing 1	5	hsa-miR-17, hsa-miR-19b, hsa-miR-26a, hsa-miR-27a, hsa-miR-130a	-1.89	< 0.1	6	1	1	4	2	0	2	0																															-0.56	0.81	2	0	1	1
RCBTB1	regulator of chromosome condensation (RCC1) and BTB (POZ) domain containing protein 1	4	hsa-miR-26a, hsa-miR-27a, hsa-miR-30e, hsa-miR-218	-1.89	< 0.1	4	3	0	1	2	0	1	1
CPD	carboxypeptidase D	11	hsa-let-7a, hsa-let-7e, hsa-let-7f, hsa-let-7g, hsa-miR-16, hsa-miR-19b, hsa-miR-23a, hsa-miR-27a, hsa-miR-195, hsa-miR-211, hsa-miR-497	-1.89	0.15	14	1	2	11	4	0	3	1	-0.21	0.94	1	0	0	1	0	0	0	0											-0.42	0.9	2	0	0	2	0	0	0	0
DOCK3	dedicator of cytokinesis 3	9	hsa-let-7a, hsa-let-7e, hsa-let-7f, hsa-let-7g, hsa-miR-19b, hsa-miR-23a, hsa-miR-101, hsa-miR-125b, hsa-miR-130a	-1.89	0.17	11	3	3	5	3	0	2	1	-0.08	0.86	1	0	0	1	0	0	0	0
BCL11B	B-cell CLL/lymphoma 11B (zinc finger protein)	6	hsa-miR-17, hsa-miR-29a, hsa-miR-30e, hsa-miR-101, hsa-miR-211, hsa-miR-218	-1.88	0.3	10	2	3	5	4	0	1	3																															-0.63	0.97	3	1	0	2
CLOCK	clock homolog (mouse)	7	hsa-miR-16, hsa-miR-17, hsa-miR-19b, hsa-miR-30e, hsa-miR-130a, hsa-miR-195, hsa-miR-497	-1.88	0.74	8	2	0	6	4	0	0	4																					-0.4	0.74	1	0	0	1	1	0	0	1	-0.19	0.9	1	0	0	1
ZNF532	zinc finger protein 532	8	hsa-miR-16, hsa-miR-17, hsa-miR-24, hsa-miR-29a, hsa-miR-101, hsa-miR-146a, hsa-miR-195, hsa-miR-497	-1.88	< 0.1	8	1	1	6	3	0	2	1																					-0.2	0.74	1	0	0	1	0	0	0	0	-0.29	< 0.1	1	0	0	1
MECP2	methyl CpG binding protein 2 (Rett syndrome)	10	hsa-let-7a, hsa-let-7e, hsa-let-7f, hsa-let-7g, hsa-miR-17, hsa-miR-19b, hsa-miR-30e, hsa-miR-130a, hsa-miR-211, hsa-miR-218	-1.87	0.15	13	2	2	9	7	0	3	4	-0.08	0.83	1	0	0	1	0	0	0	0																					-0.25	0.91	1	0	0	1
FUT4	fucosyltransferase 4 (alpha (1,3) fucosyltransferase, myeloid-specific)	4	hsa-miR-19b, hsa-miR-23a, hsa-miR-30e, hsa-miR-125b	-1.87	< 0.1	4	4	0	0	3	0	2	1
DDX3X	DEAD (Asp-Glu-Ala-Asp) box polypeptide 3, X-linked	7	hsa-miR-16, hsa-miR-19b, hsa-miR-26a, hsa-miR-29a, hsa-miR-101, hsa-miR-195, hsa-miR-497	-1.87	0.57	8	5	2	1	2	0	2	0																					-0.41	0.79	1	1	0	0	0	0	0	0
GRB10	growth factor receptor-bound protein 10	8	hsa-miR-16, hsa-miR-19b, hsa-miR-26a, hsa-miR-30e, hsa-miR-125b, hsa-miR-130a, hsa-miR-195, hsa-miR-497	-1.87	0.33	9	1	1	7	3	0	0	3																					-0.23	0.54	1	0	0	1	1	0	0	1
CNR1	cannabinoid receptor 1 (brain)	6	hsa-miR-19b, hsa-miR-23a, hsa-miR-26a, hsa-miR-27a, hsa-miR-29a, hsa-miR-130a	-1.87	0.43	7	2	2	3	4	1	3	0
PDIK1L	PDLIM1 interacting kinase 1 like	7	hsa-miR-16, hsa-miR-19b, hsa-miR-26a, hsa-miR-29a, hsa-miR-130a, hsa-miR-195, hsa-miR-497	-1.87	0.71	8	2	0	6	0	0	0	0																					-0.34	0.71	1	0	0	1	0	0	0	0
CNOT6	CCR4-NOT transcription complex, subunit 6	7	hsa-miR-10a, hsa-miR-10b, hsa-miR-19b, hsa-miR-24, hsa-miR-29a, hsa-miR-30e, hsa-miR-130a	-1.86	< 0.1	7	0	1	6	5	0	1	4											-0.45	< 0.1	1	0	0	1	1	0	0	1
TSHZ3	teashirt zinc finger homeobox 3	4	hsa-miR-17, hsa-miR-19b, hsa-miR-23a, hsa-miR-101	-1.86	< 0.1	5	3	0	2	0	0	0	0																															-0.28	0.54	1	0	0	1
PRDM1	PR domain containing 1, with ZNF domain	7	hsa-let-7a, hsa-let-7e, hsa-let-7f, hsa-let-7g, hsa-miR-23a, hsa-miR-30e, hsa-miR-125b	-1.85	0.29	10	2	7	1	0	0	0	0	-0.11	0.82	1	0	1	0	0	0	0	0
TNFAIP3	tumor necrosis factor, alpha-induced protein 3	8	hsa-let-7a, hsa-let-7e, hsa-let-7f, hsa-let-7g, hsa-miR-19b, hsa-miR-23a, hsa-miR-29a, hsa-miR-125b	-1.85	0.69	8	4	0	4	1	0	1	0	-0.08	0.88	1	0	0	1	0	0	0	0
SPOPL	speckle-type POZ protein-like	4	hsa-miR-17, hsa-miR-23a, hsa-miR-130a, hsa-miR-218	-1.84	0.51	4	2	1	1	4	1	1	2																															-0.49	0.84	1	0	0	1
ADCY1	adenylate cyclase 1 (brain)	5	hsa-miR-19b, hsa-miR-23a, hsa-miR-125b, hsa-miR-130a, hsa-miR-218	-1.84	0.41	5	3	0	2	6	0	1	5
PARD6B	par-6 partitioning defective 6 homolog beta (C. elegans)	10	hsa-let-7a, hsa-let-7e, hsa-let-7f, hsa-let-7g, hsa-miR-16, hsa-miR-17, hsa-miR-23a, hsa-miR-27a, hsa-miR-195, hsa-miR-497	-1.84	0.33	13	2	6	5	5	0	1	4	-0.38	0.95	1	0	0	1	1	0	0	1											-0.28	0.96	2	0	2	0	0	0	0	0	-0.31	0.85	1	0	0	1
MLL3	myeloid/lymphoid or mixed-lineage leukemia 3	8	hsa-miR-16, hsa-miR-17, hsa-miR-26a, hsa-miR-27a, hsa-miR-30e, hsa-miR-130a, hsa-miR-195, hsa-miR-497	-1.84	< 0.1	8	3	0	5	0	0	0	0																					-0.14	0.71	1	0	0	1	0	0	0	0	-0.21	< 0.1	1	0	0	1
PPARGC1A	peroxisome proliferator-activated receptor gamma, coactivator 1 alpha	9	hsa-let-7a, hsa-let-7e, hsa-let-7f, hsa-let-7g, hsa-miR-23a, hsa-miR-30e, hsa-miR-130a, hsa-miR-211, hsa-miR-218	-1.83	< 0.1	11	3	6	2	2	1	0	1	-0.05	0.8	1	0	1	0	0	0	0	0
AAK1	AP2 associated kinase 1	11	hsa-let-7a, hsa-let-7e, hsa-let-7f, hsa-let-7g, hsa-miR-10a, hsa-miR-10b, hsa-miR-17, hsa-miR-19b, hsa-miR-27a, hsa-miR-130a, hsa-miR-211	-1.83	0.4	13	3	1	9	21	4	6	11	-0.08	0.9	1	0	0	1	1	0	1	0	-0.22	0.58	1	0	0	1	2	1	0	1											-0.7	> 0.99	2	2	0	0
MBNL1	muscleblind-like (Drosophila)	6	hsa-miR-19b, hsa-miR-30e, hsa-miR-101, hsa-miR-130a, hsa-miR-211, hsa-miR-218	-1.83	0.17	8	1	2	5	2	0	2	0
S100PBP	S100P binding protein	3	hsa-miR-19b, hsa-miR-23a, hsa-miR-30e	-1.83	0.27	4	3	0	1	2	0	0	2
MYBL1	v-myb myeloblastosis viral oncogene homolog (avian)-like 1	6	hsa-miR-16, hsa-miR-19b, hsa-miR-130a, hsa-miR-146a, hsa-miR-195, hsa-miR-497	-1.83	0.11	11	9	0	2	1	0	0	1																					-0.45	0.96	2	2	0	0	0	0	0	0
DLG5	discs, large homolog 5 (Drosophila)	6	hsa-miR-19b, hsa-miR-26a, hsa-miR-30e, hsa-miR-101, hsa-miR-130a, hsa-miR-211	-1.83	0.23	8	2	2	4	1	0	0	1
EPC2	enhancer of polycomb homolog 2 (Drosophila)	5	hsa-miR-19b, hsa-miR-26a, hsa-miR-30e, hsa-miR-130a, hsa-miR-211	-1.83	0.16	7	2	2	3	0	0	0	0
KIAA1737	KIAA1737	3	hsa-miR-23a, hsa-miR-26a, hsa-miR-27a	-1.82	0.54	3	3	0	0	2	0	1	1
NOVA1	neuro-oncological ventral antigen 1	9	hsa-let-7a, hsa-let-7e, hsa-let-7f, hsa-let-7g, hsa-miR-27a, hsa-miR-30e, hsa-miR-101, hsa-miR-146a, hsa-miR-211	-1.82	< 0.1	11	4	1	6	0	0	0	0	-0.13	0.89	1	0	0	1	0	0	0	0
PHLPPL	PH domain and leucine rich repeat protein phosphatase-like	8	hsa-miR-16, hsa-miR-17, hsa-miR-19b, hsa-miR-24, hsa-miR-27a, hsa-miR-29a, hsa-miR-195, hsa-miR-497	-1.81	0.38	8	2	2	4	5	2	3	0																					-0.21	0.49	1	0	0	1	0	0	0	0	-0.41	0.75	1	0	0	1
KLHL20	kelch-like 20 (Drosophila)	4	hsa-miR-17, hsa-miR-19b, hsa-miR-30e, hsa-miR-130a	-1.81	0.5	5	2	0	3	0	0	0	0																															-0.28	0.65	1	0	0	1
RP5-1022P6.2	hypothetical protein KIAA1434	10	hsa-let-7a, hsa-let-7e, hsa-let-7f, hsa-let-7g, hsa-miR-10a, hsa-miR-10b, hsa-miR-19b, hsa-miR-29a, hsa-miR-30e, hsa-miR-130a	-1.81	0.35	15	5	6	4	1	0	1	0	-0.46	0.98	2	1	1	0	0	0	0	0	-0.2	0.35	1	0	1	0	0	0	0	0
CDK6	cyclin-dependent kinase 6	9	hsa-miR-10a, hsa-miR-10b, hsa-miR-16, hsa-miR-26a, hsa-miR-27a, hsa-miR-29a, hsa-miR-195, hsa-miR-218, hsa-miR-497	-1.81	0.31	11	3	4	4	14	1	3	10											-0.21	0.31	1	0	1	0	2	0	0	2	-0.09	0.7	1	0	0	1	1	0	0	1
ELL2	elongation factor, RNA polymerase II, 2	10	hsa-miR-16, hsa-miR-19b, hsa-miR-23a, hsa-miR-27a, hsa-miR-29a, hsa-miR-30e, hsa-miR-195, hsa-miR-211, hsa-miR-218, hsa-miR-497	-1.8	0.12	11	4	5	2	6	4	1	1																					-0.21	0.84	1	0	1	0	1	1	0	0
ALS2CR2	amyotrophic lateral sclerosis 2 (juvenile) chromosome region, candidate 2	5	hsa-miR-16, hsa-miR-24, hsa-miR-26a, hsa-miR-195, hsa-miR-497	-1.8	0.69	6	1	0	5	2	0	2	0																					-0.32	0.74	1	0	0	1	0	0	0	0
MXD1	MAX dimerization protein 1	9	hsa-let-7a, hsa-let-7e, hsa-let-7f, hsa-let-7g, hsa-miR-17, hsa-miR-19b, hsa-miR-29a, hsa-miR-101, hsa-miR-130a	-1.8	0.31	12	4	0	8	4	0	3	1	-0.29	0.98	1	1	0	0	0	0	0	0																					-0.21	0.83	1	0	0	1
PLCL2	phospholipase C-like 2	5	hsa-miR-19b, hsa-miR-24, hsa-miR-27a, hsa-miR-130a, hsa-miR-218	-1.8	0.33	5	3	0	2	0	0	0	0
UBE2J1	ubiquitin-conjugating enzyme E2, J1 (UBC6 homolog, yeast)	8	hsa-miR-16, hsa-miR-17, hsa-miR-26a, hsa-miR-30e, hsa-miR-125b, hsa-miR-195, hsa-miR-211, hsa-miR-497	-1.8	0.15	9	5	0	4	1	0	0	1																					-0.3	0.7	1	0	0	1	0	0	0	0	-0.4	0.7	1	1	0	0
WNK1	WNK lysine deficient protein kinase 1	7	hsa-miR-17, hsa-miR-19b, hsa-miR-23a, hsa-miR-26a, hsa-miR-27a, hsa-miR-130a, hsa-miR-211	-1.8	0.14	7	4	1	2	1	0	1	0																															-0.12	0.5	1	0	1	0
SULF1	sulfatase 1	8	hsa-let-7a, hsa-let-7e, hsa-let-7f, hsa-let-7g, hsa-miR-17, hsa-miR-19b, hsa-miR-26a, hsa-miR-130a	-1.8	0.8	10	1	5	4	1	0	0	1	-0.1	0.83	1	0	1	0	0	0	0	0																					-0.18	0.8	1	0	0	1
TRIM37	tripartite motif-containing 37	7	hsa-miR-16, hsa-miR-17, hsa-miR-19b, hsa-miR-29a, hsa-miR-130a, hsa-miR-195, hsa-miR-497	-1.8	0.47	7	0	3	4	2	0	1	1																					-0.18	0.64	1	0	1	0	0	0	0	0	-0.36	0.8	1	0	0	1
ROBO2	roundabout, axon guidance receptor, homolog 2 (Drosophila)	5	hsa-miR-19b, hsa-miR-23a, hsa-miR-101, hsa-miR-130a, hsa-miR-218	-1.8	0.26	6	3	1	2	0	0	0	0
HSPC159	galectin-related protein	5	hsa-miR-10a, hsa-miR-10b, hsa-miR-19b, hsa-miR-130a, hsa-miR-218	-1.79	0.41	6	2	3	1	3	0	1	2											-0.19	0.41	1	0	1	0	1	0	0	1
SEC23IP	SEC23 interacting protein	3	hsa-miR-23a, hsa-miR-30e, hsa-miR-146a	-1.79	0.1	3	3	0	0	1	1	0	0
PRRG1	proline rich Gla (G-carboxyglutamic acid) 1	4	hsa-miR-17, hsa-miR-23a, hsa-miR-27a, hsa-miR-30e	-1.79	< 0.1	5	2	1	2	2	1	1	0																															-0.62	0.98	2	1	0	1
ST8SIA4	ST8 alpha-N-acetyl-neuraminide alpha-2,8-sialyltransferase 4	6	hsa-miR-19b, hsa-miR-26a, hsa-miR-30e, hsa-miR-125b, hsa-miR-146a, hsa-miR-218	-1.79	< 0.1	7	5	1	1	0	0	0	0
C3orf70	chromosome 3 open reading frame 70	3	hsa-miR-17, hsa-miR-19b, hsa-miR-218	-1.79	0.51	5	4	1	0	3	0	3	0																															-0.35	0.51	1	0	1	0
FAM116A	family with sequence similarity 116, member A	7	hsa-miR-16, hsa-miR-17, hsa-miR-19b, hsa-miR-29a, hsa-miR-125b, hsa-miR-195, hsa-miR-497	-1.78	< 0.1	7	1	1	5	5	0	3	2																					-0.29	0.8	1	0	0	1	1	0	1	0	-0.25	< 0.1	1	0	1	0
ADAM19	ADAM metallopeptidase domain 19 (meltrin beta)	7	hsa-miR-23a, hsa-miR-24, hsa-miR-26a, hsa-miR-27a, hsa-miR-29a, hsa-miR-30e, hsa-miR-101	-1.78	0.36	8	4	0	4	1	0	1	0
HNF4G	hepatocyte nuclear factor 4, gamma	4	hsa-miR-23a, hsa-miR-27a, hsa-miR-29a, hsa-miR-30e	-1.78	0.59	4	1	0	3	3	1	1	1
TCF4	transcription factor 4	5	hsa-miR-17, hsa-miR-101, hsa-miR-130a, hsa-miR-211, hsa-miR-218	-1.78	0.11	5	3	0	2	5	1	1	3																															-0.34	0.29	1	0	0	1
EEA1	early endosome antigen 1	8	hsa-let-7a, hsa-let-7e, hsa-let-7f, hsa-let-7g, hsa-miR-17, hsa-miR-19b, hsa-miR-23a, hsa-miR-30e	-1.77	0.16	8	0	2	6	3	0	0	3	-0.26	0.94	1	0	0	1	0	0	0	0																					-0.28	0.58	1	0	0	1
SC4MOL	sterol-C4-methyl oxidase-like	5	hsa-miR-17, hsa-miR-19b, hsa-miR-23a, hsa-miR-26a, hsa-miR-130a	-1.77	< 0.1	5	1	0	4	0	0	0	0																															-0.31	0.21	1	0	0	1
RIMBP2	RIMS binding protein 2	3	hsa-miR-30e, hsa-miR-101, hsa-miR-218	-1.76	0.72	4	3	0	1	2	0	0	2
NR2C2	nuclear receptor subfamily 2, group C, member 2	7	hsa-miR-10a, hsa-miR-10b, hsa-miR-16, hsa-miR-17, hsa-miR-27a, hsa-miR-195, hsa-miR-497	-1.76	0.41	7	0	3	4	15	1	3	11											-0.36	0.41	1	0	1	0	3	0	0	3	-0.35	0.71	1	0	0	1	1	0	0	1	-0.58	0.91	1	0	0	1
STK39	serine threonine kinase 39 (STE20/SPS1 homolog, yeast)	4	hsa-miR-19b, hsa-miR-26a, hsa-miR-27a, hsa-miR-30e	-1.76	0.44	5	3	2	0	1	0	1	0
MFHAS1	malignant fibrous histiocytoma amplified sequence 1	5	hsa-miR-23a, hsa-miR-26a, hsa-miR-27a, hsa-miR-30e, hsa-miR-125b	-1.76	0.36	5	4	0	1	2	0	1	1
USP53	ubiquitin specific peptidase 53	6	hsa-miR-16, hsa-miR-17, hsa-miR-23a, hsa-miR-26a, hsa-miR-195, hsa-miR-497	-1.76	0.45	6	2	3	1	2	1	1	0																					-0.09	0.62	1	0	1	0	0	0	0	0	-0.25	0.87	1	0	0	1
NAP1L5	nucleosome assembly protein 1-like 5	3	hsa-miR-23a, hsa-miR-26a, hsa-miR-27a	-1.76	0.35	5	3	1	1	0	0	0	0
STC1	stanniocalcin 1	4	hsa-miR-17, hsa-miR-30e, hsa-miR-101, hsa-miR-130a	-1.75	< 0.1	5	4	0	1	1	0	0	1																															-0.42	0.67	1	1	0	0
LPGAT1	lysophosphatidylglycerol acyltransferase 1	8	hsa-let-7a, hsa-let-7e, hsa-let-7f, hsa-let-7g, hsa-miR-17, hsa-miR-19b, hsa-miR-30e, hsa-miR-130a	-1.75	0.5	9	2	4	3	5	1	4	0	-0.26	0.89	1	0	1	0	1	0	1	0																					-0.29	0.87	1	0	0	1
RAD23B	RAD23 homolog B (S. cerevisiae)	7	hsa-miR-16, hsa-miR-17, hsa-miR-19b, hsa-miR-23a, hsa-miR-30e, hsa-miR-195, hsa-miR-497	-1.74	0.21	8	2	0	6	2	0	0	2																					-0.3	0.74	1	0	0	1	0	0	0	0	-0.25	0.81	1	0	0	1
SLC6A1	solute carrier family 6 (neurotransmitter transporter, GABA), member 1	6	hsa-let-7a, hsa-let-7e, hsa-let-7f, hsa-let-7g, hsa-miR-27a, hsa-miR-218	-1.74	0.94	9	2	1	6	1	0	0	1	-0.16	0.94	1	0	0	1	0	0	0	0
ACSL4	acyl-CoA synthetase long-chain family member 4	7	hsa-miR-16, hsa-miR-17, hsa-miR-19b, hsa-miR-130a, hsa-miR-195, hsa-miR-211, hsa-miR-497	-1.74	0.44	9	4	0	5	4	1	2	1																					-0.26	0.79	1	1	0	0	0	0	0	0	-0.23	0.89	1	0	0	1
ZNF800	zinc finger protein 800	3	hsa-miR-17, hsa-miR-27a, hsa-miR-130a	-1.74	0.35	3	3	0	0	2	0	1	1																															-0.84	0.59	1	1	0	0
CCND2	cyclin D2	12	hsa-let-7a, hsa-let-7e, hsa-let-7f, hsa-let-7g, hsa-miR-16, hsa-miR-17, hsa-miR-19b, hsa-miR-26a, hsa-miR-29a, hsa-miR-195, hsa-miR-211, hsa-miR-497	-1.73	0.17	27	6	19	2	2	0	0	2	-0.18	> 0.99	3	0	3	0	0	0	0	0											-0.39	> 0.99	3	1	2	0	0	0	0	0	-0.23	0.89	1	0	0	1
ZIC5	Zic family member 5 (odd-paired homolog, Drosophila)	4	hsa-miR-23a, hsa-miR-26a, hsa-miR-29a, hsa-miR-130a	-1.73	0.12	4	3	0	1	2	0	2	0
LYCAT	lysocardiolipin acyltransferase	4	hsa-miR-19b, hsa-miR-30e, hsa-miR-125b, hsa-miR-130a	-1.72	0.51	4	2	0	2	1	1	0	0
UBE2G1	ubiquitin-conjugating enzyme E2G 1 (UBC7 homolog, yeast)	5	hsa-miR-26a, hsa-miR-30e, hsa-miR-101, hsa-miR-125b, hsa-miR-218	-1.72	0.31	6	2	2	2	1	0	0	1
FBXW7	F-box and WD repeat domain containing 7	7	hsa-miR-16, hsa-miR-27a, hsa-miR-29a, hsa-miR-101, hsa-miR-195, hsa-miR-211, hsa-miR-497	-1.72	0.2	8	7	0	1	0	0	0	0																					-0.42	0.83	1	1	0	0	0	0	0	0
NEUROD1	neurogenic differentiation 1	4	hsa-miR-19b, hsa-miR-30e, hsa-miR-101, hsa-miR-130a	-1.72	0.47	4	2	0	2	2	0	2	0
DNAJC16	DnaJ (Hsp40) homolog, subfamily C, member 16	6	hsa-miR-16, hsa-miR-17, hsa-miR-19b, hsa-miR-130a, hsa-miR-195, hsa-miR-497	-1.72	0.86	6	0	3	3	9	1	1	7																					-0.17	0.86	1	0	1	0	2	0	0	2	-0.3	0.9	1	0	0	1
USP37	ubiquitin specific peptidase 37	5	hsa-miR-17, hsa-miR-19b, hsa-miR-29a, hsa-miR-30e, hsa-miR-125b	-1.72	0.52	7	3	0	4	1	1	0	0																															-0.18	0.89	1	0	0	1
hCG_1757335	hCG1757335	5	hsa-miR-19b, hsa-miR-23a, hsa-miR-24, hsa-miR-27a, hsa-miR-101	-1.71	< 0.1	6	4	1	1	0	0	0	0
PDE4B	phosphodiesterase 4B, cAMP-specific (phosphodiesterase E4 dunce homolog, Drosophila)	3	hsa-miR-23a, hsa-miR-26a, hsa-miR-130a	-1.71	0.54	5	3	0	2	1	0	1	0
PDS5B	PDS5, regulator of cohesion maintenance, homolog B (S. cerevisiae)	2	hsa-miR-27a, hsa-miR-101	-1.7	0.27	2	2	0	0	4	0	4	0
PURA	purine-rich element binding protein A	7	hsa-miR-16, hsa-miR-24, hsa-miR-26a, hsa-miR-29a, hsa-miR-195, hsa-miR-218, hsa-miR-497	-1.7	0.34	10	2	4	4	0	0	0	0																					-0.54	0.85	2	0	1	1	0	0	0	0
LONRF1	LON peptidase N-terminal domain and ring finger 1	3	hsa-miR-19b, hsa-miR-27a, hsa-miR-130a	-1.7	0.41	4	4	0	0	1	0	1	0
SLC35F1	solute carrier family 35, member F1	4	hsa-miR-19b, hsa-miR-27a, hsa-miR-30e, hsa-miR-218	-1.69	0.58	5	3	0	2	1	0	1	0
USP47	ubiquitin specific peptidase 47	9	hsa-let-7a, hsa-let-7e, hsa-let-7f, hsa-let-7g, hsa-miR-30e, hsa-miR-101, hsa-miR-130a, hsa-miR-146a, hsa-miR-211	-1.69	0.16	9	3	5	1	4	0	3	1	-0.18	0.94	1	0	1	0	0	0	0	0
ZCCHC2	zinc finger, CCHC domain containing 2	6	hsa-miR-16, hsa-miR-23a, hsa-miR-30e, hsa-miR-101, hsa-miR-195, hsa-miR-497	-1.69	0.51	7	2	0	5	0	0	0	0																					-0.29	0.69	1	0	0	1	0	0	0	0
FBXO48	F-box protein 48	3	hsa-miR-17, hsa-miR-19b, hsa-miR-130a	-1.69	0.9	3	1	0	2	4	0	2	2																															-0.89	0.96	1	1	0	0
RAP2B	RAP2B, member of RAS oncogene family	5	hsa-miR-19b, hsa-miR-23a, hsa-miR-27a, hsa-miR-30e, hsa-miR-101	-1.69	0.3	7	0	4	3	5	0	4	1
DICER1	dicer 1, ribonuclease type III	11	hsa-let-7a, hsa-let-7e, hsa-let-7f, hsa-let-7g, hsa-miR-16, hsa-miR-19b, hsa-miR-29a, hsa-miR-125b, hsa-miR-130a, hsa-miR-195, hsa-miR-497	-1.69	0.7	19	1	8	10	2	0	1	1	-0.19	0.99	2	0	2	0	0	0	0	0											-0.27	0.85	2	0	0	2	0	0	0	0
PCNX	pecanex homolog (Drosophila)	4	hsa-miR-26a, hsa-miR-27a, hsa-miR-125b, hsa-miR-130a	-1.69	0.67	5	2	3	0	3	0	1	2
KIAA1128	KIAA1128	5	hsa-miR-17, hsa-miR-19b, hsa-miR-26a, hsa-miR-29a, hsa-miR-130a	-1.68	0.15	6	3	1	2	2	0	1	1																															-0.49	0.96	1	1	0	0
EBF3	early B-cell factor 3	6	hsa-miR-23a, hsa-miR-24, hsa-miR-27a, hsa-miR-30e, hsa-miR-130a, hsa-miR-218	-1.68	0.15	8	3	2	3	1	0	0	1
ZNF518A	zinc finger protein 518A	6	hsa-miR-19b, hsa-miR-23a, hsa-miR-30e, hsa-miR-101, hsa-miR-125b, hsa-miR-130a	-1.68	0.12	7	2	4	1	2	1	0	1
TNKS2	tankyrase, TRF1-interacting ankyrin-related ADP-ribose polymerase 2	4	hsa-miR-17, hsa-miR-23a, hsa-miR-26a, hsa-miR-101	-1.68	0.45	4	3	1	0	1	0	1	0																															-0.43	0.96	1	1	0	0
RGL1	ral guanine nucleotide dissociation stimulator-like 1	4	hsa-miR-17, hsa-miR-19b, hsa-miR-30e, hsa-miR-101	-1.67	0.28	4	1	1	2	3	0	2	1																															-0.66	0.28	1	0	0	1
MOBKL3	MOB1, Mps One Binder kinase activator-like 3 (yeast)	8	hsa-let-7a, hsa-let-7e, hsa-let-7f, hsa-let-7g, hsa-miR-16, hsa-miR-101, hsa-miR-195, hsa-miR-497	-1.67	0.84	8	4	4	0	1	1	0	0	-0.21	0.86	1	0	1	0	0	0	0	0											-0.49	0.87	1	1	0	0	0	0	0	0
ZBTB11	zinc finger and BTB domain containing 11	3	hsa-miR-19b, hsa-miR-30e, hsa-miR-218	-1.67	0.45	3	3	0	0	2	0	1	1
SH3TC2	SH3 domain and tetratricopeptide repeats 2	4	hsa-miR-125b, hsa-miR-146a, hsa-miR-211, hsa-miR-218	-1.67	< 0.1	5	3	1	1	26	3	10	13
CENTD1	centaurin, delta 1	6	hsa-miR-17, hsa-miR-19b, hsa-miR-30e, hsa-miR-101, hsa-miR-130a, hsa-miR-211	-1.67	0.33	6	2	1	3	1	0	0	1																															-0.28	0.9	1	0	0	1
DSEL	dermatan sulfate epimerase-like	6	hsa-miR-16, hsa-miR-19b, hsa-miR-30e, hsa-miR-130a, hsa-miR-195, hsa-miR-497	-1.66	0.64	7	2	1	4	2	0	1	1																					-0.22	0.75	1	0	0	1	0	0	0	0
RPS6KA2	ribosomal protein S6 kinase, 90kDa, polypeptide 2	5	hsa-miR-17, hsa-miR-19b, hsa-miR-26a, hsa-miR-30e, hsa-miR-130a	-1.66	0.46	6	1	0	5	2	1	1	0																															-0.3	0.95	2	0	0	2
BAZ2B	bromodomain adjacent to zinc finger domain, 2B	8	hsa-miR-10a, hsa-miR-10b, hsa-miR-23a, hsa-miR-26a, hsa-miR-27a, hsa-miR-30e, hsa-miR-101, hsa-miR-218	-1.65	< 0.1	8	3	2	3	0	0	0	0											-0.19	< 0.1	1	0	0	1	0	0	0	0
ESR1	estrogen receptor 1	4	hsa-miR-19b, hsa-miR-26a, hsa-miR-130a, hsa-miR-211	-1.65	0.16	5	0	1	4	3	1	1	1
PAN3	PAN3 polyA specific ribonuclease subunit homolog (S. cerevisiae)	4	hsa-miR-26a, hsa-miR-27a, hsa-miR-130a, hsa-miR-218	-1.65	0.46	5	2	2	1	1	0	0	1
TDG	thymine-DNA glycosylase	4	hsa-miR-29a, hsa-miR-30e, hsa-miR-101, hsa-miR-125b	-1.65	0.65	4	3	1	0	3	0	0	3
ZNRF3	zinc and ring finger 3	10	hsa-miR-16, hsa-miR-19b, hsa-miR-23a, hsa-miR-26a, hsa-miR-125b, hsa-miR-130a, hsa-miR-146a, hsa-miR-195, hsa-miR-211, hsa-miR-497	-1.64	< 0.1	12	3	5	4	10	0	7	3																					-0.3	0.62	1	1	0	0	3	0	2	1
YPEL2	yippee-like 2 (Drosophila)	9	hsa-let-7a, hsa-let-7e, hsa-let-7f, hsa-let-7g, hsa-miR-17, hsa-miR-27a, hsa-miR-29a, hsa-miR-30e, hsa-miR-211	-1.64	< 0.1	11	2	6	3	9	0	8	1	-0.17	0.92	1	0	1	0	1	0	1	0																					-0.44	0.74	1	0	0	1
DEPDC1	DEP domain containing 1	2	hsa-miR-23a, hsa-miR-26a	-1.63	< 0.1	2	2	0	0	3	1	1	1
LOC162073	hypothetical protein LOC162073	4	hsa-miR-17, hsa-miR-19b, hsa-miR-101, hsa-miR-130a	-1.63	0.79	5	1	0	4	2	0	1	1																															-0.74	> 0.99	2	1	0	1
KLHDC5	kelch domain containing 5	2	hsa-miR-19b, hsa-miR-26a	-1.63	0.63	4	4	0	0	1	0	0	1
PLEKHG1	pleckstrin homology domain containing, family G (with RhoGef domain) member 1	3	hsa-miR-17, hsa-miR-26a, hsa-miR-101	-1.63	< 0.1	3	3	0	0	3	0	3	0																															-0.36	< 0.1	1	1	0	0
FIGN	fidgetin	8	hsa-let-7a, hsa-let-7e, hsa-let-7f, hsa-let-7g, hsa-miR-10a, hsa-miR-10b, hsa-miR-29a, hsa-miR-30e	-1.63	0.22	16	6	8	2	2	0	2	0	-0.71	> 0.99	3	1	2	0	0	0	0	0	-0.5	0.22	1	1	0	0	1	0	1	0
ANKRD13C	ankyrin repeat domain 13C	5	hsa-miR-17, hsa-miR-19b, hsa-miR-29a, hsa-miR-130a, hsa-miR-211	-1.62	0.56	6	3	0	3	1	0	0	1																															-0.37	0.94	1	1	0	0
RUNX2	runt-related transcription factor 2	4	hsa-miR-23a, hsa-miR-30e, hsa-miR-211, hsa-miR-218	-1.62	0.12	5	2	0	3	7	0	3	4
SEC24A	SEC24 related gene family, member A (S. cerevisiae)	3	hsa-miR-23a, hsa-miR-27a, hsa-miR-30e	-1.62	0.21	3	1	0	2	3	1	0	2
IRF4	interferon regulatory factor 4	6	hsa-miR-16, hsa-miR-27a, hsa-miR-30e, hsa-miR-125b, hsa-miR-195, hsa-miR-497	-1.62	0.51	6	3	0	3	2	0	0	2																					-0.29	0.51	1	0	0	1	0	0	0	0
PIGA	phosphatidylinositol glycan anchor biosynthesis, class A (paroxysmal nocturnal hemoglobinuria)	6	hsa-let-7a, hsa-let-7e, hsa-let-7f, hsa-let-7g, hsa-miR-30e, hsa-miR-130a	-1.62	0.72	7	1	0	6	3	0	1	2	-0.29	0.95	1	0	0	1	0	0	0	0
CHST1	carbohydrate (keratan sulfate Gal-6) sulfotransferase 1	4	hsa-miR-19b, hsa-miR-27a, hsa-miR-30e, hsa-miR-130a	-1.62	0.36	6	2	0	4	0	0	0	0
HNRNPA3	heterogeneous nuclear ribonucleoprotein A3	3	hsa-miR-30e, hsa-miR-101, hsa-miR-218	-1.62	0.37	3	2	0	1	3	1	0	2
SPRED1	sprouty-related, EVH1 domain containing 1	5	hsa-miR-16, hsa-miR-101, hsa-miR-195, hsa-miR-218, hsa-miR-497	-1.61	0.47	5	4	0	1	3	3	0	0																					-0.91	0.69	1	1	0	0	1	1	0	0
SSH2	slingshot homolog 2 (Drosophila)	5	hsa-miR-17, hsa-miR-23a, hsa-miR-24, hsa-miR-26a, hsa-miR-30e	-1.61	0.62	5	4	0	1	1	0	0	1																															-0.5	0.97	1	1	0	0
KIAA1211	KIAA1211 protein	3	hsa-miR-19b, hsa-miR-30e, hsa-miR-130a	-1.61	0.75	4	2	0	2	2	0	2	0
USP6	ubiquitin specific peptidase 6 (Tre-2 oncogene)	8	hsa-let-7a, hsa-let-7e, hsa-let-7f, hsa-let-7g, hsa-miR-17, hsa-miR-19b, hsa-miR-130a, hsa-miR-218	-1.61	0.69	8	1	1	6	2	0	1	1	-0.2	0.94	1	0	0	1	0	0	0	0																					-0.54	0.84	1	1	0	0
REPS2	RALBP1 associated Eps domain containing 2	4	hsa-miR-17, hsa-miR-23a, hsa-miR-27a, hsa-miR-29a	-1.61	0.24	5	2	3	0	4	2	1	1																															-0.42	0.49	1	1	0	0
BCAT1	branched chain aminotransferase 1, cytosolic	8	hsa-let-7a, hsa-let-7e, hsa-let-7f, hsa-let-7g, hsa-miR-125b, hsa-miR-130a, hsa-miR-211, hsa-miR-218	-1.6	< 0.1	8	6	1	1	2	1	1	0	-0.43	0.99	1	1	0	0	0	0	0	0
MAP3K2	mitogen-activated protein kinase kinase kinase 2	5	hsa-miR-10a, hsa-miR-10b, hsa-miR-17, hsa-miR-26a, hsa-miR-218	-1.6	0.28	6	2	3	1	3	0	1	2											-0.07	0.28	1	0	1	0	0	0	0	0											-0.75	> 0.99	2	1	0	1
OBFC2A	oligonucleotide/oligosaccharide-binding fold containing 2A	4	hsa-miR-17, hsa-miR-26a, hsa-miR-27a, hsa-miR-130a	-1.6	0.61	4	2	0	2	0	0	0	0																															-0.4	0.89	1	0	0	1
FBXO28	F-box protein 28	4	hsa-miR-19b, hsa-miR-26a, hsa-miR-130a, hsa-miR-218	-1.6	0.2	5	1	1	3	2	0	1	1
FLRT3	fibronectin leucine rich transmembrane protein 3	3	hsa-miR-27a, hsa-miR-101, hsa-miR-218	-1.59	0.67	4	3	0	1	0	0	0	0
ARID5B	AT rich interactive domain 5B (MRF1-like)	4	hsa-miR-24, hsa-miR-30e, hsa-miR-101, hsa-miR-130a	-1.59	0.45	4	4	0	0	2	0	2	0
SNX18	sorting nexin 18	5	hsa-miR-19b, hsa-miR-27a, hsa-miR-30e, hsa-miR-125b, hsa-miR-218	-1.59	0.55	5	3	1	1	3	0	1	2
ZNF697	zinc finger protein 697	9	hsa-let-7a, hsa-let-7e, hsa-let-7f, hsa-let-7g, hsa-miR-17, hsa-miR-23a, hsa-miR-24, hsa-miR-26a, hsa-miR-218	-1.59	0.14	10	1	2	7	2	0	1	1	-0.21	0.87	1	0	0	1	0	0	0	0																					-0.32	0.3	1	0	0	1
YES1	v-yes-1 Yamaguchi sarcoma viral oncogene homolog 1	7	hsa-miR-17, hsa-miR-19b, hsa-miR-23a, hsa-miR-27a, hsa-miR-30e, hsa-miR-101, hsa-miR-125b	-1.59	0.19	7	1	2	4	2	0	2	0																															-0.33	0.86	1	0	0	1
TGFBR1	transforming growth factor, beta receptor I (activin A receptor type II-like kinase, 53kDa)	8	hsa-let-7a, hsa-let-7e, hsa-let-7f, hsa-let-7g, hsa-miR-27a, hsa-miR-101, hsa-miR-130a, hsa-miR-211	-1.59	0.15	13	6	5	2	1	0	0	1	-0.57	> 0.99	2	1	1	0	0	0	0	0
CYLD	cylindromatosis (turban tumor syndrome)	6	hsa-miR-16, hsa-miR-17, hsa-miR-19b, hsa-miR-130a, hsa-miR-195, hsa-miR-497	-1.59	< 0.1	6	0	0	6	2	1	1	0																					-0.26	0.75	1	0	0	1	0	0	0	0	-0.4	< 0.1	1	0	0	1
NARG1	NMDA receptor regulated 1	7	hsa-miR-16, hsa-miR-23a, hsa-miR-26a, hsa-miR-27a, hsa-miR-195, hsa-miR-218, hsa-miR-497	-1.59	0.38	7	2	4	1	6	0	2	4																					-0.36	0.75	1	0	1	0	1	0	0	1
RUNX1	runt-related transcription factor 1 (acute myeloid leukemia 1; aml1 oncogene)	5	hsa-miR-17, hsa-miR-23a, hsa-miR-27a, hsa-miR-30e, hsa-miR-101	-1.59	< 0.1	7	2	3	2	1	0	0	1																															-0.12	0.88	1	0	0	1
FAM46A	family with sequence similarity 46, member A	5	hsa-miR-19b, hsa-miR-23a, hsa-miR-30e, hsa-miR-101, hsa-miR-125b	-1.59	< 0.1	5	4	1	0	1	0	0	1
FYCO1	FYVE and coiled-coil domain containing 1	3	hsa-miR-17, hsa-miR-130a, hsa-miR-218	-1.58	0.67	4	1	0	3	1	0	0	1																															-1.04	0.98	2	1	0	1
KIAA1467	KIAA1467	6	hsa-let-7a, hsa-let-7e, hsa-let-7f, hsa-let-7g, hsa-miR-23a, hsa-miR-125b	-1.58	0.7	8	3	1	4	1	0	1	0	-0.11	0.7	1	0	0	1	0	0	0	0
COL4A4	collagen, type IV, alpha 4	2	hsa-miR-23a, hsa-miR-29a	-1.58	0.38	3	1	0	2	3	0	1	2
RBM25	RNA binding motif protein 25	2	hsa-miR-23a, hsa-miR-101	-1.58	0.31	2	1	1	0	4	1	1	2
CRISPLD1	cysteine-rich secretory protein LCCL domain containing 1	3	hsa-miR-23a, hsa-miR-29a, hsa-miR-130a	-1.58	0.29	3	1	0	2	2	1	1	0
ERBB2IP	erbb2 interacting protein	3	hsa-miR-23a, hsa-miR-101, hsa-miR-130a	-1.58	0.25	3	2	0	1	4	0	3	1
APAF1	apoptotic peptidase activating factor 1	3	hsa-miR-19b, hsa-miR-23a, hsa-miR-27a	-1.58	0.14	3	1	0	2	2	2	0	0
DYNC1LI2	dynein, cytoplasmic 1, light intermediate chain 2	5	hsa-miR-16, hsa-miR-17, hsa-miR-19b, hsa-miR-195, hsa-miR-497	-1.58	0.24	5	3	0	2	2	0	0	2																					-0.46	0.5	1	1	0	0	0	0	0	0	-0.84	0.24	1	0	0	1
FAM46C	family with sequence similarity 46, member C	5	hsa-miR-17, hsa-miR-19b, hsa-miR-24, hsa-miR-26a, hsa-miR-30e	-1.58	0.16	5	2	2	1	4	0	2	2																															-0.55	0.73	1	1	0	0
DDX6	DEAD (Asp-Glu-Ala-Asp) box polypeptide 6	4	hsa-miR-19b, hsa-miR-29a, hsa-miR-130a, hsa-miR-218	-1.58	0.42	5	1	0	4	5	0	2	3
PNRC2	proline-rich nuclear receptor coactivator 2	4	hsa-miR-16, hsa-miR-23a, hsa-miR-195, hsa-miR-497	-1.57	0.18	5	2	3	0	2	1	1	0																					-0.23	0.66	1	0	1	0	0	0	0	0
TWF1	twinfilin, actin-binding protein, homolog 1 (Drosophila)	3	hsa-miR-17, hsa-miR-26a, hsa-miR-30e	-1.57	< 0.1	3	2	0	1	2	0	1	1																															-0.33	< 0.1	1	0	0	1
TBC1D12	TBC1 domain family, member 12	5	hsa-miR-19b, hsa-miR-23a, hsa-miR-26a, hsa-miR-130a, hsa-miR-218	-1.57	< 0.1	5	2	0	3	1	0	1	0
COL19A1	collagen, type XIX, alpha 1	5	hsa-miR-17, hsa-miR-19b, hsa-miR-26a, hsa-miR-29a, hsa-miR-130a	-1.57	0.39	6	2	0	4	3	0	0	3																															-0.21	0.39	1	0	0	1
SLC6A6	solute carrier family 6 (neurotransmitter transporter, taurine), member 6	6	hsa-miR-19b, hsa-miR-26a, hsa-miR-27a, hsa-miR-30e, hsa-miR-130a, hsa-miR-218	-1.57	0.72	7	1	3	3	2	0	1	1
LRCH2	leucine-rich repeats and calponin homology (CH) domain containing 2	5	hsa-miR-19b, hsa-miR-23a, hsa-miR-30e, hsa-miR-101, hsa-miR-130a	-1.57	0.12	5	2	1	2	2	0	2	0
TOP1	topoisomerase (DNA) I	2	hsa-miR-23a, hsa-miR-24	-1.56	0.64	3	3	0	0	1	0	0	1
C3orf64	chromosome 3 open reading frame 64	8	hsa-let-7a, hsa-let-7e, hsa-let-7f, hsa-let-7g, hsa-miR-19b, hsa-miR-23a, hsa-miR-30e, hsa-miR-130a	-1.56	0.38	12	1	5	6	1	0	1	0	-0.26	> 0.99	2	0	1	1	0	0	0	0
IKZF4	IKAROS family zinc finger 4 (Eos)	4	hsa-miR-17, hsa-miR-101, hsa-miR-125b, hsa-miR-130a	-1.56	0.54	6	3	2	1	3	0	2	1																															-0.37	0.87	1	1	0	0
PI15	peptidase inhibitor 15	2	hsa-miR-19b, hsa-miR-29a	-1.55	0.9	5	4	0	1	1	0	0	1
PAFAH1B1	platelet-activating factor acetylhydrolase, isoform Ib, alpha subunit 45kDa	7	hsa-miR-16, hsa-miR-17, hsa-miR-101, hsa-miR-125b, hsa-miR-130a, hsa-miR-195, hsa-miR-497	-1.55	0.34	7	5	1	1	8	0	0	8																					-0.46	0.44	1	1	0	0	2	0	0	2	-0.23	0.66	1	1	0	0
MTF1	metal-regulatory transcription factor 1	6	hsa-miR-10a, hsa-miR-10b, hsa-miR-17, hsa-miR-23a, hsa-miR-125b, hsa-miR-130a	-1.54	0.41	7	2	3	2	7	0	3	4											-0.19	0.41	1	0	1	0	1	0	0	1											-0.3	0.96	1	1	0	0
INHBB	inhibin, beta B	6	hsa-miR-10a, hsa-miR-10b, hsa-miR-19b, hsa-miR-26a, hsa-miR-130a, hsa-miR-218	-1.54	0.38	6	2	2	2	0	0	0	0											-0.13	0.38	1	0	1	0	0	0	0	0
ELL	elongation factor RNA polymerase II	7	hsa-miR-16, hsa-miR-24, hsa-miR-30e, hsa-miR-101, hsa-miR-125b, hsa-miR-195, hsa-miR-497	-1.54	0.37	8	3	1	4	8	0	1	7																					-0.3	0.84	1	0	0	1	2	0	0	2
PEX5L	peroxisomal biogenesis factor 5-like	4	hsa-miR-17, hsa-miR-19b, hsa-miR-130a, hsa-miR-218	-1.54	0.76	4	3	0	1	0	0	0	0																															-0.46	0.94	1	1	0	0
SH2B3	SH2B adaptor protein 3	8	hsa-let-7a, hsa-let-7e, hsa-let-7f, hsa-let-7g, hsa-miR-23a, hsa-miR-30e, hsa-miR-101, hsa-miR-125b	-1.53	< 0.1	9	2	7	0	0	0	0	0	-0.18	0.94	1	0	1	0	0	0	0	0
WDR37	WD repeat domain 37	7	hsa-let-7a, hsa-let-7e, hsa-let-7f, hsa-let-7g, hsa-miR-17, hsa-miR-23a, hsa-miR-27a	-1.53	0.69	8	6	1	1	1	0	0	1	-0.23	0.98	1	1	0	0	0	0	0	0																					-0.55	> 0.99	2	1	0	1
SLC39A10	solute carrier family 39 (zinc transporter), member 10	6	hsa-miR-16, hsa-miR-23a, hsa-miR-101, hsa-miR-130a, hsa-miR-195, hsa-miR-497	-1.53	0.24	6	5	0	1	1	0	0	1																					-0.35	0.45	1	1	0	0	0	0	0	0
FAM123B	family with sequence similarity 123B	6	hsa-miR-16, hsa-miR-23a, hsa-miR-29a, hsa-miR-30e, hsa-miR-195, hsa-miR-497	-1.53	0.34	12	5	0	7	2	0	1	1																					-0.55	0.97	3	1	0	2	0	0	0	0
TRPS1	trichorhinophalangeal syndrome I	9	hsa-miR-17, hsa-miR-19b, hsa-miR-23a, hsa-miR-26a, hsa-miR-30e, hsa-miR-125b, hsa-miR-130a, hsa-miR-211, hsa-miR-218	-1.52	0.2	9	3	3	3	4	0	3	1																															-0.24	0.65	1	0	0	1
CHL1	cell adhesion molecule with homology to L1CAM (close homolog of L1)	5	hsa-miR-10a, hsa-miR-10b, hsa-miR-23a, hsa-miR-30e, hsa-miR-218	-1.52	0.15	5	2	1	2	3	1	1	1											-0.16	0.18	1	0	0	1	0	0	0	0
ZNF512B	zinc finger protein 512B	8	hsa-let-7a, hsa-let-7e, hsa-let-7f, hsa-let-7g, hsa-miR-17, hsa-miR-29a, hsa-miR-125b, hsa-miR-146a	-1.52	< 0.1	17	5	0	12	3	0	0	3	-0.34	> 0.99	3	0	0	3	0	0	0	0																					-0.66	0.98	2	2	0	0
MAPRE1	microtubule-associated protein, RP/EB family, member 1	8	hsa-miR-10a, hsa-miR-10b, hsa-miR-16, hsa-miR-17, hsa-miR-23a, hsa-miR-29a, hsa-miR-195, hsa-miR-497	-1.52	0.12	8	2	0	6	0	0	0	0											-0.26	0.12	1	0	0	1	0	0	0	0	-0.19	0.54	1	0	0	1	0	0	0	0	-0.27	0.87	1	0	0	1
CACNB2	calcium channel, voltage-dependent, beta 2 subunit	3	hsa-miR-27a, hsa-miR-30e, hsa-miR-101	-1.52	0.17	4	2	0	2	2	0	1	1
SEMA4B	sema domain, immunoglobulin domain (Ig), transmembrane domain (TM) and short cytoplasmic domain, (semaphorin) 4B	4	hsa-miR-17, hsa-miR-23a, hsa-miR-24, hsa-miR-125b	-1.52	0.58	4	3	0	1	1	0	1	0																															-0.55	0.96	1	1	0	0
BAK1	BCL2-antagonist/killer 1	4	hsa-miR-26a, hsa-miR-27a, hsa-miR-29a, hsa-miR-125b	-1.52	0.32	4	4	0	0	2	0	1	1
FAM65B	family with sequence similarity 65, member B	8	hsa-miR-16, hsa-miR-27a, hsa-miR-29a, hsa-miR-125b, hsa-miR-146a, hsa-miR-195, hsa-miR-218, hsa-miR-497	-1.52	< 0.1	8	5	1	2	0	0	0	0																					-0.33	0.11	1	1	0	0	0	0	0	0
C1orf96	chromosome 1 open reading frame 96	6	hsa-let-7a, hsa-let-7e, hsa-let-7f, hsa-let-7g, hsa-miR-23a, hsa-miR-29a	-1.51	< 0.1	6	2	0	4	2	1	0	1	-0.14	0.93	1	0	0	1	0	0	0	0
NIN	ninein (GSK3B interacting protein)	3	hsa-miR-17, hsa-miR-23a, hsa-miR-125b	-1.51	0.12	3	3	0	0	3	0	1	2																															-0.46	0.96	1	1	0	0
RAB39B	RAB39B, member RAS oncogene family	3	hsa-miR-23a, hsa-miR-30e, hsa-miR-101	-1.51	0.19	4	2	1	1	1	0	0	1
FAM81A	family with sequence similarity 81, member A	6	hsa-miR-16, hsa-miR-27a, hsa-miR-30e, hsa-miR-195, hsa-miR-218, hsa-miR-497	-1.51	0.2	7	4	0	3	1	0	0	1																					-0.43	0.65	1	1	0	0	0	0	0	0
SHOC2	soc-2 suppressor of clear homolog (C. elegans)	6	hsa-miR-16, hsa-miR-17, hsa-miR-30e, hsa-miR-195, hsa-miR-218, hsa-miR-497	-1.51	0.37	6	2	0	4	3	0	0	3																					-0.54	0.72	1	0	0	1	1	0	0	1	-0.21	0.44	1	0	0	1
SYT1	synaptotagmin I	7	hsa-let-7a, hsa-let-7e, hsa-let-7f, hsa-let-7g, hsa-miR-19b, hsa-miR-27a, hsa-miR-146a	-1.5	< 0.1	8	3	4	1	1	0	1	0	-0.17	0.83	1	0	1	0	0	0	0	0
CELSR3	cadherin, EGF LAG seven-pass G-type receptor 3 (flamingo homolog, Drosophila)	2	hsa-miR-30e, hsa-miR-211	-1.5	0.37	6	6	0	0	2	0	1	1
PHTF2	putative homeodomain transcription factor 2	3	hsa-miR-17, hsa-miR-19b, hsa-miR-30e	-1.5	0.34	4	3	0	1	1	0	0	1																															-0.28	0.34	1	0	0	1
SACS	spastic ataxia of Charlevoix-Saguenay (sacsin)	3	hsa-miR-17, hsa-miR-26a, hsa-miR-30e	-1.5	0.55	3	2	0	1	1	1	0	0																															-0.82	0.9	1	1	0	0
GOLGA1	golgi autoantigen, golgin subfamily a, 1	6	hsa-miR-16, hsa-miR-17, hsa-miR-27a, hsa-miR-30e, hsa-miR-195, hsa-miR-497	-1.5	0.48	6	4	1	1	5	0	5	0																					-0.4	0.56	1	1	0	0	1	0	1	0	-0.46	0.84	1	0	0	1
ADAM9	ADAM metallopeptidase domain 9 (meltrin gamma)	4	hsa-miR-17, hsa-miR-26a, hsa-miR-30e, hsa-miR-125b	-1.5	0.3	4	3	1	0	0	0	0	0																															-0.39	0.94	1	1	0	0
KIAA2018	KIAA2018	5	hsa-miR-17, hsa-miR-24, hsa-miR-26a, hsa-miR-27a, hsa-miR-29a	-1.5	0.7	5	4	0	1	6	0	6	0																															-0.13	0.96	1	1	0	0
COL1A2	collagen, type I, alpha 2	6	hsa-let-7a, hsa-let-7e, hsa-let-7f, hsa-let-7g, hsa-miR-26a, hsa-miR-29a	-1.49	0.4	7	6	1	0	0	0	0	0	-0.45	0.93	1	1	0	0	0	0	0	0
PBX3	pre-B-cell leukemia homeobox 3	6	hsa-let-7a, hsa-let-7e, hsa-let-7f, hsa-let-7g, hsa-miR-17, hsa-miR-101	-1.49	0.71	10	2	4	4	1	0	1	0	-0.39	0.99	2	0	1	1	0	0	0	0																					-0.52	0.85	1	1	0	0
PLEKHH1	pleckstrin homology domain containing, family H (with MyTH4 domain) member 1	9	hsa-let-7a, hsa-let-7e, hsa-let-7f, hsa-let-7g, hsa-miR-16, hsa-miR-26a, hsa-miR-27a, hsa-miR-195, hsa-miR-497	-1.49	0.54	9	1	0	8	4	0	3	1	-0.23	0.91	1	0	0	1	0	0	0	0											-0.18	0.54	1	0	0	1	0	0	0	0
N4BP1	NEDD4 binding protein 1	7	hsa-miR-16, hsa-miR-23a, hsa-miR-27a, hsa-miR-130a, hsa-miR-195, hsa-miR-218, hsa-miR-497	-1.49	0.39	7	5	0	2	3	0	0	3																					-0.62	0.9	1	1	0	0	1	0	0	1
SOS1	son of sevenless homolog 1 (Drosophila)	8	hsa-miR-16, hsa-miR-17, hsa-miR-23a, hsa-miR-27a, hsa-miR-30e, hsa-miR-195, hsa-miR-211, hsa-miR-497	-1.48	0.24	10	2	0	8	5	1	3	1																					-0.19	0.47	1	0	0	1	0	0	0	0	-0.37	0.85	1	0	0	1
TGOLN2	trans-golgi network protein 2	6	hsa-miR-17, hsa-miR-19b, hsa-miR-27a, hsa-miR-125b, hsa-miR-130a, hsa-miR-211	-1.48	0.17	6	1	0	5	6	0	2	4																															-0.19	0.9	1	0	0	1
REEP1	receptor accessory protein 1	10	hsa-let-7a, hsa-let-7e, hsa-let-7f, hsa-let-7g, hsa-miR-19b, hsa-miR-23a, hsa-miR-24, hsa-miR-30e, hsa-miR-130a, hsa-miR-211	-1.48	0.25	10	3	5	2	3	0	0	3	-0.13	0.9	1	0	1	0	0	0	0	0
RPS6KA5	ribosomal protein S6 kinase, 90kDa, polypeptide 5	3	hsa-miR-17, hsa-miR-27a, hsa-miR-211	-1.48	< 0.1	3	3	0	0	2	0	0	2																															-0.78	0.5	1	1	0	0
GDA	guanine deaminase	4	hsa-miR-17, hsa-miR-19b, hsa-miR-30e, hsa-miR-130a	-1.48	0.29	4	0	0	4	3	1	1	1																															-0.31	0.48	1	0	0	1
UCP3	uncoupling protein 3 (mitochondrial, proton carrier)	4	hsa-miR-17, hsa-miR-19b, hsa-miR-30e, hsa-miR-130a	-1.48	< 0.1	4	2	0	2	1	0	0	1																															-0.33	< 0.1	1	1	0	0
SNN	stannin	8	hsa-let-7a, hsa-let-7e, hsa-let-7f, hsa-let-7g, hsa-miR-24, hsa-miR-26a, hsa-miR-27a, hsa-miR-101	-1.48	0.31	9	2	2	5	2	0	2	0	-0.13	0.62	1	0	0	1	0	0	0	0
PTAR1	protein prenyltransferase alpha subunit repeat containing 1	7	hsa-let-7a, hsa-let-7e, hsa-let-7f, hsa-let-7g, hsa-miR-23a, hsa-miR-125b, hsa-miR-218	-1.47	0.13	8	1	6	1	12	1	10	1	-0.34	0.96	1	0	1	0	2	0	2	0
RSBN1	round spermatid basic protein 1	5	hsa-miR-16, hsa-miR-17, hsa-miR-23a, hsa-miR-195, hsa-miR-497	-1.47	0.2	5	3	1	1	5	0	0	5																					-0.55	0.52	1	1	0	0	1	0	0	1	-0.57	0.31	1	0	0	1
SBF2	SET binding factor 2	3	hsa-miR-19b, hsa-miR-24, hsa-miR-130a	-1.47	0.33	5	3	1	1	0	0	0	0
EIF2C1	eukaryotic translation initiation factor 2C, 1	12	hsa-let-7a, hsa-let-7e, hsa-let-7f, hsa-let-7g, hsa-miR-16, hsa-miR-17, hsa-miR-19b, hsa-miR-30e, hsa-miR-130a, hsa-miR-195, hsa-miR-218, hsa-miR-497	-1.47	0.71	14	1	6	7	6	0	1	5	-0.06	0.92	1	0	1	0	1	0	0	1											-0.12	0.71	1	0	0	1	0	0	0	0	-0.46	0.87	1	0	0	1
ATXN7L1	ataxin 7-like 1	7	hsa-miR-16, hsa-miR-17, hsa-miR-19b, hsa-miR-130a, hsa-miR-195, hsa-miR-211, hsa-miR-497	-1.47	0.24	11	6	1	4	3	0	3	0																					-0.53	0.83	2	1	0	1	1	0	1	0	-0.34	0.96	1	1	0	0
ARID3B	AT rich interactive domain 3B (BRIGHT-like)	7	hsa-let-7a, hsa-let-7e, hsa-let-7f, hsa-let-7g, hsa-miR-23a, hsa-miR-125b, hsa-miR-211	-1.47	0.15	25	2	17	6	3	0	0	3	-0.72	> 0.99	5	0	4	1	0	0	0	0
VAPA	VAMP (vesicle-associated membrane protein)-associated protein A, 33kDa	3	hsa-miR-19b, hsa-miR-23a, hsa-miR-30e	-1.47	0.35	4	1	1	2	5	1	2	2
ZAK	sterile alpha motif and leucine zipper containing kinase AZK	6	hsa-miR-16, hsa-miR-19b, hsa-miR-23a, hsa-miR-130a, hsa-miR-195, hsa-miR-497	-1.47	0.12	6	0	1	5	4	0	0	4																					-0.26	0.59	1	0	0	1	0	0	0	0
JARID1A	jumonji, AT rich interactive domain 1A	4	hsa-miR-24, hsa-miR-29a, hsa-miR-101, hsa-miR-218	-1.47	0.36	4	2	0	2	4	1	3	0
NOL4	nucleolar protein 4	5	hsa-miR-17, hsa-miR-19b, hsa-miR-23a, hsa-miR-27a, hsa-miR-130a	-1.47	0.35	5	1	0	4	0	0	0	0																															-0.24	0.64	1	0	0	1
LPHN2	latrophilin 2	7	hsa-miR-16, hsa-miR-19b, hsa-miR-23a, hsa-miR-27a, hsa-miR-101, hsa-miR-195, hsa-miR-497	-1.47	0.31	8	1	4	3	1	0	1	0																					-0.24	0.72	1	0	0	1	0	0	0	0
PAK6	p21 protein (Cdc42/Rac)-activated kinase 6	4	hsa-miR-19b, hsa-miR-23a, hsa-miR-27a, hsa-miR-130a	-1.47	0.15	5	3	0	2	0	0	0	0
DCUN1D4	DCN1, defective in cullin neddylation 1, domain containing 4 (S. cerevisiae)	6	hsa-miR-16, hsa-miR-27a, hsa-miR-29a, hsa-miR-130a, hsa-miR-195, hsa-miR-497	-1.47	0.47	7	2	0	5	3	0	3	0																					-0.19	0.75	1	0	0	1	0	0	0	0
RFXDC2	regulatory factor X domain containing 2	3	hsa-miR-29a, hsa-miR-30e, hsa-miR-130a	-1.47	0.26	4	3	0	1	1	0	1	0
RICTOR	rapamycin-insensitive companion of mTOR	10	hsa-let-7a, hsa-let-7e, hsa-let-7f, hsa-let-7g, hsa-miR-16, hsa-miR-19b, hsa-miR-195, hsa-miR-211, hsa-miR-218, hsa-miR-497	-1.46	0.27	15	5	5	5	0	0	0	0	-0.27	0.98	1	1	0	0	0	0	0	0											-0.29	0.92	2	0	1	1	0	0	0	0
UBL3	ubiquitin-like 3	6	hsa-miR-16, hsa-miR-19b, hsa-miR-23a, hsa-miR-195, hsa-miR-218, hsa-miR-497	-1.46	0.15	7	3	1	3	0	0	0	0																					-0.23	0.73	1	0	0	1	0	0	0	0
RAPGEF4	Rap guanine nucleotide exchange factor (GEF) 4	4	hsa-miR-17, hsa-miR-19b, hsa-miR-30e, hsa-miR-130a	-1.46	0.36	4	1	0	3	0	0	0	0																															-0.32	0.42	1	0	0	1
ST6GALNAC3	ST6 (alpha-N-acetyl-neuraminyl-2,3-beta-galactosyl-1,3)-N-acetylgalactosaminide alpha-2,6-sialyltransferase 3	2	hsa-miR-17, hsa-miR-27a	-1.46	0.88	2	2	0	0	4	0	2	2																															-0.57	0.96	1	1	0	0
ZNF831	zinc finger protein 831	5	hsa-miR-16, hsa-miR-19b, hsa-miR-195, hsa-miR-218, hsa-miR-497	-1.46	0.39	6	2	1	3	2	0	0	2																					-0.14	N/A	1	0	0	1	0	0	0	0
HLF	hepatic leukemia factor	10	hsa-let-7a, hsa-let-7e, hsa-let-7f, hsa-let-7g, hsa-miR-17, hsa-miR-19b, hsa-miR-29a, hsa-miR-30e, hsa-miR-130a, hsa-miR-218	-1.46	0.62	10	2	1	7	1	0	0	1	-0.1	0.79	1	0	0	1	0	0	0	0																					-0.37	0.97	1	1	0	0
C20orf194	chromosome 20 open reading frame 194	9	hsa-let-7a, hsa-let-7e, hsa-let-7f, hsa-let-7g, hsa-miR-19b, hsa-miR-27a, hsa-miR-101, hsa-miR-211, hsa-miR-218	-1.45	0.31	14	2	9	3	4	0	3	1	-0.25	> 0.99	2	0	2	0	0	0	0	0
NIPA1	non imprinted in Prader-Willi/Angelman syndrome 1	7	hsa-let-7a, hsa-let-7e, hsa-let-7f, hsa-let-7g, hsa-miR-19b, hsa-miR-26a, hsa-miR-125b	-1.45	0.28	7	2	0	5	6	1	5	0	-0.33	0.95	1	0	0	1	1	0	1	0
GOLT1B	golgi transport 1 homolog B (S. cerevisiae)	9	hsa-let-7a, hsa-let-7e, hsa-let-7f, hsa-let-7g, hsa-miR-16, hsa-miR-130a, hsa-miR-195, hsa-miR-218, hsa-miR-497	-1.45	0.48	9	4	1	4	2	0	0	2	-0.27	0.97	1	1	0	0	0	0	0	0											-0.27	0.71	1	0	0	1	0	0	0	0
ZC3H12C	zinc finger CCCH-type containing 12C	4	hsa-miR-17, hsa-miR-23a, hsa-miR-101, hsa-miR-130a	-1.45	0.27	5	0	3	2	4	0	3	1																															-0.48	0.98	2	0	0	2
NAP5	Nck-associated protein 5	4	hsa-miR-17, hsa-miR-19b, hsa-miR-29a, hsa-miR-130a	-1.45	0.42	4	1	0	3	0	0	0	0																															-0.33	0.47	1	0	0	1
KITLG	KIT ligand	3	hsa-miR-23a, hsa-miR-27a, hsa-miR-101	-1.45	0.29	3	1	1	1	4	0	3	1
KIAA1549	KIAA1549	13	hsa-let-7a, hsa-let-7e, hsa-let-7f, hsa-let-7g, hsa-miR-10a, hsa-miR-10b, hsa-miR-16, hsa-miR-27a, hsa-miR-29a, hsa-miR-30e, hsa-miR-195, hsa-miR-218, hsa-miR-497	-1.45	< 0.1	13	5	0	8	4	0	1	3	-0.04	0.94	1	0	0	1	0	0	0	0	-0.32	0.23	1	1	0	0	1	0	0	1	-0.21	0.74	1	0	0	1	0	0	0	0
NUP210	nucleoporin 210kDa	7	hsa-miR-16, hsa-miR-24, hsa-miR-26a, hsa-miR-27a, hsa-miR-125b, hsa-miR-195, hsa-miR-497	-1.45	< 0.1	7	6	0	1	2	1	1	0																					-0.18	< 0.1	1	1	0	0	0	0	0	0
NUS1	nuclear undecaprenyl pyrophosphate synthase 1 homolog (S. cerevisiae)	4	hsa-miR-19b, hsa-miR-26a, hsa-miR-30e, hsa-miR-130a	-1.45	0.42	5	1	1	3	5	1	2	2
AFF1	AF4/FMR2 family, member 1	3	hsa-miR-17, hsa-miR-19b, hsa-miR-23a	-1.45	0.29	4	2	0	2	4	0	3	1																															-0.34	0.89	1	0	0	1
C8orf4	chromosome 8 open reading frame 4	4	hsa-miR-19b, hsa-miR-27a, hsa-miR-30e, hsa-miR-101	-1.44	0.5	4	1	1	2	1	0	0	1
MEGF9	multiple EGF-like-domains 9	5	hsa-miR-26a, hsa-miR-30e, hsa-miR-101, hsa-miR-125b, hsa-miR-218	-1.44	0.31	6	0	2	4	3	0	2	1
CCDC117	coiled-coil domain containing 117	3	hsa-miR-24, hsa-miR-29a, hsa-miR-30e	-1.44	0.54	4	1	0	3	3	1	2	0
IKZF2	IKAROS family zinc finger 2 (Helios)	7	hsa-let-7a, hsa-let-7e, hsa-let-7f, hsa-let-7g, hsa-miR-27a, hsa-miR-30e, hsa-miR-101	-1.44	0.65	11	0	8	3	4	1	1	2	-0.22	0.97	2	0	2	0	0	0	0	0
CBFB	core-binding factor, beta subunit	4	hsa-miR-19b, hsa-miR-27a, hsa-miR-30e, hsa-miR-130a	-1.44	0.23	4	2	0	2	1	0	1	0
PKNOX1	PBX/knotted 1 homeobox 1	4	hsa-miR-17, hsa-miR-19b, hsa-miR-23a, hsa-miR-101	-1.44	0.31	5	2	1	2	0	0	0	0																															-0.42	0.92	2	0	0	2
VGLL3	vestigial like 3 (Drosophila)	7	hsa-let-7a, hsa-let-7e, hsa-let-7f, hsa-let-7g, hsa-miR-23a, hsa-miR-24, hsa-miR-130a	-1.44	0.56	8	1	5	2	3	1	2	0	-0.13	0.93	1	0	1	0	0	0	0	0
SOBP	sine oculis binding protein homolog (Drosophila)	7	hsa-miR-10a, hsa-miR-10b, hsa-miR-16, hsa-miR-17, hsa-miR-30e, hsa-miR-195, hsa-miR-497	-1.44	0.37	9	7	0	2	0	0	0	0											-0.58	0.37	2	2	0	0	0	0	0	0	-0.4	0.82	1	1	0	0	0	0	0	0	-0.24	0.75	1	0	0	1
FRMD6	FERM domain containing 6	4	hsa-miR-17, hsa-miR-19b, hsa-miR-27a, hsa-miR-130a	-1.44	0.19	4	2	1	1	1	0	1	0																															-0.58	0.91	1	1	0	0
C18orf1	chromosome 18 open reading frame 1	5	hsa-miR-27a, hsa-miR-29a, hsa-miR-101, hsa-miR-130a, hsa-miR-218	-1.44	0.31	6	2	3	1	2	0	1	1
FMR1	fragile X mental retardation 1	3	hsa-miR-23a, hsa-miR-101, hsa-miR-130a	-1.43	0.27	3	1	1	1	3	0	2	1
TAOK1	TAO kinase 1	3	hsa-miR-24, hsa-miR-27a, hsa-miR-30e	-1.43	0.39	4	2	0	2	1	0	1	0
NEK6	NIMA (never in mitosis gene a)-related kinase 6	4	hsa-miR-23a, hsa-miR-26a, hsa-miR-27a, hsa-miR-211	-1.43	0.2	5	3	0	2	0	0	0	0
TMEM50B	transmembrane protein 50B	3	hsa-miR-17, hsa-miR-24, hsa-miR-130a	-1.43	0.46	4	2	0	2	2	0	0	2																															-0.31	0.46	1	0	0	1
USP25	ubiquitin specific peptidase 25	7	hsa-miR-10a, hsa-miR-10b, hsa-miR-16, hsa-miR-26a, hsa-miR-27a, hsa-miR-195, hsa-miR-497	-1.43	< 0.1	7	5	0	2	0	0	0	0											-0.2	< 0.1	1	0	0	1	0	0	0	0	-0.47	0.89	1	1	0	0	0	0	0	0
MAGI3	membrane associated guanylate kinase, WW and PDZ domain containing 3	3	hsa-miR-17, hsa-miR-27a, hsa-miR-30e	-1.43	0.16	3	3	0	0	3	0	1	2																															-0.73	0.44	1	1	0	0
HOXA3	homeobox A3	7	hsa-miR-10a, hsa-miR-10b, hsa-miR-16, hsa-miR-23a, hsa-miR-130a, hsa-miR-195, hsa-miR-497	-1.43	0.55	7	3	0	4	0	0	0	0											-0.44	0.55	1	1	0	0	0	0	0	0	-0.21	0.75	1	0	0	1	0	0	0	0
BTG2	BTG family, member 2	11	hsa-let-7a, hsa-let-7e, hsa-let-7f, hsa-let-7g, hsa-miR-16, hsa-miR-27a, hsa-miR-29a, hsa-miR-146a, hsa-miR-195, hsa-miR-218, hsa-miR-497	-1.43	< 0.1	15	3	6	6	1	0	0	1	-0.08	0.89	1	0	1	0	0	0	0	0											-0.26	0.8	2	0	0	2	0	0	0	0
MTMR12	myotubularin related protein 12	8	hsa-let-7a, hsa-let-7e, hsa-let-7f, hsa-let-7g, hsa-miR-19b, hsa-miR-101, hsa-miR-130a, hsa-miR-218	-1.43	0.31	8	1	5	2	1	0	0	1	-0.09	0.87	1	0	1	0	0	0	0	0
STX6	syntaxin 6	5	hsa-miR-17, hsa-miR-24, hsa-miR-27a, hsa-miR-30e, hsa-miR-130a	-1.43	0.44	5	2	1	2	2	1	0	1																															-0.22	0.59	1	0	0	1
FGD6	FYVE, RhoGEF and PH domain containing 6	6	hsa-let-7a, hsa-let-7e, hsa-let-7f, hsa-let-7g, hsa-miR-27a, hsa-miR-30e	-1.42	0.75	6	5	0	1	2	0	0	2	-0.35	0.98	1	1	0	0	0	0	0	0
PHF17	PHD finger protein 17	4	hsa-miR-19b, hsa-miR-23a, hsa-miR-130a, hsa-miR-218	-1.42	0.12	4	2	1	1	2	0	0	2
C2CD2	C2 calcium-dependent domain containing 2	3	hsa-miR-17, hsa-miR-27a, hsa-miR-211	-1.42	< 0.1	4	4	0	0	4	1	3	0																															-0.88	0.98	2	2	0	0
TRIM71	tripartite motif-containing 71	5	hsa-let-7a, hsa-let-7e, hsa-let-7f, hsa-let-7g, hsa-miR-125b	-1.42	0.64	9	9	0	0	0	0	0	0	-0.91	> 0.99	2	2	0	0	0	0	0	0
USP15	ubiquitin specific peptidase 15	5	hsa-miR-16, hsa-miR-26a, hsa-miR-30e, hsa-miR-195, hsa-miR-497	-1.42	0.73	8	1	1	6	1	0	1	0																					-0.67	0.84	2	0	0	2	0	0	0	0
VASH2	vasohibin 2	7	hsa-let-7a, hsa-let-7e, hsa-let-7f, hsa-let-7g, hsa-miR-17, hsa-miR-29a, hsa-miR-218	-1.42	0.8	7	2	4	1	2	0	0	2	-0.16	0.93	1	0	1	0	0	0	0	0																					-0.61	0.93	1	1	0	0
CD2AP	CD2-associated protein	6	hsa-miR-16, hsa-miR-27a, hsa-miR-30e, hsa-miR-130a, hsa-miR-195, hsa-miR-497	-1.42	0.41	6	5	0	1	0	0	0	0																					-0.49	0.84	1	1	0	0	0	0	0	0
AGPAT3	1-acylglycerol-3-phosphate O-acyltransferase 3	9	hsa-miR-10a, hsa-miR-10b, hsa-miR-16, hsa-miR-24, hsa-miR-27a, hsa-miR-130a, hsa-miR-195, hsa-miR-218, hsa-miR-497	-1.42	0.39	9	1	2	6	7	1	5	1											-0.16	0.58	1	0	0	1	0	0	0	0	-0.34	0.56	1	0	0	1	1	0	1	0
RAB5A	RAB5A, member RAS oncogene family	2	hsa-miR-101, hsa-miR-130a	-1.42	0.43	2	2	0	0	2	0	1	1
SHANK2	SH3 and multiple ankyrin repeat domains 2	4	hsa-miR-17, hsa-miR-101, hsa-miR-130a, hsa-miR-218	-1.42	0.52	7	3	2	2	1	0	0	1																															-0.18	0.89	1	0	0	1
ADAMTS5	ADAM metallopeptidase with thrombospondin type 1 motif, 5 (aggrecanase-2)	12	hsa-let-7a, hsa-let-7e, hsa-let-7f, hsa-let-7g, hsa-miR-16, hsa-miR-17, hsa-miR-23a, hsa-miR-27a, hsa-miR-29a, hsa-miR-30e, hsa-miR-195, hsa-miR-497	-1.42	0.23	13	0	4	9	4	0	2	2	-0.13	0.95	1	0	0	1	0	0	0	0											-0.26	0.75	1	0	0	1	0	0	0	0	-0.13	0.51	1	0	1	0
ARHGAP20	Rho GTPase activating protein 20	8	hsa-let-7a, hsa-let-7e, hsa-let-7f, hsa-let-7g, hsa-miR-16, hsa-miR-23a, hsa-miR-195, hsa-miR-497	-1.41	0.76	9	4	1	4	2	0	1	1	-0.14	0.92	1	0	0	1	0	0	0	0											-0.42	0.9	1	1	0	0	0	0	0	0
TMEM65	transmembrane protein 65	6	hsa-let-7a, hsa-let-7e, hsa-let-7f, hsa-let-7g, hsa-miR-29a, hsa-miR-101	-1.41	0.5	8	1	4	3	0	0	0	0	-0.26	0.94	1	0	1	0	0	0	0	0
SYT10	synaptotagmin X	5	hsa-miR-16, hsa-miR-26a, hsa-miR-130a, hsa-miR-195, hsa-miR-497	-1.41	0.46	5	4	0	1	1	0	1	0																					-0.52	0.55	1	1	0	0	0	0	0	0
MDGA2	MAM domain containing glycosylphosphatidylinositol anchor 2	4	hsa-miR-10a, hsa-miR-10b, hsa-miR-130a, hsa-miR-218	-1.41	0.32	5	4	0	1	1	0	1	0											-0.36	0.32	1	1	0	0	0	0	0	0
MEIS2	Meis homeobox 2	8	hsa-let-7a, hsa-let-7e, hsa-let-7f, hsa-let-7g, hsa-miR-23a, hsa-miR-27a, hsa-miR-30e, hsa-miR-101	-1.41	0.44	9	1	6	2	0	0	0	0	-0.21	0.81	1	0	1	0	0	0	0	0
ZNF608	zinc finger protein 608	3	hsa-miR-26a, hsa-miR-27a, hsa-miR-30e	-1.41	0.36	3	2	0	1	1	0	1	0
SPATA2	spermatogenesis associated 2	8	hsa-let-7a, hsa-let-7e, hsa-let-7f, hsa-let-7g, hsa-miR-19b, hsa-miR-27a, hsa-miR-101, hsa-miR-130a	-1.41	< 0.1	9	3	0	6	1	0	0	1	-0.12	0.89	1	0	0	1	0	0	0	0
RALGPS1	Ral GEF with PH domain and SH3 binding motif 1	10	hsa-let-7a, hsa-let-7e, hsa-let-7f, hsa-let-7g, hsa-miR-19b, hsa-miR-27a, hsa-miR-29a, hsa-miR-30e, hsa-miR-101, hsa-miR-130a	-1.41	0.28	10	1	6	3	0	0	0	0	-0.14	0.94	1	0	1	0	0	0	0	0
ZMYND11	zinc finger, MYND domain containing 11	3	hsa-miR-10a, hsa-miR-10b, hsa-miR-19b	-1.41	0.39	6	2	1	3	0	0	0	0											-0.17	0.39	1	0	0	1	0	0	0	0
LPP	LIM domain containing preferred translocation partner in lipoma	7	hsa-miR-16, hsa-miR-19b, hsa-miR-23a, hsa-miR-30e, hsa-miR-125b, hsa-miR-195, hsa-miR-497	-1.41	0.52	7	3	4	0	3	1	1	1																					-0.01	0.78	1	0	1	0	0	0	0	0
MET	met proto-oncogene (hepatocyte growth factor receptor)	4	hsa-miR-23a, hsa-miR-27a, hsa-miR-101, hsa-miR-130a	-1.41	0.31	4	3	1	0	1	1	0	0
PCGF5	polycomb group ring finger 5	6	hsa-miR-16, hsa-miR-19b, hsa-miR-30e, hsa-miR-130a, hsa-miR-195, hsa-miR-497	-1.41	0.72	9	0	2	7	5	0	1	4																					-0.58	0.89	2	0	0	2	1	0	0	1
UNKL	unkempt homolog (Drosophila)-like	5	hsa-miR-17, hsa-miR-27a, hsa-miR-29a, hsa-miR-30e, hsa-miR-101	-1.4	0.41	5	1	1	3	1	0	0	1																															-0.22	0.9	1	0	0	1
ST8SIA1	ST8 alpha-N-acetyl-neuraminide alpha-2,8-sialyltransferase 1	7	hsa-let-7a, hsa-let-7e, hsa-let-7f, hsa-let-7g, hsa-miR-10a, hsa-miR-10b, hsa-miR-23a	-1.4	0.14	7	1	2	4	4	1	1	2	-0.31	0.92	1	0	0	1	0	0	0	0	-0.26	0.14	1	0	1	0	0	0	0	0
LIMCH1	LIM and calponin homology domains 1	2	hsa-miR-19b, hsa-miR-30e	-1.4	0.94	5	3	2	0	0	0	0	0
C11orf30	chromosome 11 open reading frame 30	3	hsa-miR-17, hsa-miR-29a, hsa-miR-101	-1.4	0.66	4	2	0	2	0	0	0	0																															-0.66	0.98	2	1	0	1
C1orf173	chromosome 1 open reading frame 173	3	hsa-miR-17, hsa-miR-27a, hsa-miR-30e	-1.4	0.31	3	2	0	1	2	0	2	0																															-0.24	0.31	1	0	0	1
BNC2	basonuclin 2	8	hsa-let-7a, hsa-let-7e, hsa-let-7f, hsa-let-7g, hsa-miR-17, hsa-miR-19b, hsa-miR-23a, hsa-miR-30e	-1.4	0.77	10	3	5	2	3	0	1	2	-0.11	0.84	1	0	1	0	0	0	0	0																					-0.4	0.99	3	0	1	2
SLC24A4	solute carrier family 24 (sodium/potassium/calcium exchanger), member 4	5	hsa-miR-17, hsa-miR-19b, hsa-miR-26a, hsa-miR-29a, hsa-miR-218	-1.4	0.67	5	2	1	2	3	0	3	0																															-0.33	0.67	1	0	0	1
DYRK1A	dual-specificity tyrosine-(Y)-phosphorylation regulated kinase 1A	10	hsa-let-7a, hsa-let-7e, hsa-let-7f, hsa-let-7g, hsa-miR-17, hsa-miR-23a, hsa-miR-26a, hsa-miR-27a, hsa-miR-101, hsa-miR-211	-1.39	< 0.1	11	2	2	7	2	0	1	1	-0.19	0.79	1	0	0	1	0	0	0	0																					-0.12	0.73	1	0	0	1
HAS3	hyaluronan synthase 3	6	hsa-miR-10a, hsa-miR-10b, hsa-miR-24, hsa-miR-26a, hsa-miR-29a, hsa-miR-211	-1.39	< 0.1	8	3	1	4	3	0	1	2											-0.26	0.56	1	0	0	1	1	0	0	1
RASSF2	Ras association (RalGDS/AF-6) domain family member 2	6	hsa-miR-16, hsa-miR-17, hsa-miR-130a, hsa-miR-195, hsa-miR-218, hsa-miR-497	-1.39	< 0.1	7	3	0	4	3	0	2	1																					-0.15	0.46	1	0	0	1	0	0	0	0	-0.55	0.74	1	0	0	1
RAB15	RAB15, member RAS onocogene family	7	hsa-let-7a, hsa-let-7e, hsa-let-7f, hsa-let-7g, hsa-miR-29a, hsa-miR-30e, hsa-miR-101	-1.39	0.32	9	1	0	8	10	1	0	9	-0.18	0.87	1	0	0	1	2	0	0	2
CTCF	CCCTC-binding factor (zinc finger protein)	3	hsa-miR-23a, hsa-miR-27a, hsa-miR-101	-1.39	< 0.1	3	2	0	1	1	0	0	1
GPAM	glycerol-3-phosphate acyltransferase, mitochondrial	3	hsa-miR-27a, hsa-miR-29a, hsa-miR-218	-1.39	0.64	4	0	0	4	2	1	1	0
FBXL11	F-box and leucine-rich repeat protein 11	5	hsa-miR-17, hsa-miR-19b, hsa-miR-29a, hsa-miR-130a, hsa-miR-211	-1.39	0.26	8	1	0	7	1	0	0	1																															-0.3	0.92	1	1	0	0
TBC1D9	TBC1 domain family, member 9 (with GRAM domain)	5	hsa-miR-16, hsa-miR-17, hsa-miR-23a, hsa-miR-195, hsa-miR-497	-1.39	0.42	6	1	1	4	1	0	1	0																					-0.31	0.61	1	0	0	1	0	0	0	0	-0.61	0.93	2	0	1	1
ATG16L1	ATG16 autophagy related 16-like 1 (S. cerevisiae)	7	hsa-let-7a, hsa-let-7e, hsa-let-7f, hsa-let-7g, hsa-miR-17, hsa-miR-19b, hsa-miR-130a	-1.39	0.89	7	1	4	2	1	0	1	0	-0.03	0.89	1	0	1	0	0	0	0	0																					-0.6	0.97	1	1	0	0
FLJ36031	hypothetical protein FLJ36031	10	hsa-let-7a, hsa-let-7e, hsa-let-7f, hsa-let-7g, hsa-miR-10a, hsa-miR-10b, hsa-miR-17, hsa-miR-30e, hsa-miR-125b, hsa-miR-130a	-1.39	0.4	10	7	2	1	0	0	0	0	-0.31	0.98	1	1	0	0	0	0	0	0	-0.07	0.4	1	0	1	0	0	0	0	0											-0.29	0.94	1	1	0	0
FRS2	fibroblast growth factor receptor substrate 2	14	hsa-let-7a, hsa-let-7e, hsa-let-7f, hsa-let-7g, hsa-miR-10a, hsa-miR-10b, hsa-miR-16, hsa-miR-17, hsa-miR-19b, hsa-miR-30e, hsa-miR-101, hsa-miR-195, hsa-miR-211, hsa-miR-497	-1.38	0.31	15	3	5	7	2	0	2	0	-0.14	0.81	1	0	1	0	0	0	0	0	-0.14	0.48	1	0	0	1	0	0	0	0	-0.18	0.71	1	0	0	1	0	0	0	0	-0.38	> 0.99	2	2	0	0
C2orf69	chromosome 2 open reading frame 69	2	hsa-miR-17, hsa-miR-23a	-1.38	0.32	2	1	0	1	3	0	1	2																															-0.3	0.62	1	0	0	1
CLIP4	CAP-GLY domain containing linker protein family, member 4	3	hsa-miR-17, hsa-miR-19b, hsa-miR-211	-1.38	0.13	5	3	0	2	0	0	0	0																															-0.53	0.93	2	0	0	2
CLDN12	claudin 12	8	hsa-let-7a, hsa-let-7e, hsa-let-7f, hsa-let-7g, hsa-miR-16, hsa-miR-23a, hsa-miR-195, hsa-miR-497	-1.38	0.47	8	8	0	0	0	0	0	0	-0.39	0.95	1	1	0	0	0	0	0	0											-0.42	0.82	1	1	0	0	0	0	0	0
ULK2	unc-51-like kinase 2 (C. elegans)	6	hsa-let-7a, hsa-let-7e, hsa-let-7f, hsa-let-7g, hsa-miR-26a, hsa-miR-130a	-1.38	0.73	6	2	0	4	1	0	0	1	-0.32	0.86	1	0	0	1	0	0	0	0
ASPN	asporin	2	hsa-miR-26a, hsa-miR-101	-1.38	0.64	3	3	0	0	0	0	0	0
ARL4A	ADP-ribosylation factor-like 4A	4	hsa-miR-17, hsa-miR-29a, hsa-miR-30e, hsa-miR-130a	-1.38	0.64	4	1	1	2	2	1	0	1																															-0.43	0.67	1	0	0	1
MARK1	MAP/microtubule affinity-regulating kinase 1	3	hsa-miR-26a, hsa-miR-30e, hsa-miR-101	-1.38	0.46	3	3	0	0	2	0	2	0
JAZF1	JAZF zinc finger 1	5	hsa-miR-17, hsa-miR-19b, hsa-miR-23a, hsa-miR-29a, hsa-miR-146a	-1.38	< 0.1	5	1	1	3	0	0	0	0																															-0.24	0.73	1	0	0	1
RBM47	RNA binding motif protein 47	4	hsa-miR-23a, hsa-miR-26a, hsa-miR-101, hsa-miR-218	-1.38	0.31	5	2	2	1	0	0	0	0
MAPK6	mitogen-activated protein kinase 6	6	hsa-let-7a, hsa-let-7e, hsa-let-7f, hsa-let-7g, hsa-miR-19b, hsa-miR-26a	-1.37	0.64	6	6	0	0	0	0	0	0	-0.41	0.89	1	1	0	0	0	0	0	0
PPP1R12A	protein phosphatase 1, regulatory (inhibitor) subunit 12A	3	hsa-miR-19b, hsa-miR-23a, hsa-miR-30e	-1.37	0.45	3	2	1	0	2	0	1	1
ZFPM2	zinc finger protein, multitype 2	3	hsa-miR-17, hsa-miR-19b, hsa-miR-130a	-1.37	0.65	5	1	0	4	0	0	0	0																															-0.43	0.65	1	1	0	0
CPEB1	cytoplasmic polyadenylation element binding protein 1	7	hsa-let-7a, hsa-let-7e, hsa-let-7f, hsa-let-7g, hsa-miR-19b, hsa-miR-101, hsa-miR-130a	-1.37	0.31	8	4	1	3	1	0	1	0	-0.42	0.88	1	1	0	0	0	0	0	0
ADAMTSL3	ADAMTS-like 3	6	hsa-miR-16, hsa-miR-19b, hsa-miR-27a, hsa-miR-101, hsa-miR-195, hsa-miR-497	-1.37	0.57	7	1	3	3	2	0	2	0																					-0.27	0.72	1	0	0	1	0	0	0	0
ZFYVE9	zinc finger, FYVE domain containing 9	3	hsa-miR-17, hsa-miR-19b, hsa-miR-130a	-1.37	0.81	3	1	0	2	1	0	0	1																															-0.5	0.95	1	1	0	0
USP46	ubiquitin specific peptidase 46	5	hsa-miR-10a, hsa-miR-10b, hsa-miR-17, hsa-miR-23a, hsa-miR-27a	-1.37	0.48	5	3	0	2	3	0	0	3											-0.35	0.52	1	0	0	1	1	0	0	1											-0.44	0.92	1	1	0	0
CSMD1	CUB and Sushi multiple domains 1	7	hsa-miR-10a, hsa-miR-10b, hsa-miR-16, hsa-miR-19b, hsa-miR-130a, hsa-miR-195, hsa-miR-497	-1.37	0.58	7	1	0	6	2	0	0	2											-0.45	0.58	1	0	0	1	1	0	0	1	-0.21	0.74	1	0	0	1	0	0	0	0
ANKS1A	ankyrin repeat and sterile alpha motif domain containing 1A	6	hsa-miR-16, hsa-miR-26a, hsa-miR-27a, hsa-miR-101, hsa-miR-195, hsa-miR-497	-1.37	0.31	6	2	4	0	8	0	1	7																					-0.37	0.83	1	0	1	0	2	0	0	2
COL3A1	collagen, type III, alpha 1	5	hsa-let-7a, hsa-let-7e, hsa-let-7f, hsa-let-7g, hsa-miR-29a	-1.37	0.93	6	6	0	0	0	0	0	0	-0.42	0.93	1	1	0	0	0	0	0	0
MTDH	metadherin	2	hsa-miR-26a, hsa-miR-30e	-1.37	0.54	3	3	0	0	1	0	1	0
RAB22A	RAB22A, member RAS oncogene family	8	hsa-let-7a, hsa-let-7e, hsa-let-7f, hsa-let-7g, hsa-miR-17, hsa-miR-30e, hsa-miR-125b, hsa-miR-211	-1.36	0.77	10	3	0	7	4	1	1	2	-0.21	0.77	1	0	0	1	0	0	0	0																					-0.62	> 0.99	2	0	0	2
RARB	retinoic acid receptor, beta	6	hsa-miR-16, hsa-miR-17, hsa-miR-29a, hsa-miR-30e, hsa-miR-195, hsa-miR-497	-1.36	0.31	7	0	1	6	0	0	0	0																					-0.39	0.58	1	0	0	1	0	0	0	0	-0.17	0.31	1	0	1	0
FBXO45	F-box protein 45	7	hsa-let-7a, hsa-let-7e, hsa-let-7f, hsa-let-7g, hsa-miR-27a, hsa-miR-30e, hsa-miR-125b	-1.36	< 0.1	7	6	0	1	3	0	3	0	-0.15	0.9	1	1	0	0	0	0	0	0
DLG2	discs, large homolog 2, chapsyn-110 (Drosophila)	5	hsa-miR-23a, hsa-miR-29a, hsa-miR-30e, hsa-miR-130a, hsa-miR-218	-1.36	0.58	6	3	1	2	4	0	2	2
TANC2	tetratricopeptide repeat, ankyrin repeat and coiled-coil containing 2	8	hsa-miR-17, hsa-miR-23a, hsa-miR-26a, hsa-miR-101, hsa-miR-130a, hsa-miR-146a, hsa-miR-211, hsa-miR-218	-1.36	< 0.1	10	7	2	1	2	0	2	0																															-0.18	0.96	1	1	0	0
SYT4	synaptotagmin IV	4	hsa-miR-16, hsa-miR-23a, hsa-miR-195, hsa-miR-497	-1.36	< 0.1	4	1	0	3	2	0	0	2																					-0.35	0.75	1	0	0	1	0	0	0	0
EZH1	enhancer of zeste homolog 1 (Drosophila)	8	hsa-let-7a, hsa-let-7e, hsa-let-7f, hsa-let-7g, hsa-miR-16, hsa-miR-17, hsa-miR-195, hsa-miR-497	-1.36	0.83	12	5	0	7	0	0	0	0	-0.15	0.83	1	0	0	1	0	0	0	0											-0.45	0.93	2	1	0	1	0	0	0	0	-0.76	> 0.99	2	2	0	0
SATB1	SATB homeobox 1	3	hsa-miR-19b, hsa-miR-23a, hsa-miR-30e	-1.36	0.55	4	2	2	0	0	0	0	0
C1orf9	chromosome 1 open reading frame 9	6	hsa-miR-16, hsa-miR-17, hsa-miR-23a, hsa-miR-27a, hsa-miR-195, hsa-miR-497	-1.36	0.12	6	1	0	5	0	0	0	0																					-0.31	0.47	1	0	0	1	0	0	0	0	-0.31	0.54	1	0	0	1
EREG	epiregulin	3	hsa-miR-17, hsa-miR-19b, hsa-miR-130a	-1.36	0.3	4	0	0	4	0	0	0	0																															-0.37	0.83	1	0	0	1
DPYSL2	dihydropyrimidinase-like 2	4	hsa-miR-17, hsa-miR-29a, hsa-miR-30e, hsa-miR-130a	-1.36	0.64	4	2	0	2	1	0	0	1																															-0.41	0.9	1	0	0	1
METAP2	methionyl aminopeptidase 2	3	hsa-miR-26a, hsa-miR-29a, hsa-miR-30e	-1.36	0.25	3	3	0	0	0	0	0	0
SLC1A1	solute carrier family 1 (neuronal/epithelial high affinity glutamate transporter, system Xag), member 1	3	hsa-miR-23a, hsa-miR-26a, hsa-miR-101	-1.36	0.45	3	3	0	0	1	1	0	0
SPEN	spen homolog, transcriptional regulator (Drosophila)	6	hsa-miR-16, hsa-miR-19b, hsa-miR-30e, hsa-miR-130a, hsa-miR-195, hsa-miR-497	-1.36	0.61	7	5	1	1	0	0	0	0																					-0.27	0.61	1	1	0	0	0	0	0	0
KLF13	Kruppel-like factor 13	4	hsa-miR-19b, hsa-miR-30e, hsa-miR-125b, hsa-miR-130a	-1.36	0.9	5	1	2	2	2	0	0	2
INSIG1	insulin induced gene 1	5	hsa-miR-19b, hsa-miR-24, hsa-miR-29a, hsa-miR-130a, hsa-miR-218	-1.36	0.57	5	0	1	4	1	0	1	0
SCN1A	sodium channel, voltage-gated, type I, alpha subunit	2	hsa-miR-17, hsa-miR-30e	-1.35	< 0.1	2	2	0	0	3	0	2	1																															-0.88	< 0.1	1	1	0	0
KLF10	Kruppel-like factor 10	3	hsa-miR-17, hsa-miR-19b, hsa-miR-30e	-1.35	0.21	3	2	0	1	0	0	0	0																															-0.31	0.21	1	0	0	1
XIAP	X-linked inhibitor of apoptosis	3	hsa-miR-17, hsa-miR-23a, hsa-miR-27a	-1.35	0.5	4	1	2	1	7	1	4	2																															-0.19	0.5	1	0	1	0
ZBTB4	zinc finger and BTB domain containing 4	3	hsa-miR-17, hsa-miR-19b, hsa-miR-130a	-1.35	0.94	7	3	0	4	1	0	0	1																															-0.54	0.98	2	1	0	1
KIAA0746	KIAA0746 protein	6	hsa-miR-16, hsa-miR-19b, hsa-miR-30e, hsa-miR-130a, hsa-miR-195, hsa-miR-497	-1.35	0.37	6	4	1	1	0	0	0	0																					-0.45	0.37	1	1	0	0	0	0	0	0
TEGT	testis enhanced gene transcript (BAX inhibitor 1)	4	hsa-miR-17, hsa-miR-19b, hsa-miR-27a, hsa-miR-125b	-1.35	0.42	4	4	0	0	0	0	0	0																															-0.34	0.61	1	1	0	0
EGR3	early growth response 3	10	hsa-let-7a, hsa-let-7e, hsa-let-7f, hsa-let-7g, hsa-miR-17, hsa-miR-19b, hsa-miR-23a, hsa-miR-27a, hsa-miR-101, hsa-miR-130a	-1.35	0.12	11	4	2	5	0	0	0	0	-0.03	0.22	1	1	0	0	0	0	0	0																					-0.13	0.12	1	0	1	0
CHORDC1	cysteine and histidine-rich domain (CHORD)-containing 1	4	hsa-miR-16, hsa-miR-26a, hsa-miR-195, hsa-miR-497	-1.35	0.4	5	2	0	3	1	1	0	0																					-0.21	0.74	1	0	0	1	0	0	0	0
ERBB3	v-erb-b2 erythroblastic leukemia viral oncogene homolog 3 (avian)	4	hsa-miR-17, hsa-miR-19b, hsa-miR-24, hsa-miR-130a	-1.35	0.51	4	0	0	4	3	0	1	2																															-0.41	0.82	1	0	0	1
FNDC3B	fibronectin type III domain containing 3B	11	hsa-let-7a, hsa-let-7e, hsa-let-7f, hsa-let-7g, hsa-miR-16, hsa-miR-17, hsa-miR-19b, hsa-miR-30e, hsa-miR-125b, hsa-miR-195, hsa-miR-497	-1.35	< 0.1	15	5	10	0	1	0	1	0	-0.2	0.96	2	0	2	0	0	0	0	0											-0.29	0.42	1	1	0	0	0	0	0	0	-0.35	< 0.1	1	1	0	0
CDC40	cell division cycle 40 homolog (S. cerevisiae)	2	hsa-miR-17, hsa-miR-23a	-1.34	0.68	2	2	0	0	2	1	0	1																															-0.44	0.85	1	1	0	0
ADAMTS18	ADAM metallopeptidase with thrombospondin type 1 motif, 18	7	hsa-miR-16, hsa-miR-19b, hsa-miR-26a, hsa-miR-29a, hsa-miR-130a, hsa-miR-195, hsa-miR-497	-1.34	0.66	8	0	2	6	1	0	0	1																					-0.16	0.75	1	0	0	1	0	0	0	0
APPL1	adaptor protein, phosphotyrosine interaction, PH domain and leucine zipper containing 1	4	hsa-miR-17, hsa-miR-19b, hsa-miR-130a, hsa-miR-146a	-1.34	< 0.1	4	2	1	1	1	0	1	0																															-0.33	0.4	1	0	1	0
SNX27	sorting nexin family member 27	6	hsa-miR-19b, hsa-miR-23a, hsa-miR-24, hsa-miR-30e, hsa-miR-125b, hsa-miR-130a	-1.34	0.39	7	1	2	4	4	0	3	1
SOX4	SRY (sex determining region Y)-box 4	5	hsa-miR-17, hsa-miR-19b, hsa-miR-30e, hsa-miR-130a, hsa-miR-211	-1.34	0.27	5	1	0	4	2	1	0	1																															-0.3	0.73	1	0	0	1
FAM175B	family with sequence similarity 175, member B	5	hsa-miR-23a, hsa-miR-24, hsa-miR-130a, hsa-miR-211, hsa-miR-218	-1.34	0.19	5	3	1	1	1	0	0	1
KATNAL1	katanin p60 subunit A-like 1	8	hsa-let-7a, hsa-let-7e, hsa-let-7f, hsa-let-7g, hsa-miR-16, hsa-miR-19b, hsa-miR-195, hsa-miR-497	-1.34	0.34	8	7	0	1	7	0	1	6	-0.31	0.97	1	1	0	0	1	0	0	1											-0.41	0.4	1	1	0	0	0	0	0	0
QSER1	glutamine and serine rich 1	3	hsa-miR-23a, hsa-miR-130a, hsa-miR-218	-1.34	0.42	3	1	1	1	2	1	0	1
OTUD3	OTU domain containing 3	7	hsa-let-7a, hsa-let-7e, hsa-let-7f, hsa-let-7g, hsa-miR-17, hsa-miR-101, hsa-miR-130a	-1.34	0.51	7	2	5	0	1	0	0	1	-0.02	0.81	1	0	1	0	0	0	0	0																					-0.19	0.51	1	0	1	0
S1PR1	sphingosine-1-phosphate receptor 1	3	hsa-miR-19b, hsa-miR-24, hsa-miR-130a	-1.34	0.57	4	2	0	2	0	0	0	0
SLC11A2	solute carrier family 11 (proton-coupled divalent metal ion transporters), member 2	4	hsa-miR-16, hsa-miR-19b, hsa-miR-195, hsa-miR-497	-1.34	0.73	7	3	1	3	7	3	4	0																					-1.18	0.83	2	1	0	1	2	1	1	0
KIAA1462	KIAA1462	6	hsa-miR-10a, hsa-miR-10b, hsa-miR-17, hsa-miR-19b, hsa-miR-23a, hsa-miR-130a	-1.33	0.29	7	2	0	5	1	0	0	1											-0.2	0.29	1	0	0	1	0	0	0	0											-0.17	0.76	1	0	0	1
RNF2	ring finger protein 2	4	hsa-miR-17, hsa-miR-19b, hsa-miR-24, hsa-miR-130a	-1.33	0.3	4	2	0	2	0	0	0	0																															-0.34	0.8	1	1	0	0
FIBIN	fin bud initiation factor	3	hsa-miR-17, hsa-miR-19b, hsa-miR-130a	-1.33	< 0.1	3	1	0	2	2	0	1	1																															-0.69	< 0.1	1	1	0	0
SPOCK1	sparc/osteonectin, cwcv and kazal-like domains proteoglycan (testican) 1	3	hsa-miR-19b, hsa-miR-23a, hsa-miR-130a	-1.33	0.34	3	3	0	0	2	0	1	1
SASH1	SAM and SH3 domain containing 1	4	hsa-miR-17, hsa-miR-101, hsa-miR-130a, hsa-miR-218	-1.33	0.62	4	2	0	2	0	0	0	0																															-0.31	0.9	1	0	0	1
RNF141	ring finger protein 141	3	hsa-miR-26a, hsa-miR-27a, hsa-miR-29a	-1.33	0.74	3	2	0	1	1	0	1	0
CDYL	chromodomain protein, Y-like	6	hsa-let-7a, hsa-let-7e, hsa-let-7f, hsa-let-7g, hsa-miR-27a, hsa-miR-101	-1.32	0.5	7	2	5	0	0	0	0	0	-0.1	0.69	1	0	1	0	0	0	0	0
ZMYM2	zinc finger, MYM-type 2	5	hsa-miR-16, hsa-miR-23a, hsa-miR-101, hsa-miR-195, hsa-miR-497	-1.32	0.43	5	5	0	0	0	0	0	0																					-0.46	0.77	1	1	0	0	0	0	0	0
BMPR1B	bone morphogenetic protein receptor, type IB	6	hsa-miR-23a, hsa-miR-24, hsa-miR-101, hsa-miR-125b, hsa-miR-130a, hsa-miR-218	-1.32	0.28	6	3	1	2	0	0	0	0
FAM43A	family with sequence similarity 43, member A	7	hsa-let-7a, hsa-let-7e, hsa-let-7f, hsa-let-7g, hsa-miR-19b, hsa-miR-30e, hsa-miR-130a	-1.32	0.66	9	1	4	4	4	0	0	4	-0.06	0.72	1	0	1	0	1	0	0	1
MAF	v-maf musculoaponeurotic fibrosarcoma oncogene homolog (avian)	4	hsa-miR-23a, hsa-miR-30e, hsa-miR-125b, hsa-miR-130a	-1.32	0.59	5	2	2	1	2	0	1	1
ARHGAP12	Rho GTPase activating protein 12	3	hsa-miR-17, hsa-miR-19b, hsa-miR-130a	-1.32	0.32	4	0	0	4	1	0	1	0																															-0.6	0.84	2	0	0	2
STIM2	stromal interaction molecule 2	3	hsa-miR-27a, hsa-miR-30e, hsa-miR-130a	-1.32	0.2	4	2	0	2	1	0	1	0
MGC24039	hypothetical protein MGC24039	5	hsa-miR-17, hsa-miR-26a, hsa-miR-27a, hsa-miR-30e, hsa-miR-101	-1.32	0.2	5	2	3	0	3	0	1	2																															-0.52	0.97	1	1	0	0
SUV420H2	suppressor of variegation 4-20 homolog 2 (Drosophila)	4	hsa-miR-24, hsa-miR-26a, hsa-miR-29a, hsa-miR-125b	-1.32	0.58	5	4	1	0	1	0	0	1
ITSN1	intersectin 1 (SH3 domain protein)	3	hsa-miR-19b, hsa-miR-30e, hsa-miR-218	-1.31	< 0.1	3	3	0	0	1	1	0	0
WASL	Wiskott-Aldrich syndrome-like	9	hsa-let-7a, hsa-let-7e, hsa-let-7f, hsa-let-7g, hsa-miR-16, hsa-miR-23a, hsa-miR-130a, hsa-miR-195, hsa-miR-497	-1.31	0.13	9	3	5	1	3	0	1	2	-0.2	0.81	1	0	1	0	0	0	0	0											-0.2	0.55	1	1	0	0	0	0	0	0
HSPA8	heat shock 70kDa protein 8	3	hsa-miR-17, hsa-miR-26a, hsa-miR-130a	-1.31	0.49	3	2	0	1	0	0	0	0																															-0.51	0.84	1	1	0	0
LPPR4	plasticity related gene 1	3	hsa-miR-29a, hsa-miR-30e, hsa-miR-218	-1.31	0.64	3	2	0	1	1	1	0	0
ARHGEF6	Rac/Cdc42 guanine nucleotide exchange factor (GEF) 6	3	hsa-miR-23a, hsa-miR-27a, hsa-miR-30e	-1.31	0.14	3	2	0	1	2	0	0	2
SLC2A3	solute carrier family 2 (facilitated glucose transporter), member 3	6	hsa-miR-16, hsa-miR-26a, hsa-miR-29a, hsa-miR-146a, hsa-miR-195, hsa-miR-497	-1.31	< 0.1	6	5	0	1	1	0	1	0																					-0.42	0.89	1	1	0	0	0	0	0	0
FZD6	frizzled homolog 6 (Drosophila)	3	hsa-miR-19b, hsa-miR-101, hsa-miR-130a	-1.31	0.39	3	1	0	2	1	0	1	0
RIT1	Ras-like without CAAX 1	3	hsa-miR-27a, hsa-miR-29a, hsa-miR-125b	-1.31	0.56	3	1	2	0	3	0	0	3
SETD8	SET domain containing (lysine methyltransferase) 8	4	hsa-miR-23a, hsa-miR-26a, hsa-miR-29a, hsa-miR-211	-1.3	0.31	4	2	2	0	3	1	1	1
DCX	doublecortex; lissencephaly, X-linked (doublecortin)	5	hsa-miR-27a, hsa-miR-29a, hsa-miR-30e, hsa-miR-211, hsa-miR-218	-1.3	0.19	7	1	0	6	3	0	1	2
PAPPA	pregnancy-associated plasma protein A, pappalysin 1	8	hsa-let-7a, hsa-let-7e, hsa-let-7f, hsa-let-7g, hsa-miR-16, hsa-miR-27a, hsa-miR-195, hsa-miR-497	-1.3	0.77	25	7	7	11	0	0	0	0	-0.29	> 0.99	3	1	1	1	0	0	0	0											-0.76	> 0.99	4	1	1	2	0	0	0	0
PRICKLE2	prickle homolog 2 (Drosophila)	4	hsa-miR-19b, hsa-miR-27a, hsa-miR-29a, hsa-miR-130a	-1.3	0.13	4	1	0	3	3	1	1	1
CALD1	caldesmon 1	4	hsa-miR-17, hsa-miR-19b, hsa-miR-27a, hsa-miR-30e	-1.3	0.49	5	2	2	1	0	0	0	0																															-0.45	0.94	1	1	0	0
ENAH	enabled homolog (Drosophila)	9	hsa-miR-16, hsa-miR-23a, hsa-miR-27a, hsa-miR-29a, hsa-miR-30e, hsa-miR-101, hsa-miR-130a, hsa-miR-195, hsa-miR-497	-1.3	< 0.1	10	0	5	5	7	0	2	5																					-0.33	0.77	1	0	0	1	1	0	0	1
DOCK4	dedicator of cytokinesis 4	3	hsa-miR-17, hsa-miR-19b, hsa-miR-26a	-1.3	< 0.1	3	2	1	0	1	0	0	1																															-0.41	0.86	1	1	0	0
P15RS	cyclin-dependent kinase 2B-inhibitor-related protein	4	hsa-miR-10a, hsa-miR-10b, hsa-miR-30e, hsa-miR-130a	-1.3	< 0.1	4	3	0	1	2	0	1	1											-0.26	0.39	1	1	0	0	0	0	0	0
BAT2D1	BAT2 domain containing 1	6	hsa-miR-16, hsa-miR-27a, hsa-miR-29a, hsa-miR-101, hsa-miR-195, hsa-miR-497	-1.3	0.6	6	4	1	1	1	0	0	1																					-0.39	0.85	1	1	0	0	0	0	0	0
ATRN	attractin	5	hsa-miR-23a, hsa-miR-29a, hsa-miR-30e, hsa-miR-130a, hsa-miR-218	-1.29	0.42	5	2	0	3	3	0	0	3
PPP3R1	protein phosphatase 3 (formerly 2B), regulatory subunit B, alpha isoform	5	hsa-miR-17, hsa-miR-26a, hsa-miR-27a, hsa-miR-30e, hsa-miR-211	-1.29	0.3	5	3	1	1	0	0	0	0																															-0.44	0.85	1	1	0	0
TLK1	tousled-like kinase 1	4	hsa-miR-16, hsa-miR-23a, hsa-miR-195, hsa-miR-497	-1.29	0.3	7	4	0	3	1	0	0	1																					-0.72	0.94	2	1	0	1	0	0	0	0
PLCXD3	phosphatidylinositol-specific phospholipase C, X domain containing 3	3	hsa-miR-17, hsa-miR-23a, hsa-miR-218	-1.29	0.28	3	2	1	0	4	0	3	1																															-0.53	0.28	1	1	0	0
ATP1A2	ATPase, Na+/K+ transporting, alpha 2 (+) polypeptide	3	hsa-miR-17, hsa-miR-19b, hsa-miR-26a	-1.29	0.13	3	3	0	0	1	0	0	1																															-0.42	0.57	1	1	0	0
SLC30A7	solute carrier family 30 (zinc transporter), member 7	7	hsa-let-7a, hsa-let-7e, hsa-let-7f, hsa-let-7g, hsa-miR-17, hsa-miR-19b, hsa-miR-101	-1.29	0.64	7	3	0	4	2	0	1	1	-0.2	0.86	1	0	0	1	0	0	0	0																					-0.33	0.69	1	1	0	0
PRKAA1	protein kinase, AMP-activated, alpha 1 catalytic subunit	3	hsa-miR-19b, hsa-miR-101, hsa-miR-130a	-1.29	0.7	3	2	0	1	1	0	1	0
DOLPP1	dolichyl pyrophosphate phosphatase 1	6	hsa-miR-16, hsa-miR-29a, hsa-miR-30e, hsa-miR-195, hsa-miR-218, hsa-miR-497	-1.29	0.77	7	2	0	5	3	0	0	3																					-0.17	0.8	1	0	0	1	1	0	0	1
SLC19A2	solute carrier family 19 (thiamine transporter), member 2	3	hsa-miR-24, hsa-miR-26a, hsa-miR-101	-1.29	0.35	3	2	0	1	1	0	0	1
SLC24A3	solute carrier family 24 (sodium/potassium/calcium exchanger), member 3	6	hsa-miR-16, hsa-miR-19b, hsa-miR-24, hsa-miR-130a, hsa-miR-195, hsa-miR-497	-1.29	0.41	8	2	4	2	0	0	0	0																					-0.11	0.84	1	0	1	0	0	0	0	0
TXNDC5	thioredoxin domain containing 5	2	hsa-miR-30e, hsa-miR-218	-1.29	0.91	2	2	0	0	2	0	0	2
CCND1	cyclin D1	10	hsa-let-7a, hsa-let-7e, hsa-let-7f, hsa-let-7g, hsa-miR-16, hsa-miR-17, hsa-miR-19b, hsa-miR-23a, hsa-miR-195, hsa-miR-497	-1.29	0.23	18	4	12	2	1	0	0	1	-0.1	0.98	2	0	2	0	0	0	0	0											-0.32	0.98	2	1	1	0	0	0	0	0	-0.3	0.94	2	0	1	1
RASGEF1A	RasGEF domain family, member 1A	6	hsa-miR-17, hsa-miR-19b, hsa-miR-26a, hsa-miR-30e, hsa-miR-125b, hsa-miR-130a	-1.29	0.68	6	1	2	3	2	0	2	0																															-0.21	0.89	1	0	0	1
ARRDC4	arrestin domain containing 4	10	hsa-let-7a, hsa-let-7e, hsa-let-7f, hsa-let-7g, hsa-miR-16, hsa-miR-19b, hsa-miR-27a, hsa-miR-29a, hsa-miR-195, hsa-miR-497	-1.29	0.58	10	1	0	9	4	0	1	3	-0.17	0.93	1	0	0	1	0	0	0	0											-0.26	0.58	1	0	0	1	1	0	0	1
RCOR1	REST corepressor 1	6	hsa-miR-17, hsa-miR-23a, hsa-miR-26a, hsa-miR-29a, hsa-miR-30e, hsa-miR-218	-1.29	0.5	6	4	1	1	1	0	1	0																															-0.11	0.5	1	0	1	0
DUSP5	dual specificity phosphatase 5	5	hsa-miR-23a, hsa-miR-26a, hsa-miR-27a, hsa-miR-101, hsa-miR-218	-1.29	0.31	5	3	1	1	0	0	0	0
RAB11FIP2	RAB11 family interacting protein 2 (class I)	5	hsa-miR-16, hsa-miR-23a, hsa-miR-27a, hsa-miR-195, hsa-miR-497	-1.28	0.13	8	3	1	4	4	1	3	0																					-0.56	0.87	2	1	0	1	1	0	1	0
USP9X	ubiquitin specific peptidase 9, X-linked	4	hsa-miR-16, hsa-miR-26a, hsa-miR-195, hsa-miR-497	-1.28	0.37	2	1	1	0	10	0	0	10																					-0.67	0.37	0	0	0	0	3	0	0	3
CLIP1	CAP-GLY domain containing linker protein 1	2	hsa-miR-19b, hsa-miR-130a	-1.28	0.69	2	1	0	1	2	1	0	1
CDC37L1	cell division cycle 37 homolog (S. cerevisiae)-like 1	5	hsa-miR-16, hsa-miR-17, hsa-miR-30e, hsa-miR-195, hsa-miR-497	-1.28	0.67	5	5	0	0	0	0	0	0																					-0.44	0.67	1	1	0	0	0	0	0	0	-0.42	0.86	1	1	0	0
KIAA1147	KIAA1147	7	hsa-let-7a, hsa-let-7e, hsa-let-7f, hsa-let-7g, hsa-miR-17, hsa-miR-27a, hsa-miR-30e	-1.28	0.42	7	3	4	0	5	1	3	1	-0.14	0.84	1	0	1	0	0	0	0	0																					-0.36	0.74	1	1	0	0
EDA	ectodysplasin A	9	hsa-let-7a, hsa-let-7e, hsa-let-7f, hsa-let-7g, hsa-miR-16, hsa-miR-24, hsa-miR-130a, hsa-miR-195, hsa-miR-497	-1.28	0.45	12	2	0	10	9	3	0	6	-0.05	0.75	1	0	0	1	0	0	0	0											-0.63	0.94	2	0	0	2	3	1	0	2
UBFD1	ubiquitin family domain containing 1	12	hsa-let-7a, hsa-let-7e, hsa-let-7f, hsa-let-7g, hsa-miR-16, hsa-miR-17, hsa-miR-19b, hsa-miR-27a, hsa-miR-29a, hsa-miR-130a, hsa-miR-195, hsa-miR-497	-1.28	0.26	16	0	5	11	2	0	1	1	-0.07	0.74	1	0	1	0	0	0	0	0											-0.17	0.86	2	0	0	2	0	0	0	0	-0.2	0.94	2	0	0	2
MBD6	methyl-CpG binding domain protein 6	4	hsa-miR-19b, hsa-miR-24, hsa-miR-30e, hsa-miR-218	-1.28	0.67	6	2	2	2	0	0	0	0
PIK3C2A	phosphoinositide-3-kinase, class 2, alpha polypeptide	4	hsa-miR-19b, hsa-miR-26a, hsa-miR-130a, hsa-miR-218	-1.28	0.55	5	2	1	2	1	0	1	0
INSR	insulin receptor	8	hsa-let-7a, hsa-let-7e, hsa-let-7f, hsa-let-7g, hsa-miR-16, hsa-miR-27a, hsa-miR-195, hsa-miR-497	-1.28	0.69	11	5	3	3	9	0	0	9	-0.19	0.98	1	1	0	0	0	0	0	0											-0.71	0.95	2	0	1	1	3	0	0	3
RCOR3	REST corepressor 3	5	hsa-miR-16, hsa-miR-19b, hsa-miR-27a, hsa-miR-195, hsa-miR-497	-1.28	0.5	5	1	0	4	1	1	0	0																					-0.3	0.74	1	0	0	1	0	0	0	0
CXCL12	chemokine (C-X-C motif) ligand 12 (stromal cell-derived factor 1)	3	hsa-miR-19b, hsa-miR-23a, hsa-miR-101	-1.28	0.31	4	2	1	1	1	0	1	0
CTNND2	catenin (cadherin-associated protein), delta 2 (neural plakophilin-related arm-repeat protein)	3	hsa-miR-26a, hsa-miR-101, hsa-miR-218	-1.28	< 0.1	3	3	0	0	1	0	1	0
XRN1	5'-3' exoribonuclease 1	5	hsa-miR-10a, hsa-miR-10b, hsa-miR-17, hsa-miR-29a, hsa-miR-211	-1.27	0.53	5	3	0	2	2	2	0	0											-0.39	0.54	1	1	0	0	0	0	0	0											-0.7	0.73	1	0	0	1
RBM24	RNA binding motif protein 24	6	hsa-miR-16, hsa-miR-17, hsa-miR-26a, hsa-miR-195, hsa-miR-211, hsa-miR-497	-1.27	< 0.1	5	1	1	3	1	0	1	0																					-0.36	0.63	1	0	0	1	0	0	0	0	-0.42	0.15	0	0	0	0
PMEPA1	prostate transmembrane protein, androgen induced 1	2	hsa-miR-19b, hsa-miR-130a	-1.27	0.93	3	2	0	1	0	0	0	0
STX12	syntaxin 12	3	hsa-miR-19b, hsa-miR-23a, hsa-miR-130a	-1.27	0.62	4	2	0	2	1	0	0	1
INTS6	integrator complex subunit 6	3	hsa-miR-17, hsa-miR-23a, hsa-miR-218	-1.27	0.72	3	1	0	2	2	0	2	0																															-0.43	0.9	1	0	0	1
ATPAF1	ATP synthase mitochondrial F1 complex assembly factor 1	6	hsa-let-7a, hsa-let-7e, hsa-let-7f, hsa-let-7g, hsa-miR-26a, hsa-miR-27a	-1.27	0.41	6	4	0	2	5	0	0	5	-0.61	0.9	1	1	0	0	1	0	0	1
MTMR10	myotubularin related protein 10	3	hsa-miR-19b, hsa-miR-23a, hsa-miR-130a	-1.27	0.53	3	2	0	1	0	0	0	0
ELOVL5	ELOVL family member 5, elongation of long chain fatty acids (FEN1/Elo2, SUR4/Elo3-like, yeast)	3	hsa-miR-19b, hsa-miR-30e, hsa-miR-218	-1.27	0.27	3	3	0	0	0	0	0	0
SNF1LK	SNF1-like kinase	6	hsa-miR-16, hsa-miR-17, hsa-miR-27a, hsa-miR-130a, hsa-miR-195, hsa-miR-497	-1.27	0.85	9	2	0	7	6	0	0	6																					-0.19	0.85	2	0	0	2	2	0	0	2	-0.41	0.96	1	1	0	0
DLC1	deleted in liver cancer 1	8	hsa-let-7a, hsa-let-7e, hsa-let-7f, hsa-let-7g, hsa-miR-19b, hsa-miR-24, hsa-miR-101, hsa-miR-130a	-1.27	0.31	12	2	10	0	0	0	0	0	-0.31	> 0.99	2	0	2	0	0	0	0	0
HOXB3	homeobox B3	6	hsa-miR-10a, hsa-miR-10b, hsa-miR-27a, hsa-miR-125b, hsa-miR-130a, hsa-miR-218	-1.27	0.43	6	3	0	3	0	0	0	0											-0.38	0.55	1	1	0	0	0	0	0	0
SMAD2	SMAD family member 2	9	hsa-let-7a, hsa-let-7e, hsa-let-7f, hsa-let-7g, hsa-miR-10a, hsa-miR-10b, hsa-miR-27a, hsa-miR-30e, hsa-miR-125b	-1.27	< 0.1	10	2	1	7	2	0	0	2	-0.15	0.87	1	0	0	1	0	0	0	0	-0.22	< 0.1	1	1	0	0	0	0	0	0
SGCB	sarcoglycan, beta (43kDa dystrophin-associated glycoprotein)	4	hsa-miR-19b, hsa-miR-29a, hsa-miR-30e, hsa-miR-130a	-1.27	0.32	4	2	0	2	0	0	0	0
SLAIN1	SLAIN motif family, member 1	2	hsa-miR-130a, hsa-miR-218	-1.27	0.5	2	1	1	0	2	0	0	2
BACH2	BTB and CNC homology 1, basic leucine zipper transcription factor 2	10	hsa-miR-10a, hsa-miR-10b, hsa-miR-16, hsa-miR-23a, hsa-miR-29a, hsa-miR-30e, hsa-miR-101, hsa-miR-130a, hsa-miR-195, hsa-miR-497	-1.27	0.46	12	2	4	6	0	0	0	0											-0.21	0.58	1	0	0	1	0	0	0	0	-0.18	0.75	1	0	0	1	0	0	0	0
AKAP11	A kinase (PRKA) anchor protein 11	5	hsa-miR-16, hsa-miR-17, hsa-miR-130a, hsa-miR-195, hsa-miR-497	-1.26	0.51	6	3	2	1	2	0	2	0																					-0.34	0.76	1	1	0	0	0	0	0	0	-0.54	0.51	2	0	1	1
PLXNA4	plexin A4	10	hsa-let-7a, hsa-let-7e, hsa-let-7f, hsa-let-7g, hsa-miR-16, hsa-miR-19b, hsa-miR-29a, hsa-miR-195, hsa-miR-218, hsa-miR-497	-1.26	0.38	15	6	4	5	4	3	0	1	-0.19	> 0.99	2	0	1	1	0	0	0	0											-0.3	0.75	1	1	0	0	1	1	0	0
DCUN1D3	DCN1, defective in cullin neddylation 1, domain containing 3 (S. cerevisiae)	9	hsa-let-7a, hsa-let-7e, hsa-let-7f, hsa-let-7g, hsa-miR-17, hsa-miR-19b, hsa-miR-30e, hsa-miR-101, hsa-miR-211	-1.26	0.15	9	6	1	2	1	0	1	0	-0.21	0.98	1	1	0	0	0	0	0	0																					-0.23	0.87	1	0	0	1
SEMA4C	sema domain, immunoglobulin domain (Ig), transmembrane domain (TM) and short cytoplasmic domain, (semaphorin) 4C	6	hsa-let-7a, hsa-let-7e, hsa-let-7f, hsa-let-7g, hsa-miR-19b, hsa-miR-125b	-1.26	0.83	6	6	0	0	1	1	0	0	-0.25	0.96	1	1	0	0	0	0	0	0
GLCCI1	glucocorticoid induced transcript 1	2	hsa-miR-30e, hsa-miR-101	-1.26	0.37	2	1	0	1	2	0	1	1
SLC25A36	solute carrier family 25, member 36	4	hsa-miR-17, hsa-miR-23a, hsa-miR-30e, hsa-miR-218	-1.26	0.18	4	2	1	1	2	1	1	0																															-0.11	0.8	1	0	0	1
BICD2	bicaudal D homolog 2 (Drosophila)	4	hsa-miR-17, hsa-miR-23a, hsa-miR-26a, hsa-miR-101	-1.26	0.13	4	2	1	1	1	0	1	0																															-0.28	0.67	1	0	0	1
CDK5R1	cyclin-dependent kinase 5, regulatory subunit 1 (p35)	7	hsa-miR-16, hsa-miR-23a, hsa-miR-26a, hsa-miR-27a, hsa-miR-101, hsa-miR-195, hsa-miR-497	-1.26	0.12	7	4	1	2	4	0	1	3																					-0.36	0.9	1	1	0	0	1	0	0	1
CNOT7	CCR4-NOT transcription complex, subunit 7	4	hsa-miR-17, hsa-miR-19b, hsa-miR-27a, hsa-miR-130a	-1.26	< 0.1	4	2	0	2	0	0	0	0																															-0.39	0.61	1	1	0	0
SLC16A14	solute carrier family 16, member 14 (monocarboxylic acid transporter 14)	7	hsa-let-7a, hsa-let-7e, hsa-let-7f, hsa-let-7g, hsa-miR-29a, hsa-miR-30e, hsa-miR-218	-1.26	0.44	7	3	0	4	0	0	0	0	-0.17	0.91	1	0	0	1	0	0	0	0
NCOA1	nuclear receptor coactivator 1	4	hsa-miR-23a, hsa-miR-24, hsa-miR-27a, hsa-miR-130a	-1.26	0.39	4	1	1	2	1	0	1	0
PCDH10	protocadherin 10	4	hsa-miR-19b, hsa-miR-24, hsa-miR-30e, hsa-miR-101	-1.26	0.31	5	2	1	2	0	0	0	0
ZNF295	zinc finger protein 295	3	hsa-miR-17, hsa-miR-101, hsa-miR-211	-1.25	< 0.1	3	3	0	0	3	0	3	0																															-0.44	< 0.1	1	1	0	0
LHX8	LIM homeobox 8	2	hsa-miR-17, hsa-miR-30e	-1.25	0.66	3	2	0	1	0	0	0	0																															-0.25	0.66	1	0	0	1
MDFIC	MyoD family inhibitor domain containing	3	hsa-miR-19b, hsa-miR-23a, hsa-miR-130a	-1.25	0.74	4	1	1	2	0	0	0	0
CENTB2	centaurin, beta 2	3	hsa-miR-17, hsa-miR-26a, hsa-miR-30e	-1.25	< 0.1	4	3	0	1	1	0	1	0																															-0.24	< 0.1	1	1	0	0
NPAS2	neuronal PAS domain protein 2	3	hsa-miR-17, hsa-miR-19b, hsa-miR-218	-1.25	0.85	4	2	0	2	0	0	0	0																															-0.5	0.98	2	0	0	2
VCPIP1	valosin containing protein (p97)/p47 complex interacting protein 1	4	hsa-miR-19b, hsa-miR-24, hsa-miR-125b, hsa-miR-130a	-1.25	0.33	5	4	0	1	1	0	1	0
CMTM4	CKLF-like MARVEL transmembrane domain containing 4	3	hsa-miR-24, hsa-miR-26a, hsa-miR-30e	-1.25	0.49	3	3	0	0	2	1	1	0
CYBRD1	cytochrome b reductase 1	2	hsa-miR-17, hsa-miR-23a	-1.25	0.12	2	1	0	1	4	0	1	3																															-0.99	0.12	1	1	0	0
NAV2	neuron navigator 2	5	hsa-miR-17, hsa-miR-24, hsa-miR-27a, hsa-miR-29a, hsa-miR-130a	-1.25	0.53	7	3	1	3	1	0	1	0																															-0.14	0.67	1	0	0	1
GMFB	glia maturation factor, beta	4	hsa-miR-19b, hsa-miR-26a, hsa-miR-29a, hsa-miR-130a	-1.25	0.57	4	1	0	3	0	0	0	0
CDH5	cadherin 5, type 2, VE-cadherin (vascular epithelium)	3	hsa-miR-27a, hsa-miR-101, hsa-miR-125b	-1.25	0.79	4	3	1	0	0	0	0	0
LCORL	ligand dependent nuclear receptor corepressor-like	8	hsa-let-7a, hsa-let-7e, hsa-let-7f, hsa-let-7g, hsa-miR-29a, hsa-miR-30e, hsa-miR-130a, hsa-miR-218	-1.25	0.52	9	2	0	7	1	0	0	1	-0.22	0.95	1	0	0	1	0	0	0	0
FAM172A	family with sequence similarity 172, member A	3	hsa-miR-26a, hsa-miR-27a, hsa-miR-218	-1.25	< 0.1	3	3	0	0	2	0	1	1
PIK3R3	phosphoinositide-3-kinase, regulatory subunit 3 (gamma)	5	hsa-miR-19b, hsa-miR-23a, hsa-miR-24, hsa-miR-26a, hsa-miR-29a	-1.25	0.43	5	3	1	1	2	0	0	2
ZNFX1	zinc finger, NFX1-type containing 1	2	hsa-miR-17, hsa-miR-218	-1.24	0.65	3	2	1	0	2	0	0	2																															-1.17	> 0.99	2	2	0	0
KCTD21	potassium channel tetramerisation domain containing 21	6	hsa-let-7a, hsa-let-7e, hsa-let-7f, hsa-let-7g, hsa-miR-24, hsa-miR-125b	-1.24	0.53	6	5	0	1	6	0	2	4	-0.51	0.98	1	1	0	0	1	0	0	1
PPP2R5E	protein phosphatase 2, regulatory subunit B', epsilon isoform	3	hsa-miR-19b, hsa-miR-23a, hsa-miR-101	-1.24	0.31	3	2	1	0	1	0	0	1
SH3D19	SH3 domain containing 19	3	hsa-miR-19b, hsa-miR-26a, hsa-miR-130a	-1.24	0.63	3	1	1	1	1	0	0	1
SS18L1	synovial sarcoma translocation gene on chromosome 18-like 1	4	hsa-miR-17, hsa-miR-23a, hsa-miR-27a, hsa-miR-29a	-1.24	0.12	4	1	1	2	3	0	1	2																															-0.27	0.9	1	0	0	1
SRGAP3	SLIT-ROBO Rho GTPase activating protein 3	9	hsa-let-7a, hsa-let-7e, hsa-let-7f, hsa-let-7g, hsa-miR-17, hsa-miR-19b, hsa-miR-23a, hsa-miR-27a, hsa-miR-30e	-1.24	0.37	11	2	5	4	4	0	0	4	-0.19	0.94	1	0	1	0	1	0	0	1																					-0.19	0.97	2	0	0	2
FAM134C	family with sequence similarity 134, member C	4	hsa-miR-17, hsa-miR-23a, hsa-miR-27a, hsa-miR-125b	-1.24	0.5	4	3	0	1	3	0	2	1																															-0.34	0.95	1	1	0	0
C16orf70	chromosome 16 open reading frame 70	5	hsa-miR-17, hsa-miR-19b, hsa-miR-26a, hsa-miR-130a, hsa-miR-218	-1.24	0.49	5	2	1	2	0	0	0	0																															-0.18	0.49	1	0	1	0
EFNB2	ephrin-B2	5	hsa-miR-17, hsa-miR-19b, hsa-miR-27a, hsa-miR-130a, hsa-miR-218	-1.23	0.37	6	1	0	5	2	0	1	1																															-0.14	0.37	1	0	0	1
MOBKL1A	MOB1, Mps One Binder kinase activator-like 1A (yeast)	5	hsa-miR-19b, hsa-miR-23a, hsa-miR-27a, hsa-miR-29a, hsa-miR-218	-1.23	0.14	5	2	0	3	3	1	2	0
HS6ST3	heparan sulfate 6-O-sulfotransferase 3	3	hsa-miR-23a, hsa-miR-211, hsa-miR-218	-1.23	0.3	4	3	1	0	7	0	5	2
SOCS3	suppressor of cytokine signaling 3	3	hsa-miR-19b, hsa-miR-30e, hsa-miR-218	-1.23	0.92	3	3	0	0	0	0	0	0
COL4A3	collagen, type IV, alpha 3 (Goodpasture antigen)	3	hsa-miR-17, hsa-miR-29a, hsa-miR-125b	-1.23	0.14	4	3	0	1	1	0	0	1																															-0.34	0.56	1	1	0	0
YTHDF3	YTH domain family, member 3	7	hsa-let-7a, hsa-let-7e, hsa-let-7f, hsa-let-7g, hsa-miR-17, hsa-miR-26a, hsa-miR-30e	-1.23	< 0.1	7	2	4	1	2	0	1	1	-0.15	0.83	1	0	1	0	0	0	0	0																					-0.38	0.76	1	0	0	1
EFHA2	EF-hand domain family, member A2	2	hsa-miR-23a, hsa-miR-27a	-1.23	0.43	2	2	0	0	1	1	0	0
NUDT11	nudix (nucleoside diphosphate linked moiety X)-type motif 11	3	hsa-miR-26a, hsa-miR-29a, hsa-miR-101	-1.23	0.53	3	2	0	1	2	0	1	1
C6orf168	chromosome 6 open reading frame 168	7	hsa-let-7a, hsa-let-7e, hsa-let-7f, hsa-let-7g, hsa-miR-29a, hsa-miR-101, hsa-miR-130a	-1.23	0.31	7	4	3	0	3	0	2	1	-0.2	0.98	1	1	0	0	0	0	0	0
SMOC2	SPARC related modular calcium binding 2	4	hsa-miR-17, hsa-miR-19b, hsa-miR-27a, hsa-miR-130a	-1.23	0.66	4	0	1	3	0	0	0	0																															-0.31	0.89	1	0	0	1
GIGYF1	GRB10 interacting GYF protein 1	7	hsa-miR-16, hsa-miR-17, hsa-miR-19b, hsa-miR-24, hsa-miR-30e, hsa-miR-195, hsa-miR-497	-1.23	0.57	9	3	1	5	1	0	0	1																					-0.07	0.72	1	0	0	1	0	0	0	0	-0.26	0.93	1	1	0	0
SFRS2IP	splicing factor, arginine/serine-rich 2, interacting protein	6	hsa-miR-16, hsa-miR-27a, hsa-miR-29a, hsa-miR-195, hsa-miR-218, hsa-miR-497	-1.23	0.22	6	1	0	5	1	0	0	1																					-0.27	0.75	1	0	0	1	0	0	0	0
MFAP3L	microfibrillar-associated protein 3-like	8	hsa-let-7a, hsa-let-7e, hsa-let-7f, hsa-let-7g, hsa-miR-17, hsa-miR-19b, hsa-miR-26a, hsa-miR-30e	-1.23	0.59	9	2	5	2	0	0	0	0	-0.08	0.91	1	0	1	0	0	0	0	0																					-0.47	0.98	2	1	1	0
SMCR8	Smith-Magenis syndrome chromosome region, candidate 8	10	hsa-let-7a, hsa-let-7e, hsa-let-7f, hsa-let-7g, hsa-miR-10a, hsa-miR-10b, hsa-miR-19b, hsa-miR-27a, hsa-miR-125b, hsa-miR-130a	-1.23	0.21	10	0	2	8	7	0	4	3	-0.22	0.94	1	0	0	1	1	0	1	0	-0.04	0.21	1	0	1	0	0	0	0	0
SMURF1	SMAD specific E3 ubiquitin protein ligase 1	6	hsa-miR-16, hsa-miR-17, hsa-miR-19b, hsa-miR-125b, hsa-miR-195, hsa-miR-497	-1.23	0.52	6	5	1	0	3	0	3	0																					-0.58	0.9	1	1	0	0	1	0	1	0	-0.22	0.52	1	0	1	0
MON2	MON2 homolog (S. cerevisiae)	8	hsa-let-7a, hsa-let-7e, hsa-let-7f, hsa-let-7g, hsa-miR-19b, hsa-miR-23a, hsa-miR-101, hsa-miR-211	-1.22	< 0.1	8	2	5	1	3	0	2	1	-0.15	0.94	1	0	1	0	0	0	0	0
FAM160B1	family with sequence similarity 160, member B1	5	hsa-miR-16, hsa-miR-17, hsa-miR-30e, hsa-miR-195, hsa-miR-497	-1.22	0.49	6	2	0	4	1	0	1	0																					-0.27	0.59	1	0	0	1	0	0	0	0	-0.28	0.49	1	0	0	1
CHD7	chromodomain helicase DNA binding protein 7	10	hsa-let-7a, hsa-let-7e, hsa-let-7f, hsa-let-7g, hsa-miR-16, hsa-miR-23a, hsa-miR-27a, hsa-miR-30e, hsa-miR-195, hsa-miR-497	-1.22	0.49	11	2	6	3	0	0	0	0	-0.13	0.82	1	0	1	0	0	0	0	0											-0.19	0.53	1	0	0	1	0	0	0	0
IGF2R	insulin-like growth factor 2 receptor	7	hsa-miR-16, hsa-miR-19b, hsa-miR-30e, hsa-miR-101, hsa-miR-195, hsa-miR-211, hsa-miR-497	-1.22	0.31	7	3	1	3	0	0	0	0																					-0.21	0.49	1	0	0	1	0	0	0	0
LMBR1	limb region 1 homolog (mouse)	2	hsa-miR-19b, hsa-miR-30e	-1.22	< 0.1	3	3	0	0	0	0	0	0
C8orf58	chromosome 8 open reading frame 58	9	hsa-let-7a, hsa-let-7e, hsa-let-7f, hsa-let-7g, hsa-miR-16, hsa-miR-23a, hsa-miR-24, hsa-miR-195, hsa-miR-497	-1.22	0.44	9	6	0	3	0	0	0	0	-0.41	0.93	1	1	0	0	0	0	0	0											-0.16	0.52	1	0	0	1	0	0	0	0
FAM76B	family with sequence similarity 76, member B	3	hsa-miR-19b, hsa-miR-27a, hsa-miR-101	-1.22	0.52	4	1	3	0	1	0	1	0
G3BP2	GTPase activating protein (SH3 domain) binding protein 2	4	hsa-miR-19b, hsa-miR-23a, hsa-miR-26a, hsa-miR-130a	-1.22	0.2	4	3	0	1	1	0	1	0
IGF2BP1	insulin-like growth factor 2 mRNA binding protein 1	7	hsa-let-7a, hsa-let-7e, hsa-let-7f, hsa-let-7g, hsa-miR-17, hsa-miR-24, hsa-miR-130a	-1.22	0.39	24	13	5	6	1	0	0	1	-0.82	> 0.99	5	3	1	1	0	0	0	0																					-0.38	0.92	2	1	0	1
KPNA4	karyopherin alpha 4 (importin alpha 3)	5	hsa-miR-17, hsa-miR-19b, hsa-miR-23a, hsa-miR-24, hsa-miR-218	-1.22	0.29	5	1	3	1	2	0	1	1																															-0.1	0.29	1	0	1	0
DNAJC13	DnaJ (Hsp40) homolog, subfamily C, member 13	4	hsa-miR-27a, hsa-miR-30e, hsa-miR-211, hsa-miR-218	-1.21	0.46	4	3	0	1	0	0	0	0
WDR82	WD repeat domain 82	6	hsa-miR-16, hsa-miR-17, hsa-miR-30e, hsa-miR-195, hsa-miR-211, hsa-miR-497	-1.21	0.38	7	2	0	5	13	1	3	9																					-0.32	0.8	1	0	0	1	3	0	1	2	-0.28	0.54	1	0	0	1
CHD5	chromodomain helicase DNA binding protein 5	9	hsa-miR-16, hsa-miR-17, hsa-miR-19b, hsa-miR-26a, hsa-miR-30e, hsa-miR-130a, hsa-miR-195, hsa-miR-211, hsa-miR-497	-1.21	0.38	9	1	2	6	2	0	1	1																					-0.11	0.5	1	0	0	1	0	0	0	0	-0.25	0.91	1	0	0	1
PKP4	plakophilin 4	2	hsa-miR-23a, hsa-miR-218	-1.21	0.38	2	2	0	0	1	1	0	0
ZBTB39	zinc finger and BTB domain containing 39	9	hsa-let-7a, hsa-let-7e, hsa-let-7f, hsa-let-7g, hsa-miR-16, hsa-miR-27a, hsa-miR-30e, hsa-miR-195, hsa-miR-497	-1.21	0.77	10	8	0	2	3	0	0	3	-0.14	0.97	1	1	0	0	0	0	0	0											-0.45	0.89	1	1	0	0	1	0	0	1
TMEM2	transmembrane protein 2	6	hsa-let-7a, hsa-let-7e, hsa-let-7f, hsa-let-7g, hsa-miR-23a, hsa-miR-26a	-1.21	0.79	6	6	0	0	0	0	0	0	-0.38	0.98	1	1	0	0	0	0	0	0
NRP2	neuropilin 2	5	hsa-miR-16, hsa-miR-24, hsa-miR-27a, hsa-miR-195, hsa-miR-497	-1.21	0.61	5	1	0	4	7	0	1	6																					-0.47	0.62	1	0	0	1	2	0	0	2
KRAS	v-Ki-ras2 Kirsten rat sarcoma viral oncogene homolog	3	hsa-miR-19b, hsa-miR-27a, hsa-miR-30e	-1.21	0.75	5	1	3	1	1	0	0	1
RNF41	ring finger protein 41	5	hsa-miR-16, hsa-miR-130a, hsa-miR-195, hsa-miR-218, hsa-miR-497	-1.21	0.73	6	2	4	0	1	0	1	0																					-0.21	0.81	1	0	1	0	0	0	0	0
MITF	microphthalmia-associated transcription factor	3	hsa-miR-23a, hsa-miR-101, hsa-miR-218	-1.21	< 0.1	3	3	0	0	1	0	1	0
STRBP	spermatid perinuclear RNA binding protein	7	hsa-let-7a, hsa-let-7e, hsa-let-7f, hsa-let-7g, hsa-miR-26a, hsa-miR-27a, hsa-miR-146a	-1.21	< 0.1	8	0	6	2	0	0	0	0	-0.17	0.85	1	0	1	0	0	0	0	0
EED	embryonic ectoderm development	2	hsa-miR-30e, hsa-miR-101	-1.21	0.3	3	2	0	1	0	0	0	0
SMAD4	SMAD family member 4	6	hsa-miR-19b, hsa-miR-26a, hsa-miR-125b, hsa-miR-130a, hsa-miR-146a, hsa-miR-211	-1.2	< 0.1	6	2	1	3	4	0	2	2
CEP170	centrosomal protein 170kDa	4	hsa-miR-17, hsa-miR-19b, hsa-miR-30e, hsa-miR-130a	-1.2	0.6	4	2	0	2	0	0	0	0																															-0.25	0.69	1	0	0	1
TIA1	TIA1 cytotoxic granule-associated RNA binding protein	2	hsa-miR-19b, hsa-miR-30e	-1.2	0.71	4	1	2	1	0	0	0	0
GOLSYN	Golgi-localized protein	2	hsa-miR-19b, hsa-miR-130a	-1.2	0.43	2	1	0	1	2	0	0	2
HECTD2	HECT domain containing 2	2	hsa-miR-17, hsa-miR-218	-1.2	< 0.1	3	3	0	0	0	0	0	0																															-0.46	< 0.1	1	1	0	0
ZBTB5	zinc finger and BTB domain containing 5	6	hsa-let-7a, hsa-let-7e, hsa-let-7f, hsa-let-7g, hsa-miR-29a, hsa-miR-101	-1.2	0.78	7	2	0	5	0	0	0	0	-0.25	0.89	1	0	0	1	0	0	0	0
ARFGEF1	ADP-ribosylation factor guanine nucleotide-exchange factor 1(brefeldin A-inhibited)	3	hsa-miR-19b, hsa-miR-27a, hsa-miR-130a	-1.2	0.63	3	2	1	0	1	0	1	0
TAF9B	TAF9B RNA polymerase II, TATA box binding protein (TBP)-associated factor, 31kDa	7	hsa-let-7a, hsa-let-7e, hsa-let-7f, hsa-let-7g, hsa-miR-26a, hsa-miR-125b, hsa-miR-146a	-1.2	< 0.1	7	6	1	0	0	0	0	0	-0.25	0.91	1	1	0	0	0	0	0	0
KLF11	Kruppel-like factor 11	5	hsa-miR-10a, hsa-miR-10b, hsa-miR-17, hsa-miR-30e, hsa-miR-130a	-1.2	0.32	5	4	1	0	0	0	0	0											-0.41	0.58	1	1	0	0	0	0	0	0											-0.3	0.96	1	1	0	0
PELI2	pellino homolog 2 (Drosophila)	6	hsa-miR-16, hsa-miR-26a, hsa-miR-27a, hsa-miR-125b, hsa-miR-195, hsa-miR-497	-1.2	0.51	6	3	0	3	1	0	0	1																					-0.19	N/A	1	0	0	1	0	0	0	0
ENPEP	glutamyl aminopeptidase (aminopeptidase A)	3	hsa-miR-26a, hsa-miR-27a, hsa-miR-125b	-1.2	0.45	3	1	1	1	2	0	1	1
USP45	ubiquitin specific peptidase 45	3	hsa-miR-27a, hsa-miR-30e, hsa-miR-125b	-1.2	0.36	3	0	1	2	2	0	1	1
CREB5	cAMP responsive element binding protein 5	5	hsa-miR-17, hsa-miR-19b, hsa-miR-29a, hsa-miR-130a, hsa-miR-211	-1.2	0.32	7	3	0	4	4	1	2	1																															-0.51	0.92	1	1	0	0
FRMD4B	FERM domain containing 4B	5	hsa-let-7a, hsa-let-7e, hsa-let-7f, hsa-let-7g, hsa-miR-26a	-1.19	0.63	5	5	0	0	1	1	0	0	-0.38	0.82	1	1	0	0	0	0	0	0
PIP4K2A	phosphatidylinositol-5-phosphate 4-kinase, type II, alpha	2	hsa-miR-17, hsa-miR-30e	-1.19	0.35	3	2	0	1	2	0	2	0																															-0.3	0.35	1	0	0	1
ZNF280B	zinc finger protein 280B	6	hsa-let-7a, hsa-let-7e, hsa-let-7f, hsa-let-7g, hsa-miR-17, hsa-miR-30e	-1.19	0.42	6	6	0	0	4	0	0	4	-0.33	0.93	1	1	0	0	1	0	0	1																					-0.32	0.42	1	1	0	0
C14orf129	chromosome 14 open reading frame 129	3	hsa-miR-19b, hsa-miR-30e, hsa-miR-218	-1.19	0.24	3	2	0	1	1	0	0	1
KIAA1576	KIAA1576 protein	3	hsa-miR-19b, hsa-miR-27a, hsa-miR-30e	-1.19	0.17	3	3	0	0	1	0	1	0
FLJ40142	FLJ40142 protein	5	hsa-miR-16, hsa-miR-23a, hsa-miR-30e, hsa-miR-195, hsa-miR-497	-1.19	0.57	5	5	0	0	0	0	0	0																					-0.47	0.8	1	1	0	0	0	0	0	0
PPP1R12B	protein phosphatase 1, regulatory (inhibitor) subunit 12B	9	hsa-let-7a, hsa-let-7e, hsa-let-7f, hsa-let-7g, hsa-miR-16, hsa-miR-17, hsa-miR-125b, hsa-miR-195, hsa-miR-497	-1.19	< 0.1	12	2	0	10	9	0	4	5	-0.18	0.77	1	0	0	1	0	0	0	0											-0.3	0.87	2	0	0	2	2	0	1	1	-0.26	< 0.1	1	1	0	0
PDE4D	phosphodiesterase 4D, cAMP-specific (phosphodiesterase E3 dunce homolog, Drosophila)	3	hsa-miR-26a, hsa-miR-30e, hsa-miR-101	-1.19	0.81	5	3	2	0	5	0	2	3
FAM13A1	family with sequence similarity 13, member A1	4	hsa-miR-17, hsa-miR-30e, hsa-miR-130a, hsa-miR-218	-1.19	0.62	4	2	1	1	1	0	0	1																															-0.38	0.93	1	1	0	0
FIGNL2	fidgetin-like 2	8	hsa-let-7a, hsa-let-7e, hsa-let-7f, hsa-let-7g, hsa-miR-16, hsa-miR-19b, hsa-miR-195, hsa-miR-497	-1.19	0.45	16	13	0	3	0	0	0	0	-1.03	> 0.99	3	3	0	0	0	0	0	0											0.01	0.45	1	0	0	1	0	0	0	0
SEL1L	sel-1 suppressor of lin-12-like (C. elegans)	3	hsa-miR-19b, hsa-miR-101, hsa-miR-125b	-1.19	0.12	3	2	1	0	3	0	1	2
RNF138	ring finger protein 138	6	hsa-miR-16, hsa-miR-24, hsa-miR-26a, hsa-miR-29a, hsa-miR-195, hsa-miR-497	-1.19	0.52	6	4	1	1	0	0	0	0																					-0.38	0.87	1	1	0	0	0	0	0	0
MBNL2	muscleblind-like 2 (Drosophila)	6	hsa-miR-16, hsa-miR-19b, hsa-miR-30e, hsa-miR-195, hsa-miR-218, hsa-miR-497	-1.19	0.49	7	4	1	2	0	0	0	0																					-0.39	0.79	1	1	0	0	0	0	0	0
ZNF826	zinc finger protein 826	1	hsa-miR-146a	-1.19	< 0.1	1	1	0	0	2	2	0	0
RABEP1	rabaptin, RAB GTPase binding effector protein 1	2	hsa-miR-17, hsa-miR-218	-1.18	0.26	3	2	0	1	2	0	1	1																															-0.56	0.26	1	0	0	1
CBFA2T2	core-binding factor, runt domain, alpha subunit 2; translocated to, 2	3	hsa-miR-19b, hsa-miR-23a, hsa-miR-101	-1.18	0.31	3	2	0	1	2	1	1	0
EGLN3	egl nine homolog 3 (C. elegans)	3	hsa-miR-17, hsa-miR-130a, hsa-miR-218	-1.18	< 0.1	3	2	0	1	1	0	0	1																															-0.41	0.96	1	1	0	0
KIAA1632	KIAA1632	3	hsa-miR-19b, hsa-miR-23a, hsa-miR-30e	-1.18	0.12	3	1	2	0	2	1	0	1
OCRL	oculocerebrorenal syndrome of Lowe	6	hsa-miR-16, hsa-miR-17, hsa-miR-19b, hsa-miR-130a, hsa-miR-195, hsa-miR-497	-1.18	0.29	6	0	3	3	3	0	0	3																					-0.15	0.75	1	0	1	0	0	0	0	0	-0.37	0.29	1	0	0	1
WBP2	WW domain binding protein 2	2	hsa-miR-19b, hsa-miR-23a	-1.18	0.35	3	2	0	1	0	0	0	0
ITGA4	integrin, alpha 4 (antigen CD49D, alpha 4 subunit of VLA-4 receptor)	3	hsa-miR-17, hsa-miR-30e, hsa-miR-130a	-1.18	0.78	3	2	0	1	2	0	2	0																															-0.6	0.95	1	1	0	0
DDX3Y	DEAD (Asp-Glu-Ala-Asp) box polypeptide 3, Y-linked	5	hsa-miR-16, hsa-miR-19b, hsa-miR-101, hsa-miR-195, hsa-miR-497	-1.18	0.3	5	4	0	1	1	0	1	0																					-0.42	0.62	1	1	0	0	0	0	0	0
PCLO	piccolo (presynaptic cytomatrix protein)	2	hsa-miR-23a, hsa-miR-218	-1.18	0.25	3	0	1	2	5	0	4	1
MAP3K9	mitogen-activated protein kinase kinase kinase 9	3	hsa-miR-17, hsa-miR-23a, hsa-miR-130a	-1.18	< 0.1	3	1	0	2	2	0	0	2																															-0.49	0.9	1	0	0	1
FOXP2	forkhead box P2	3	hsa-miR-19b, hsa-miR-23a, hsa-miR-27a	-1.18	0.54	3	2	0	1	0	0	0	0
NEDD4L	neural precursor cell expressed, developmentally down-regulated 4-like	4	hsa-miR-17, hsa-miR-23a, hsa-miR-24, hsa-miR-30e	-1.18	0.12	4	1	0	3	1	0	0	1																															-0.49	0.94	1	1	0	0
ABBA-1	actin-bundling protein with BAIAP2 homology	6	hsa-miR-10a, hsa-miR-10b, hsa-miR-17, hsa-miR-27a, hsa-miR-29a, hsa-miR-101	-1.18	0.25	6	2	1	3	0	0	0	0											-0.09	0.25	1	0	0	1	0	0	0	0											-0.09	0.38	1	0	1	0
TRIB2	tribbles homolog 2 (Drosophila)	7	hsa-let-7a, hsa-let-7e, hsa-let-7f, hsa-let-7g, hsa-miR-26a, hsa-miR-29a, hsa-miR-125b	-1.18	0.55	9	1	6	2	0	0	0	0	-0.09	0.85	1	0	1	0	0	0	0	0
C20orf108	chromosome 20 open reading frame 108	4	hsa-miR-23a, hsa-miR-24, hsa-miR-30e, hsa-miR-125b	-1.18	< 0.1	4	2	2	0	2	1	1	0
ZFHX3	zinc finger homeobox 3	8	hsa-miR-16, hsa-miR-23a, hsa-miR-26a, hsa-miR-27a, hsa-miR-101, hsa-miR-195, hsa-miR-211, hsa-miR-497	-1.18	0.31	9	7	1	1	1	1	0	0																					-0.21	0.41	1	1	0	0	0	0	0	0
SLC9A6	solute carrier family 9 (sodium/hydrogen exchanger), member 6	4	hsa-miR-16, hsa-miR-19b, hsa-miR-195, hsa-miR-497	-1.17	0.44	4	1	0	3	3	0	0	3																					-0.64	0.74	1	0	0	1	1	0	0	1
NCOA3	nuclear receptor coactivator 3	4	hsa-miR-17, hsa-miR-29a, hsa-miR-30e, hsa-miR-130a	-1.17	0.54	5	1	2	2	0	0	0	0																															-0.57	> 0.99	2	1	0	1
ROBO1	roundabout, axon guidance receptor, homolog 1 (Drosophila)	3	hsa-miR-29a, hsa-miR-146a, hsa-miR-218	-1.17	0.1	3	2	1	0	0	0	0	0
ZNF609	zinc finger protein 609	8	hsa-miR-16, hsa-miR-19b, hsa-miR-27a, hsa-miR-29a, hsa-miR-130a, hsa-miR-195, hsa-miR-218, hsa-miR-497	-1.17	0.36	11	2	1	8	6	0	1	5																					-0.29	0.86	2	0	0	2	1	0	0	1
TMEM25	transmembrane protein 25	4	hsa-miR-17, hsa-miR-19b, hsa-miR-27a, hsa-miR-218	-1.17	< 0.1	5	3	0	2	2	0	2	0																															-0.5	0.84	1	1	0	0
SATB2	SATB homeobox 2	4	hsa-miR-23a, hsa-miR-27a, hsa-miR-211, hsa-miR-218	-1.16	0.16	4	3	0	1	1	0	1	0
TBL1XR1	transducin (beta)-like 1 X-linked receptor 1	4	hsa-miR-16, hsa-miR-130a, hsa-miR-195, hsa-miR-497	-1.16	0.78	6	1	1	4	9	0	3	6																					-0.54	0.8	1	0	0	1	3	0	1	2
CDV3	CDV3 homolog (mouse)	8	hsa-let-7a, hsa-let-7e, hsa-let-7f, hsa-let-7g, hsa-miR-16, hsa-miR-24, hsa-miR-195, hsa-miR-497	-1.16	0.6	9	8	0	1	0	0	0	0	-0.36	0.98	1	1	0	0	0	0	0	0											-0.17	0.6	1	1	0	0	0	0	0	0
CD28	CD28 molecule	5	hsa-miR-16, hsa-miR-24, hsa-miR-27a, hsa-miR-195, hsa-miR-497	-1.16	0.38	5	4	1	0	1	1	0	0																					-0.53	0.44	1	1	0	0	0	0	0	0
PPTC7	PTC7 protein phosphatase homolog (S. cerevisiae)	7	hsa-let-7a, hsa-let-7e, hsa-let-7f, hsa-let-7g, hsa-miR-19b, hsa-miR-30e, hsa-miR-101	-1.16	0.58	7	3	4	0	0	0	0	0	-0.11	0.76	1	0	1	0	0	0	0	0
USP32	ubiquitin specific peptidase 32	7	hsa-let-7a, hsa-let-7e, hsa-let-7f, hsa-let-7g, hsa-miR-17, hsa-miR-130a, hsa-miR-218	-1.16	0.75	7	2	0	5	0	0	0	0	-0.23	0.94	1	0	0	1	0	0	0	0																					-0.34	0.84	1	1	0	0
IGSF1	immunoglobulin superfamily, member 1	7	hsa-let-7a, hsa-let-7e, hsa-let-7f, hsa-let-7g, hsa-miR-10a, hsa-miR-10b, hsa-miR-146a	-1.16	0.25	7	5	0	2	1	0	1	0	-0.36	0.86	1	1	0	0	0	0	0	0	-0.18	0.54	1	0	0	1	0	0	0	0
NCAN	neurocan	3	hsa-miR-24, hsa-miR-125b, hsa-miR-218	-1.16	0.52	4	3	0	1	1	0	0	1
ZNF267	zinc finger protein 267	1	hsa-miR-23a	-1.16	0.11	1	1	0	0	3	0	1	2
DNA2	DNA replication helicase 2 homolog (yeast)	5	hsa-let-7a, hsa-let-7e, hsa-let-7f, hsa-let-7g, hsa-miR-26a	-1.16	< 0.1	5	5	0	0	0	0	0	0	-0.58	0.49	1	1	0	0	0	0	0	0
PUNC	putative neuronal cell adhesion molecule	5	hsa-let-7a, hsa-let-7e, hsa-let-7f, hsa-let-7g, hsa-miR-23a	-1.16	0.34	13	13	0	0	5	0	1	4	-0.72	> 0.99	3	3	0	0	1	0	0	1
SYT6	synaptotagmin VI	2	hsa-miR-19b, hsa-miR-130a	-1.16	0.38	3	1	0	2	1	0	0	1
RAPH1	Ras association (RalGDS/AF-6) and pleckstrin homology domains 1	5	hsa-miR-17, hsa-miR-19b, hsa-miR-29a, hsa-miR-30e, hsa-miR-101	-1.16	0.55	5	1	2	2	2	0	1	1																															-0.39	0.86	1	1	0	0
TANC1	tetratricopeptide repeat, ankyrin repeat and coiled-coil containing 1	4	hsa-miR-17, hsa-miR-29a, hsa-miR-101, hsa-miR-130a	-1.15	0.31	4	1	2	1	1	0	0	1																															-0.64	0.94	1	1	0	0
CAPRIN2	caprin family member 2	4	hsa-miR-17, hsa-miR-19b, hsa-miR-27a, hsa-miR-130a	-1.15	0.35	4	1	1	2	0	0	0	0																															-0.4	0.35	1	1	0	0
TEAD1	TEA domain family member 1 (SV40 transcriptional enhancer factor)	7	hsa-miR-16, hsa-miR-23a, hsa-miR-27a, hsa-miR-30e, hsa-miR-195, hsa-miR-218, hsa-miR-497	-1.15	0.11	9	1	2	6	12	3	4	5																					-0.15	0.79	1	0	0	1	2	1	0	1
RTKN2	rhotekin 2	2	hsa-miR-30e, hsa-miR-211	-1.15	0.11	3	3	0	0	1	1	0	0
CFL2	cofilin 2 (muscle)	2	hsa-miR-23a, hsa-miR-30e	-1.15	0.24	2	1	0	1	3	0	2	1
SHROOM2	shroom family member 2	3	hsa-miR-23a, hsa-miR-27a, hsa-miR-29a	-1.15	0.46	3	3	0	0	1	0	0	1
ANKRD17	ankyrin repeat domain 17	3	hsa-miR-23a, hsa-miR-30e, hsa-miR-101	-1.15	0.14	3	2	0	1	0	0	0	0
SHC4	SHC (Src homology 2 domain containing) family, member 4	3	hsa-miR-26a, hsa-miR-27a, hsa-miR-218	-1.15	0.43	3	2	1	0	1	0	1	0
MAP3K12	mitogen-activated protein kinase kinase kinase 12	5	hsa-miR-17, hsa-miR-19b, hsa-miR-27a, hsa-miR-30e, hsa-miR-130a	-1.15	0.48	5	1	1	3	0	0	0	0																															-0.26	0.58	1	0	0	1
FAM98A	family with sequence similarity 98, member A	2	hsa-miR-26a, hsa-miR-27a	-1.15	0.52	3	2	1	0	0	0	0	0
ZEB2	zinc finger E-box binding homeobox 2	4	hsa-miR-30e, hsa-miR-101, hsa-miR-130a, hsa-miR-218	-1.15	0.31	4	1	2	1	0	0	0	0
ESRRG	estrogen-related receptor gamma	9	hsa-miR-10a, hsa-miR-10b, hsa-miR-16, hsa-miR-23a, hsa-miR-30e, hsa-miR-125b, hsa-miR-195, hsa-miR-211, hsa-miR-497	-1.14	0.15	9	4	1	4	3	0	2	1											-0.14	0.27	1	1	0	0	0	0	0	0	-0.17	0.62	1	0	0	1	0	0	0	0
LY75	lymphocyte antigen 75	6	hsa-let-7a, hsa-let-7e, hsa-let-7f, hsa-let-7g, hsa-miR-19b, hsa-miR-130a	-1.14	0.66	6	1	4	1	0	0	0	0	-0.26	0.8	1	0	1	0	0	0	0	0
SNAP25	synaptosomal-associated protein, 25kDa	2	hsa-miR-27a, hsa-miR-130a	-1.14	0.6	3	1	0	2	1	0	1	0
CCNJL	cyclin J-like	10	hsa-let-7a, hsa-let-7e, hsa-let-7f, hsa-let-7g, hsa-miR-16, hsa-miR-26a, hsa-miR-30e, hsa-miR-125b, hsa-miR-195, hsa-miR-497	-1.14	0.72	10	2	5	3	3	0	0	3	-0.11	0.86	1	0	1	0	0	0	0	0											-0.23	0.78	1	0	0	1	1	0	0	1
KIAA1553	KIAA1553	6	hsa-miR-10a, hsa-miR-10b, hsa-miR-19b, hsa-miR-27a, hsa-miR-30e, hsa-miR-218	-1.14	< 0.1	6	4	0	2	1	0	1	0											-0.12	< 0.1	1	1	0	0	0	0	0	0
USP42	ubiquitin specific peptidase 42	5	hsa-miR-16, hsa-miR-27a, hsa-miR-29a, hsa-miR-195, hsa-miR-497	-1.14	0.6	6	0	0	6	0	0	0	0																					-0.36	0.7	1	0	0	1	0	0	0	0
RASA1	RAS p21 protein activator (GTPase activating protein) 1	3	hsa-miR-24, hsa-miR-30e, hsa-miR-130a	-1.14	0.41	3	2	0	1	0	0	0	0
CECR6	cat eye syndrome chromosome region, candidate 6	12	hsa-let-7a, hsa-let-7e, hsa-let-7f, hsa-let-7g, hsa-miR-10a, hsa-miR-10b, hsa-miR-16, hsa-miR-24, hsa-miR-27a, hsa-miR-30e, hsa-miR-195, hsa-miR-497	-1.14	0.32	12	3	0	9	0	0	0	0	-0.18	0.94	1	0	0	1	0	0	0	0	-0.12	0.45	1	0	0	1	0	0	0	0	-0.2	0.7	1	0	0	1	0	0	0	0
BCL9	B-cell CLL/lymphoma 9	4	hsa-miR-30e, hsa-miR-101, hsa-miR-211, hsa-miR-218	-1.13	0.16	4	2	0	2	1	0	0	1
ULK1	unc-51-like kinase 1 (C. elegans)	2	hsa-miR-17, hsa-miR-26a	-1.13	0.94	2	2	0	0	2	1	1	0																															-0.45	0.96	1	1	0	0
CPSF6	cleavage and polyadenylation specific factor 6, 68kDa	2	hsa-miR-30e, hsa-miR-125b	-1.13	0.97	2	2	0	0	2	0	1	1
EPHA7	EPH receptor A7	7	hsa-miR-16, hsa-miR-17, hsa-miR-26a, hsa-miR-130a, hsa-miR-195, hsa-miR-211, hsa-miR-497	-1.13	0.27	7	4	2	1	0	0	0	0																					-0.43	0.68	1	1	0	0	0	0	0	0	-0.3	0.36	1	0	0	1
RPS6KA3	ribosomal protein S6 kinase, 90kDa, polypeptide 3	12	hsa-let-7a, hsa-let-7e, hsa-let-7f, hsa-let-7g, hsa-miR-16, hsa-miR-17, hsa-miR-29a, hsa-miR-130a, hsa-miR-195, hsa-miR-211, hsa-miR-218, hsa-miR-497	-1.13	0.42	16	1	1	14	7	0	5	2	-0.19	0.94	1	0	0	1	1	0	1	0											-0.34	0.94	2	0	0	2	0	0	0	0	-0.18	0.76	1	0	0	1
CLASP2	cytoplasmic linker associated protein 2	6	hsa-let-7a, hsa-let-7e, hsa-let-7f, hsa-let-7g, hsa-miR-23a, hsa-miR-26a	-1.13	< 0.1	7	2	1	4	0	0	0	0	-0.21	0.91	1	0	0	1	0	0	0	0
WDR20	WD repeat domain 20	2	hsa-miR-19b, hsa-miR-130a	-1.13	0.53	3	0	0	3	1	0	0	1
ARID4B	AT rich interactive domain 4B (RBP1-like)	3	hsa-miR-17, hsa-miR-30e, hsa-miR-218	-1.13	0.56	3	1	0	2	1	0	0	1																															-0.58	0.6	1	0	0	1
WDR44	WD repeat domain 44	3	hsa-miR-19b, hsa-miR-30e, hsa-miR-218	-1.13	0.62	3	2	1	0	0	0	0	0
ZYG11B	zyg-11 homolog B (C. elegans)	3	hsa-miR-19b, hsa-miR-23a, hsa-miR-218	-1.13	0.29	4	1	1	2	3	0	1	2
TNKS	tankyrase, TRF1-interacting ankyrin-related ADP-ribose polymerase	3	hsa-miR-19b, hsa-miR-24, hsa-miR-30e	-1.13	0.39	3	2	1	0	2	0	0	2
GK5	glycerol kinase 5 (putative)	3	hsa-miR-24, hsa-miR-29a, hsa-miR-101	-1.13	< 0.1	3	1	2	0	7	0	6	1
SALL1	sal-like 1 (Drosophila)	6	hsa-miR-16, hsa-miR-17, hsa-miR-26a, hsa-miR-101, hsa-miR-195, hsa-miR-497	-1.13	0.31	6	3	1	2	0	0	0	0																					-0.43	0.83	1	1	0	0	0	0	0	0	-0.29	0.47	1	0	0	1
FBXW11	F-box and WD repeat domain containing 11	4	hsa-miR-17, hsa-miR-19b, hsa-miR-101, hsa-miR-130a	-1.13	0.71	6	0	1	5	0	0	0	0																															-0.24	0.95	2	0	0	2
CYP24A1	cytochrome P450, family 24, subfamily A, polypeptide 1	2	hsa-miR-30e, hsa-miR-125b	-1.13	0.93	2	2	0	0	2	0	2	0
E2F3	E2F transcription factor 3	8	hsa-miR-10a, hsa-miR-10b, hsa-miR-16, hsa-miR-17, hsa-miR-30e, hsa-miR-125b, hsa-miR-195, hsa-miR-497	-1.13	< 0.1	8	5	0	3	0	0	0	0											-0.25	< 0.1	1	0	0	1	0	0	0	0	-0.33	0.89	1	1	0	0	0	0	0	0	-0.15	0.54	1	1	0	0
KPNA1	karyopherin alpha 1 (importin alpha 5)	11	hsa-let-7a, hsa-let-7e, hsa-let-7f, hsa-let-7g, hsa-miR-16, hsa-miR-23a, hsa-miR-29a, hsa-miR-101, hsa-miR-195, hsa-miR-218, hsa-miR-497	-1.12	0.18	11	1	4	6	7	0	6	1	-0.17	0.91	1	0	1	0	1	0	1	0											-0.14	0.75	1	0	0	1	0	0	0	0
ZIC4	Zic family member 4	1	hsa-miR-23a	-1.12	0.34	1	1	0	0	2	1	0	1
C3orf52	chromosome 3 open reading frame 52	5	hsa-let-7a, hsa-let-7e, hsa-let-7f, hsa-let-7g, hsa-miR-23a	-1.12	0.34	5	1	0	4	1	1	0	0	-0.22	0.78	1	0	0	1	0	0	0	0
MAP3K1	mitogen-activated protein kinase kinase kinase 1	5	hsa-let-7a, hsa-let-7e, hsa-let-7f, hsa-let-7g, hsa-miR-23a	-1.12	0.55	5	5	0	0	2	0	1	1	-0.4	0.67	1	1	0	0	0	0	0	0
FCHO2	FCH domain only 2	2	hsa-miR-17, hsa-miR-218	-1.12	0.58	3	1	0	2	1	0	0	1																															-0.57	0.97	2	0	0	2
BTBD3	BTB (POZ) domain containing 3	6	hsa-let-7a, hsa-let-7e, hsa-let-7f, hsa-let-7g, hsa-miR-101, hsa-miR-130a	-1.12	0.84	6	1	4	1	0	0	0	0	-0.23	0.93	1	0	1	0	0	0	0	0
DENND1B	DENN/MADD domain containing 1B	3	hsa-miR-23a, hsa-miR-29a, hsa-miR-30e	-1.12	0.44	3	2	0	1	0	0	0	0
UNC13A	unc-13 homolog A (C. elegans)	6	hsa-miR-16, hsa-miR-19b, hsa-miR-130a, hsa-miR-195, hsa-miR-218, hsa-miR-497	-1.12	0.67	6	4	0	2	2	0	2	0																					-0.24	0.71	1	1	0	0	0	0	0	0
LIN28	lin-28 homolog (C. elegans)	8	hsa-let-7a, hsa-let-7e, hsa-let-7f, hsa-let-7g, hsa-miR-30e, hsa-miR-125b, hsa-miR-130a, hsa-miR-146a	-1.12	< 0.1	9	6	2	1	1	0	1	0	-0.33	0.98	1	1	0	0	0	0	0	0
ALG9	asparagine-linked glycosylation 9 homolog (S. cerevisiae, alpha- 1,2-mannosyltransferase)	2	hsa-miR-27a, hsa-miR-30e	-1.12	0.49	2	1	1	0	3	0	1	2
FAM104A	family with sequence similarity 104, member A	8	hsa-let-7a, hsa-let-7e, hsa-let-7f, hsa-let-7g, hsa-miR-19b, hsa-miR-27a, hsa-miR-30e, hsa-miR-130a	-1.12	0.65	9	0	3	6	0	0	0	0	-0.24	0.89	1	0	0	1	0	0	0	0
PIK3R1	phosphoinositide-3-kinase, regulatory subunit 1 (alpha)	6	hsa-miR-16, hsa-miR-17, hsa-miR-29a, hsa-miR-195, hsa-miR-218, hsa-miR-497	-1.12	0.34	6	4	0	2	0	0	0	0																					-0.38	0.89	1	1	0	0	0	0	0	0	-0.16	0.34	1	0	0	1
FAM80A	family with sequence similarity 80, member A	5	hsa-miR-17, hsa-miR-19b, hsa-miR-26a, hsa-miR-125b, hsa-miR-211	-1.12	0.24	5	2	1	2	12	1	8	3																															-0.23	0.75	1	0	0	1
WDR7	WD repeat domain 7	2	hsa-miR-27a, hsa-miR-30e	-1.12	0.41	3	1	0	2	2	0	1	1
WSB1	WD repeat and SOCS box-containing 1	5	hsa-miR-16, hsa-miR-27a, hsa-miR-101, hsa-miR-195, hsa-miR-497	-1.12	0.31	5	1	4	0	3	0	0	3																					-0.41	0.83	1	0	1	0	1	0	0	1
FAM45A	family with sequence similarity 45, member A	4	hsa-miR-17, hsa-miR-24, hsa-miR-26a, hsa-miR-130a	-1.12	0.44	4	1	0	3	0	0	0	0																															-0.25	0.83	1	0	0	1
ZPLD1	zona pellucida-like domain containing 1	6	hsa-let-7a, hsa-let-7e, hsa-let-7f, hsa-let-7g, hsa-miR-19b, hsa-miR-130a	-1.11	0.75	6	0	4	2	1	1	0	0	-0.2	0.94	1	0	1	0	0	0	0	0
RCN1	reticulocalbin 1, EF-hand calcium binding domain	6	hsa-let-7a, hsa-let-7e, hsa-let-7f, hsa-let-7g, hsa-miR-23a, hsa-miR-26a	-1.11	0.42	6	1	4	1	1	0	1	0	-0.2	0.85	1	0	1	0	0	0	0	0
ARRDC3	arrestin domain containing 3	3	hsa-miR-19b, hsa-miR-29a, hsa-miR-130a	-1.11	0.41	3	1	0	2	1	0	0	1
JHDM1D	jumonji C domain containing histone demethylase 1 homolog D (S. cerevisiae)	3	hsa-miR-23a, hsa-miR-27a, hsa-miR-130a	-1.11	0.64	4	2	2	0	1	0	0	1
LRIG3	leucine-rich repeats and immunoglobulin-like domains 3	5	hsa-let-7a, hsa-let-7e, hsa-let-7f, hsa-let-7g, hsa-miR-19b	-1.11	< 0.1	5	5	0	0	0	0	0	0	-0.51	0.96	1	1	0	0	0	0	0	0
MYB	v-myb myeloblastosis viral oncogene homolog (avian)	4	hsa-miR-16, hsa-miR-130a, hsa-miR-195, hsa-miR-497	-1.11	0.68	7	6	1	0	1	0	0	1																					-0.71	0.92	2	2	0	0	0	0	0	0
NAIF1	nuclear apoptosis inducing factor 1	2	hsa-miR-24, hsa-miR-125b	-1.11	0.68	2	1	0	1	2	1	0	1
HABP4	hyaluronan binding protein 4	6	hsa-let-7a, hsa-let-7e, hsa-let-7f, hsa-let-7g, hsa-miR-17, hsa-miR-130a	-1.11	0.68	6	0	0	6	1	0	0	1	-0.21	0.94	1	0	0	1	0	0	0	0																					-0.3	0.68	1	0	0	1
EZH2	enhancer of zeste homolog 2 (Drosophila)	6	hsa-let-7a, hsa-let-7e, hsa-let-7f, hsa-let-7g, hsa-miR-26a, hsa-miR-101	-1.11	0.7	6	2	0	4	1	0	0	1	N/A	0.79	1	0	0	1	0	0	0	0
ADIPOR2	adiponectin receptor 2	7	hsa-let-7a, hsa-let-7e, hsa-let-7f, hsa-let-7g, hsa-miR-17, hsa-miR-19b, hsa-miR-218	-1.11	0.7	8	1	5	2	1	0	1	0	-0.18	0.91	1	0	1	0	0	0	0	0																					-0.16	0.7	1	0	0	1
PPIF	peptidylprolyl isomerase F (cyclophilin F)	5	hsa-miR-16, hsa-miR-23a, hsa-miR-27a, hsa-miR-195, hsa-miR-497	-1.11	0.51	6	3	0	3	3	0	3	0																					-0.21	0.51	1	0	0	1	1	0	1	0
MBTD1	mbt domain containing 1	2	hsa-miR-27a, hsa-miR-29a	-1.11	0.32	2	1	0	1	2	0	2	0
THRB	thyroid hormone receptor, beta (erythroblastic leukemia viral (v-erb-a) oncogene homolog 2, avian)	6	hsa-miR-17, hsa-miR-19b, hsa-miR-23a, hsa-miR-27a, hsa-miR-101, hsa-miR-218	-1.11	0.12	6	0	4	2	0	0	0	0																															-0.17	0.43	1	0	1	0
IER3IP1	immediate early response 3 interacting protein 1	2	hsa-miR-125b, hsa-miR-130a	-1.11	0.39	2	1	0	1	2	0	1	1
CRLF3	cytokine receptor-like factor 3	3	hsa-miR-10a, hsa-miR-10b, hsa-miR-23a	-1.1	0.39	3	3	0	0	2	0	0	2											-0.56	0.39	1	1	0	0	1	0	0	1
NAT12	N-acetyltransferase 12	6	hsa-let-7a, hsa-let-7e, hsa-let-7f, hsa-let-7g, hsa-miR-17, hsa-miR-130a	-1.1	0.68	6	0	4	2	5	0	0	5	-0.37	0.91	1	0	1	0	1	0	0	1																					-0.41	0.72	1	0	0	1
PHF14	PHD finger protein 14	2	hsa-miR-19b, hsa-miR-130a	-1.1	0.63	2	0	0	2	1	0	0	1
COL1A1	collagen, type I, alpha 1	6	hsa-let-7a, hsa-let-7e, hsa-let-7f, hsa-let-7g, hsa-miR-29a, hsa-miR-218	-1.1	0.44	8	2	2	4	0	0	0	0	-0.19	0.87	1	0	0	1	0	0	0	0
KLF9	Kruppel-like factor 9	6	hsa-let-7a, hsa-let-7e, hsa-let-7f, hsa-let-7g, hsa-miR-30e, hsa-miR-218	-1.1	0.35	6	1	0	5	1	0	0	1	-0.23	0.88	1	0	0	1	0	0	0	0
VEGFA	vascular endothelial growth factor A	5	hsa-miR-16, hsa-miR-17, hsa-miR-29a, hsa-miR-195, hsa-miR-497	-1.1	0.87	5	4	0	1	0	0	0	0																					-0.44	0.89	1	1	0	0	0	0	0	0	-0.13	0.87	1	0	0	1
RALYL	RALY RNA binding protein-like	2	hsa-miR-23a, hsa-miR-27a	-1.1	0.28	3	2	0	1	0	0	0	0
MMD	monocyte to macrophage differentiation-associated	5	hsa-miR-16, hsa-miR-27a, hsa-miR-30e, hsa-miR-195, hsa-miR-497	-1.1	0.45	5	2	0	3	0	0	0	0																					-0.17	0.45	1	0	0	1	0	0	0	0
PFKFB3	6-phosphofructo-2-kinase/fructose-2,6-biphosphatase 3	4	hsa-miR-17, hsa-miR-19b, hsa-miR-26a, hsa-miR-130a	-1.1	0.77	4	1	0	3	0	0	0	0																															-0.2	0.85	1	0	0	1
TRPC3	transient receptor potential cation channel, subfamily C, member 3	3	hsa-miR-26a, hsa-miR-130a, hsa-miR-218	-1.1	0.24	3	2	1	0	0	0	0	0
JMY	junction-mediating and regulatory protein	2	hsa-miR-27a, hsa-miR-218	-1.1	0.21	2	1	0	1	2	0	0	2
NPAT	nuclear protein, ataxia-telangiectasia locus	3	hsa-miR-17, hsa-miR-24, hsa-miR-130a	-1.1	0.39	4	1	2	1	1	0	1	0																															-0.55	0.95	2	0	1	1
LSM12	LSM12 homolog (S. cerevisiae)	3	hsa-miR-19b, hsa-miR-26a, hsa-miR-27a	-1.1	0.73	4	1	1	2	0	0	0	0
PLAGL2	pleiomorphic adenoma gene-like 2	8	hsa-let-7a, hsa-let-7e, hsa-let-7f, hsa-let-7g, hsa-miR-17, hsa-miR-27a, hsa-miR-30e, hsa-miR-125b	-1.1	0.62	10	4	1	5	2	0	2	0	-0.22	0.92	1	0	0	1	0	0	0	0																					-0.29	0.87	1	0	0	1
PDHX	pyruvate dehydrogenase complex, component X	3	hsa-miR-26a, hsa-miR-27a, hsa-miR-29a	-1.1	0.43	3	2	0	1	0	0	0	0
CDC14B	CDC14 cell division cycle 14 homolog B (S. cerevisiae)	10	hsa-let-7a, hsa-let-7e, hsa-let-7f, hsa-let-7g, hsa-miR-16, hsa-miR-27a, hsa-miR-125b, hsa-miR-195, hsa-miR-218, hsa-miR-497	-1.1	0.43	10	3	2	5	5	0	2	3	-0.1	0.77	1	0	0	1	0	0	0	0											-0.39	0.49	1	1	0	0	1	0	0	1
HRB	HIV-1 Rev binding protein	3	hsa-miR-27a, hsa-miR-101, hsa-miR-130a	-1.1	0.84	4	1	1	2	1	0	1	0
TMEM194A	transmembrane protein 194A	8	hsa-let-7a, hsa-let-7e, hsa-let-7f, hsa-let-7g, hsa-miR-23a, hsa-miR-24, hsa-miR-26a, hsa-miR-125b	-1.1	< 0.1	8	6	1	1	0	0	0	0	-0.18	0.82	1	1	0	0	0	0	0	0
FRAS1	Fraser syndrome 1	8	hsa-let-7a, hsa-let-7e, hsa-let-7f, hsa-let-7g, hsa-miR-19b, hsa-miR-29a, hsa-miR-125b, hsa-miR-211	-1.09	0.41	8	6	1	1	2	0	2	0	-0.35	0.97	1	1	0	0	0	0	0	0
MKRN3	makorin, ring finger protein, 3	1	hsa-miR-30e	-1.09	0.99	3	2	0	1	0	0	0	0
DMN	desmuslin	3	hsa-miR-17, hsa-miR-19b, hsa-miR-130a	-1.09	0.53	4	0	0	4	1	1	0	0																															-0.17	0.6	1	0	0	1
BZW1	basic leucine zipper and W2 domains 1	8	hsa-let-7a, hsa-let-7e, hsa-let-7f, hsa-let-7g, hsa-miR-16, hsa-miR-101, hsa-miR-195, hsa-miR-497	-1.09	0.31	12	3	1	8	0	0	0	0	-0.5	> 0.99	2	0	0	2	0	0	0	0											-0.36	0.55	1	1	0	0	0	0	0	0
C11orf57	chromosome 11 open reading frame 57	7	hsa-let-7a, hsa-let-7e, hsa-let-7f, hsa-let-7g, hsa-miR-29a, hsa-miR-125b, hsa-miR-218	-1.09	0.39	7	1	0	6	1	0	1	0	-0.29	0.83	1	0	0	1	0	0	0	0
AFF2	AF4/FMR2 family, member 2	7	hsa-let-7a, hsa-let-7e, hsa-let-7f, hsa-let-7g, hsa-miR-17, hsa-miR-24, hsa-miR-29a	-1.09	0.32	7	0	1	6	3	1	1	1	-0.19	0.93	1	0	0	1	0	0	0	0																					-0.43	0.32	1	0	0	1
CCDC100	coiled-coil domain containing 100	7	hsa-let-7a, hsa-let-7e, hsa-let-7f, hsa-let-7g, hsa-miR-17, hsa-miR-24, hsa-miR-130a	-1.09	0.39	7	1	1	5	0	0	0	0	-0.23	0.93	1	0	0	1	0	0	0	0																					-0.42	0.88	1	1	0	0
KIAA1024	KIAA1024	3	hsa-miR-29a, hsa-miR-30e, hsa-miR-218	-1.09	< 0.1	5	1	0	4	0	0	0	0
SCML2	sex comb on midleg-like 2 (Drosophila)	5	hsa-miR-19b, hsa-miR-24, hsa-miR-29a, hsa-miR-130a, hsa-miR-211	-1.09	0.34	5	3	0	2	1	0	1	0
WDR42A	WD repeat domain 42A	7	hsa-miR-16, hsa-miR-17, hsa-miR-19b, hsa-miR-130a, hsa-miR-195, hsa-miR-211, hsa-miR-497	-1.09	0.32	7	3	0	4	1	0	1	0																					-0.42	0.5	1	1	0	0	0	0	0	0	-0.18	0.77	1	0	0	1
BDNF	brain-derived neurotrophic factor	7	hsa-miR-10a, hsa-miR-10b, hsa-miR-16, hsa-miR-30e, hsa-miR-195, hsa-miR-211, hsa-miR-497	-1.09	< 0.1	7	2	2	3	1	1	0	0											-0.58	0.55	1	1	0	0	0	0	0	0	-0.34	0.75	1	0	0	1	0	0	0	0
UBE2R2	ubiquitin-conjugating enzyme E2R 2	4	hsa-miR-23a, hsa-miR-30e, hsa-miR-125b, hsa-miR-211	-1.09	0.19	5	2	1	2	2	0	2	0
SLC46A3	solute carrier family 46, member 3	2	hsa-miR-17, hsa-miR-125b	-1.09	0.61	3	2	0	1	1	0	0	1																															-0.71	0.61	2	1	0	1
SIRPA	signal-regulatory protein alpha	3	hsa-miR-17, hsa-miR-23a, hsa-miR-24	-1.09	0.43	3	3	0	0	2	2	0	0																															-0.22	0.79	1	1	0	0
IL6R	interleukin 6 receptor	2	hsa-miR-23a, hsa-miR-125b	-1.09	0.55	3	2	0	1	2	0	0	2
DTNA	dystrobrevin, alpha	2	hsa-miR-19b, hsa-miR-27a	-1.09	0.49	2	2	0	0	4	1	2	1
ICHTHYIN	ichthyin protein	6	hsa-let-7a, hsa-let-7e, hsa-let-7f, hsa-let-7g, hsa-miR-27a, hsa-miR-125b	-1.09	0.83	6	2	4	0	2	0	1	1	-0.17	0.9	1	0	1	0	0	0	0	0
FBN1	fibrillin 1	3	hsa-miR-23a, hsa-miR-29a, hsa-miR-101	-1.09	0.13	4	1	1	2	0	0	0	0
RANBP10	RAN binding protein 10	4	hsa-miR-24, hsa-miR-26a, hsa-miR-30e, hsa-miR-218	-1.09	0.54	4	2	0	2	0	0	0	0
CTNNBIP1	catenin, beta interacting protein 1	9	hsa-miR-10a, hsa-miR-10b, hsa-miR-16, hsa-miR-23a, hsa-miR-26a, hsa-miR-29a, hsa-miR-195, hsa-miR-211, hsa-miR-497	-1.08	0.28	9	1	1	7	1	0	0	1											-0.18	0.58	1	0	0	1	0	0	0	0	-0.19	0.74	1	0	0	1	0	0	0	0
MAPK1	mitogen-activated protein kinase 1	5	hsa-miR-17, hsa-miR-19b, hsa-miR-101, hsa-miR-130a, hsa-miR-211	-1.08	< 0.1	5	1	1	3	5	0	3	2																															-0.37	0.96	1	1	0	0
BNIP2	BCL2/adenovirus E1B 19kDa interacting protein 2	2	hsa-miR-17, hsa-miR-23a	-1.08	0.13	2	2	0	0	2	0	1	1																															-0.52	0.6	1	1	0	0
ANKHD1	ankyrin repeat and KH domain containing 1	2	hsa-miR-23a, hsa-miR-30e	-1.08	0.59	2	2	0	0	0	0	0	0
CDC23	cell division cycle 23 homolog (S. cerevisiae)	5	hsa-miR-16, hsa-miR-17, hsa-miR-23a, hsa-miR-195, hsa-miR-497	-1.08	< 0.1	5	2	0	3	0	0	0	0																					-0.24	0.63	1	0	0	1	0	0	0	0	-0.4	0.93	1	1	0	0
PTPN13	protein tyrosine phosphatase, non-receptor type 13 (APO-1/CD95 (Fas)-associated phosphatase)	2	hsa-miR-26a, hsa-miR-30e	-1.08	0.52	2	1	0	1	1	0	0	1
CBX2	chromobox homolog 2 (Pc class homolog, Drosophila)	9	hsa-let-7a, hsa-let-7e, hsa-let-7f, hsa-let-7g, hsa-miR-16, hsa-miR-29a, hsa-miR-30e, hsa-miR-195, hsa-miR-497	-1.08	0.75	9	0	0	9	5	0	4	1	-0.13	0.92	1	0	0	1	1	0	1	0											-0.25	0.75	1	0	0	1	0	0	0	0
RASD1	RAS, dexamethasone-induced 1	3	hsa-miR-17, hsa-miR-30e, hsa-miR-130a	-1.08	0.82	3	2	0	1	0	0	0	0																															-0.43	0.95	1	1	0	0
LMO3	LIM domain only 3 (rhombotin-like 2)	3	hsa-miR-17, hsa-miR-101, hsa-miR-218	-1.08	0.31	3	1	1	1	1	0	1	0																															-0.44	0.73	1	0	0	1
NLGN4X	neuroligin 4, X-linked	2	hsa-miR-23a, hsa-miR-27a	-1.08	0.49	3	1	1	1	2	0	2	0
FRAT2	frequently rearranged in advanced T-cell lymphomas 2	3	hsa-miR-23a, hsa-miR-26a, hsa-miR-29a	-1.08	0.31	3	2	0	1	2	0	1	1
BHLHB3	basic helix-loop-helix domain containing, class B, 3	6	hsa-miR-16, hsa-miR-17, hsa-miR-27a, hsa-miR-130a, hsa-miR-195, hsa-miR-497	-1.08	0.73	7	0	1	6	1	0	0	1																					-0.18	0.75	1	0	0	1	0	0	0	0	-0.42	0.95	2	0	1	1
L3MBTL3	l(3)mbt-like 3 (Drosophila)	3	hsa-miR-17, hsa-miR-19b, hsa-miR-218	-1.08	0.28	3	2	0	1	0	0	0	0																															-0.43	0.5	1	1	0	0
KIAA0152	KIAA0152	5	hsa-miR-19b, hsa-miR-24, hsa-miR-26a, hsa-miR-101, hsa-miR-130a	-1.08	0.48	6	3	1	2	3	1	0	2
LBA1	lupus brain antigen 1	7	hsa-let-7a, hsa-let-7e, hsa-let-7f, hsa-let-7g, hsa-miR-16, hsa-miR-195, hsa-miR-497	-1.07	0.85	10	4	0	6	6	0	0	6	-0.32	0.94	1	1	0	0	0	0	0	0											-0.75	0.85	2	0	0	2	2	0	0	2
THAP2	THAP domain containing, apoptosis associated protein 2	2	hsa-miR-23a, hsa-miR-26a	-1.07	0.17	2	2	0	0	2	0	1	1
PAPOLB	poly(A) polymerase beta (testis specific)	2	hsa-miR-17, hsa-miR-30e	-1.07	0.82	2	2	0	0	1	0	0	1																															-0.61	0.82	1	1	0	0
GLTSCR1	glioma tumor suppressor candidate region gene 1	1	hsa-miR-101	-1.07	0.98	2	2	0	0	0	0	0	0
RBJ	rab and DnaJ domain containing	3	hsa-miR-17, hsa-miR-27a, hsa-miR-218	-1.07	0.3	3	2	1	0	2	0	1	1																															-0.38	0.92	1	1	0	0
SMAP1	stromal membrane-associated GTPase-activating protein 1	4	hsa-miR-10a, hsa-miR-10b, hsa-miR-30e, hsa-miR-101	-1.07	0.12	4	4	0	0	0	0	0	0											-0.37	0.12	1	1	0	0	0	0	0	0
FLRT2	fibronectin leucine rich transmembrane protein 2	5	hsa-miR-10a, hsa-miR-10b, hsa-miR-27a, hsa-miR-101, hsa-miR-218	-1.07	0.44	5	1	1	3	7	0	5	2											-0.42	0.58	1	0	0	1	3	0	2	1
BLCAP	bladder cancer associated protein	3	hsa-miR-19b, hsa-miR-23a, hsa-miR-130a	-1.07	0.35	4	1	1	2	1	0	0	1
BMP3	bone morphogenetic protein 3	3	hsa-miR-19b, hsa-miR-27a, hsa-miR-130a	-1.07	0.66	3	1	0	2	0	0	0	0
FAM136A	family with sequence similarity 136, member A	2	hsa-miR-26a, hsa-miR-29a	-1.07	0.37	2	2	0	0	1	0	0	1
RIPK5	receptor interacting protein kinase 5	3	hsa-miR-17, hsa-miR-30e, hsa-miR-101	-1.07	0.3	3	2	1	0	3	0	0	3																															-0.34	0.3	1	0	1	0
BAHD1	bromo adjacent homology domain containing 1	10	hsa-let-7a, hsa-let-7e, hsa-let-7f, hsa-let-7g, hsa-miR-17, hsa-miR-27a, hsa-miR-29a, hsa-miR-30e, hsa-miR-130a, hsa-miR-218	-1.07	0.4	10	2	4	4	1	0	0	1	0.01	0.87	1	0	1	0	0	0	0	0																					-0.34	0.9	1	0	0	1
RYBP	RING1 and YY1 binding protein	5	hsa-miR-17, hsa-miR-27a, hsa-miR-29a, hsa-miR-125b, hsa-miR-218	-1.07	0.3	5	2	1	2	1	0	0	1																															-0.31	0.3	1	0	1	0
C5orf13	chromosome 5 open reading frame 13	4	hsa-miR-24, hsa-miR-27a, hsa-miR-29a, hsa-miR-30e	-1.07	0.58	4	2	1	1	0	0	0	0
AMOT	angiomotin	6	hsa-miR-16, hsa-miR-26a, hsa-miR-29a, hsa-miR-195, hsa-miR-211, hsa-miR-497	-1.07	0.19	6	1	0	5	3	0	2	1																					-0.28	0.71	1	0	0	1	0	0	0	0
LARP5	La ribonucleoprotein domain family, member 5	6	hsa-miR-26a, hsa-miR-29a, hsa-miR-101, hsa-miR-130a, hsa-miR-211, hsa-miR-218	-1.07	0.3	7	1	4	2	2	0	2	0
SLC12A6	solute carrier family 12 (potassium/chloride transporters), member 6	2	hsa-miR-24, hsa-miR-30e	-1.07	0.58	2	1	0	1	3	1	2	0
HEPHL1	hephaestin-like 1	5	hsa-miR-16, hsa-miR-26a, hsa-miR-30e, hsa-miR-195, hsa-miR-497	-1.07	0.75	5	2	0	3	0	0	0	0																					-0.29	0.75	1	0	0	1	0	0	0	0
SYNJ1	synaptojanin 1	5	hsa-miR-16, hsa-miR-23a, hsa-miR-27a, hsa-miR-195, hsa-miR-497	-1.07	< 0.1	5	1	1	3	3	0	0	3																					-0.49	0.71	1	0	0	1	1	0	0	1
FAM130A1	family with sequence similarity 130, member A1	7	hsa-miR-16, hsa-miR-23a, hsa-miR-24, hsa-miR-29a, hsa-miR-195, hsa-miR-211, hsa-miR-497	-1.06	< 0.1	7	3	0	4	1	0	0	1																					-0.13	0.61	1	0	0	1	0	0	0	0
FAM91A1	family with sequence similarity 91, member A1	4	hsa-miR-16, hsa-miR-30e, hsa-miR-195, hsa-miR-497	-1.06	0.59	4	4	0	0	3	0	0	3																					-0.55	0.59	1	1	0	0	1	0	0	1
AQP11	aquaporin 11	4	hsa-miR-16, hsa-miR-27a, hsa-miR-195, hsa-miR-497	-1.06	< 0.1	4	4	0	0	0	0	0	0																					-0.53	0.7	1	1	0	0	0	0	0	0
COL4A1	collagen, type IV, alpha 1	6	hsa-let-7a, hsa-let-7e, hsa-let-7f, hsa-let-7g, hsa-miR-23a, hsa-miR-29a	-1.06	0.12	7	2	5	0	0	0	0	0	-0.14	0.9	1	0	1	0	0	0	0	0
LMBR1L	limb region 1 homolog (mouse)-like	2	hsa-miR-24, hsa-miR-30e	-1.06	0.76	3	3	0	0	0	0	0	0
C7orf41	chromosome 7 open reading frame 41	3	hsa-miR-17, hsa-miR-27a, hsa-miR-218	-1.06	0.85	4	1	2	1	4	0	4	0																															-0.3	0.85	1	0	0	1
VTI1A	vesicle transport through interaction with t-SNAREs homolog 1A (yeast)	5	hsa-miR-16, hsa-miR-19b, hsa-miR-24, hsa-miR-195, hsa-miR-497	-1.06	0.56	5	1	0	4	1	0	0	1																					-0.22	0.75	1	0	0	1	0	0	0	0
MCL1	myeloid cell leukemia sequence 1 (BCL2-related)	3	hsa-miR-17, hsa-miR-29a, hsa-miR-125b	-1.06	0.91	3	3	0	0	0	0	0	0																															-0.43	0.94	1	1	0	0
MTMR9	myotubularin related protein 9	2	hsa-miR-23a, hsa-miR-130a	-1.06	0.19	3	0	1	2	2	0	0	2
USP3	ubiquitin specific peptidase 3	3	hsa-miR-17, hsa-miR-26a, hsa-miR-146a	-1.06	< 0.1	3	1	0	2	0	0	0	0																															-0.33	0.76	1	0	0	1
ABCB9	ATP-binding cassette, sub-family B (MDR/TAP), member 9	6	hsa-let-7a, hsa-let-7e, hsa-let-7f, hsa-let-7g, hsa-miR-24, hsa-miR-27a	-1.06	0.33	6	2	0	4	1	1	0	0	-0.26	0.94	1	0	0	1	0	0	0	0
RAP1A	RAP1A, member of RAS oncogene family	3	hsa-miR-19b, hsa-miR-23a, hsa-miR-24	-1.06	0.17	3	2	1	0	1	0	1	0
MARCH4	membrane-associated ring finger (C3HC4) 4	6	hsa-miR-16, hsa-miR-17, hsa-miR-30e, hsa-miR-195, hsa-miR-218, hsa-miR-497	-1.06	0.33	5	1	0	4	3	0	0	3																					-0.33	0.7	1	0	0	1	1	0	0	1	-0.28	0.85	0	0	0	0
TGFA	transforming growth factor, alpha	3	hsa-miR-23a, hsa-miR-101, hsa-miR-130a	-1.06	0.22	3	1	0	2	0	0	0	0
ZSCAN29	zinc finger and SCAN domain containing 29	2	hsa-miR-30e, hsa-miR-125b	-1.06	0.75	2	2	0	0	1	0	1	0
NPNT	nephronectin	2	hsa-miR-101, hsa-miR-130a	-1.06	0.82	2	2	0	0	1	0	1	0
DNMT3A	DNA (cytosine-5-)-methyltransferase 3 alpha	3	hsa-miR-29a, hsa-miR-30e, hsa-miR-101	-1.06	0.62	4	1	1	2	0	0	0	0
XYLT1	xylosyltransferase I	9	hsa-let-7a, hsa-let-7e, hsa-let-7f, hsa-let-7g, hsa-miR-17, hsa-miR-19b, hsa-miR-23a, hsa-miR-24, hsa-miR-101	-1.06	0.25	10	4	3	3	5	2	2	1	-0.03	0.99	1	1	0	0	0	0	0	0																					-0.12	0.25	1	0	1	0
CHFR	checkpoint with forkhead and ring finger domains	4	hsa-miR-26a, hsa-miR-29a, hsa-miR-30e, hsa-miR-218	-1.06	0.75	4	1	2	1	0	0	0	0
SSR3	signal sequence receptor, gamma (translocon-associated protein gamma)	3	hsa-miR-30e, hsa-miR-211, hsa-miR-218	-1.05	0.15	3	3	0	0	1	0	0	1
ZFP91	zinc finger protein 91 homolog (mouse)	5	hsa-miR-17, hsa-miR-19b, hsa-miR-29a, hsa-miR-130a, hsa-miR-211	-1.05	0.29	6	1	0	5	1	0	0	1																															-0.42	> 0.99	2	1	0	1
BCL11A	B-cell CLL/lymphoma 11A (zinc finger protein)	8	hsa-miR-26a, hsa-miR-27a, hsa-miR-29a, hsa-miR-30e, hsa-miR-130a, hsa-miR-146a, hsa-miR-211, hsa-miR-218	-1.05	< 0.1	8	0	6	2	0	0	0	0
AUH	AU RNA binding protein/enoyl-Coenzyme A hydratase	1	hsa-miR-23a	-1.05	0.49	2	2	0	0	0	0	0	0
NAALADL2	N-acetylated alpha-linked acidic dipeptidase-like 2	2	hsa-miR-19b, hsa-miR-30e	-1.05	0.89	2	2	0	0	0	0	0	0
ADRA2A	adrenergic, alpha-2A-, receptor	2	hsa-miR-23a, hsa-miR-30e	-1.05	0.73	3	2	1	0	0	0	0	0
TTPAL	tocopherol (alpha) transfer protein-like	3	hsa-miR-17, hsa-miR-26a, hsa-miR-146a	-1.05	0.1	3	2	1	0	4	0	1	3																															-0.35	0.9	1	1	0	0
KIAA1804	mixed lineage kinase 4	5	hsa-miR-16, hsa-miR-23a, hsa-miR-30e, hsa-miR-195, hsa-miR-497	-1.05	< 0.1	5	1	0	4	0	0	0	0																					-0.27	0.74	1	0	0	1	0	0	0	0
PATL1	protein associated with topoisomerase II homolog 1 (yeast)	2	hsa-miR-19b, hsa-miR-26a	-1.05	0.31	3	2	0	1	1	0	0	1
RET	ret proto-oncogene	5	hsa-miR-16, hsa-miR-27a, hsa-miR-195, hsa-miR-218, hsa-miR-497	-1.05	0.17	6	3	1	2	4	0	1	3																					-0.46	0.56	1	1	0	0	1	0	0	1
IPPK	inositol 1,3,4,5,6-pentakisphosphate 2-kinase	5	hsa-miR-16, hsa-miR-23a, hsa-miR-26a, hsa-miR-195, hsa-miR-497	-1.05	0.54	9	1	5	3	3	0	0	3																					-0.29	0.94	2	0	1	1	1	0	0	1
SMARCD2	SWI/SNF related, matrix associated, actin dependent regulator of chromatin, subfamily d, member 2	4	hsa-miR-19b, hsa-miR-30e, hsa-miR-125b, hsa-miR-130a	-1.05	0.78	4	3	0	1	1	0	1	0
ARHGAP1	Rho GTPase activating protein 1	4	hsa-miR-17, hsa-miR-19b, hsa-miR-101, hsa-miR-130a	-1.05	0.69	4	0	0	4	1	0	0	1																															-0.33	0.9	1	0	0	1
FBN2	fibrillin 2 (congenital contractural arachnodactyly)	3	hsa-miR-23a, hsa-miR-101, hsa-miR-211	-1.05	0.14	4	2	1	1	4	2	2	0
FAM78A	family with sequence similarity 78, member A	4	hsa-miR-27a, hsa-miR-101, hsa-miR-130a, hsa-miR-218	-1.05	< 0.1	4	2	0	2	1	1	0	0
MED17	mediator complex subunit 17	2	hsa-miR-17, hsa-miR-218	-1.04	0.51	2	1	1	0	1	0	0	1																															-0.56	0.51	1	0	1	0
GNS	glucosamine (N-acetyl)-6-sulfatase (Sanfilippo disease IIID)	6	hsa-let-7a, hsa-let-7e, hsa-let-7f, hsa-let-7g, hsa-miR-17, hsa-miR-27a	-1.04	0.85	6	1	4	1	3	0	1	2	-0.02	0.85	1	0	1	0	0	0	0	0																					-0.46	0.91	1	0	0	1
C2orf42	chromosome 2 open reading frame 42	4	hsa-miR-16, hsa-miR-19b, hsa-miR-195, hsa-miR-497	-1.04	0.77	4	1	0	3	3	0	0	3																					-0.58	0.77	1	0	0	1	1	0	0	1
VPS4B	vacuolar protein sorting 4 homolog B (S. cerevisiae)	2	hsa-miR-19b, hsa-miR-125b	-1.04	0.74	2	2	0	0	1	0	1	0
COL5A1	collagen, type V, alpha 1	3	hsa-miR-26a, hsa-miR-27a, hsa-miR-29a	-1.04	0.66	6	3	1	2	1	0	0	1
EIF2C4	eukaryotic translation initiation factor 2C, 4	8	hsa-let-7a, hsa-let-7e, hsa-let-7f, hsa-let-7g, hsa-miR-16, hsa-miR-130a, hsa-miR-195, hsa-miR-497	-1.04	0.72	9	1	4	4	0	0	0	0	-0.17	0.83	1	0	1	0	0	0	0	0											-0.28	0.72	1	0	0	1	0	0	0	0
INTS2	integrator complex subunit 2	6	hsa-let-7a, hsa-let-7e, hsa-let-7f, hsa-let-7g, hsa-miR-26a, hsa-miR-30e	-1.04	0.49	6	6	0	0	5	0	5	0	-0.31	0.89	1	1	0	0	1	0	1	0
FERMT2	fermitin family homolog 2 (Drosophila)	5	hsa-miR-16, hsa-miR-29a, hsa-miR-130a, hsa-miR-195, hsa-miR-497	-1.04	< 0.1	5	1	1	3	0	0	0	0																					-0.38	0.72	1	0	0	1	0	0	0	0
ZHX3	zinc fingers and homeoboxes 3	5	hsa-miR-16, hsa-miR-19b, hsa-miR-29a, hsa-miR-195, hsa-miR-497	-1.04	0.77	5	4	1	0	4	1	0	3																					-0.37	0.89	1	1	0	0	1	0	0	1
C6orf62	chromosome 6 open reading frame 62	3	hsa-miR-23a, hsa-miR-101, hsa-miR-218	-1.04	0.31	3	2	1	0	0	0	0	0
SNX4	sorting nexin 4	4	hsa-miR-10a, hsa-miR-10b, hsa-miR-29a, hsa-miR-218	-1.04	0.25	5	1	3	1	0	0	0	0											-0.16	0.25	1	0	1	0	0	0	0	0
ODZ1	odz, odd Oz/ten-m homolog 1(Drosophila)	3	hsa-miR-17, hsa-miR-23a, hsa-miR-24	-1.04	0.28	4	1	0	3	1	0	0	1																															-0.46	0.88	1	0	0	1
ETV1	ets variant gene 1	7	hsa-miR-16, hsa-miR-17, hsa-miR-19b, hsa-miR-23a, hsa-miR-101, hsa-miR-195, hsa-miR-497	-1.04	0.31	7	1	1	5	0	0	0	0																					-0.14	0.75	1	0	0	1	0	0	0	0	-0.39	0.97	1	1	0	0
TMOD1	tropomodulin 1	4	hsa-miR-10a, hsa-miR-10b, hsa-miR-23a, hsa-miR-130a	-1.04	< 0.1	4	3	1	0	1	0	1	0											-0.29	< 0.1	1	1	0	0	0	0	0	0
BCL2L2	BCL2-like 2	10	hsa-miR-10a, hsa-miR-10b, hsa-miR-16, hsa-miR-17, hsa-miR-24, hsa-miR-29a, hsa-miR-125b, hsa-miR-195, hsa-miR-211, hsa-miR-497	-1.03	0.16	17	1	4	12	5	0	2	3											-0.1	0.16	1	0	1	0	0	0	0	0	-0.53	0.98	3	0	0	3	1	0	0	1	-0.18	0.74	2	0	0	2
PLXNA2	plexin A2	7	hsa-miR-16, hsa-miR-26a, hsa-miR-30e, hsa-miR-101, hsa-miR-195, hsa-miR-218, hsa-miR-497	-1.03	0.69	7	2	1	4	6	0	0	6																					-0.2	0.83	1	0	0	1	2	0	0	2
INTU	inturned planar cell polarity effector homolog (Drosophila)	1	hsa-miR-23a	-1.03	0.24	1	1	0	0	1	1	0	0
EIF2S1	eukaryotic translation initiation factor 2, subunit 1 alpha, 35kDa	2	hsa-miR-17, hsa-miR-26a	-1.03	0.51	2	0	1	1	4	0	3	1																															-0.3	0.51	1	0	0	1
GOSR1	golgi SNAP receptor complex member 1	2	hsa-miR-17, hsa-miR-146a	-1.03	< 0.1	2	0	1	1	4	1	2	1																															-0.65	0.91	1	0	0	1
STOX2	storkhead box 2	4	hsa-miR-16, hsa-miR-30e, hsa-miR-195, hsa-miR-497	-1.03	0.52	4	4	0	0	1	0	0	1																					-0.37	0.7	1	1	0	0	0	0	0	0
GPATCH8	G patch domain containing 8	5	hsa-miR-16, hsa-miR-125b, hsa-miR-130a, hsa-miR-195, hsa-miR-497	-1.03	0.59	8	0	1	7	0	0	0	0																					-0.54	0.94	2	0	0	2	0	0	0	0
TFAP2C	transcription factor AP-2 gamma (activating enhancer binding protein 2 gamma)	4	hsa-miR-10a, hsa-miR-10b, hsa-miR-26a, hsa-miR-29a	-1.03	0.11	4	3	1	0	0	0	0	0											-0.52	0.11	1	1	0	0	0	0	0	0
PROK2	prokineticin 2	2	hsa-miR-23a, hsa-miR-101	-1.03	0.32	2	2	0	0	1	0	1	0
SR140	U2-associated SR140 protein	5	hsa-miR-16, hsa-miR-17, hsa-miR-29a, hsa-miR-195, hsa-miR-497	-1.03	0.57	6	1	1	4	1	0	1	0																					-0.11	0.57	1	0	0	1	0	0	0	0	-0.75	0.95	2	1	1	0
FAM152A	family with sequence similarity 152, member A	3	hsa-miR-19b, hsa-miR-30e, hsa-miR-218	-1.03	0.56	4	2	1	1	1	0	1	0
MAGI1	membrane associated guanylate kinase, WW and PDZ domain containing 1	3	hsa-miR-23a, hsa-miR-24, hsa-miR-101	-1.03	0.11	3	2	0	1	2	0	1	1
COMMD8	COMM domain containing 8	2	hsa-miR-26a, hsa-miR-218	-1.03	0.27	2	2	0	0	0	0	0	0
PTCH1	patched homolog 1 (Drosophila)	6	hsa-miR-16, hsa-miR-27a, hsa-miR-101, hsa-miR-195, hsa-miR-211, hsa-miR-497	-1.03	< 0.1	7	1	1	5	4	0	0	4																					-0.28	< 0.1	1	0	0	1	1	0	0	1
CDC2L6	cell division cycle 2-like 6 (CDK8-like)	3	hsa-miR-19b, hsa-miR-125b, hsa-miR-130a	-1.03	0.56	4	1	1	2	3	0	2	1
LAMC1	laminin, gamma 1 (formerly LAMB2)	6	hsa-miR-16, hsa-miR-24, hsa-miR-29a, hsa-miR-130a, hsa-miR-195, hsa-miR-497	-1.03	0.37	6	2	0	4	4	0	0	4																					-0.31	0.52	1	0	0	1	1	0	0	1
WASF3	WAS protein family, member 3	3	hsa-miR-17, hsa-miR-23a, hsa-miR-218	-1.03	< 0.1	3	1	0	2	4	1	1	2																															-0.52	< 0.1	1	1	0	0
LARP1	La ribonucleoprotein domain family, member 1	3	hsa-miR-26a, hsa-miR-30e, hsa-miR-101	-1.03	0.18	4	2	2	0	1	0	1	0
MOSPD1	motile sperm domain containing 1	1	hsa-miR-218	-1.03	0.88	2	1	0	1	1	1	0	0
PKD2	polycystic kidney disease 2 (autosomal dominant)	1	hsa-miR-17	-1.02	> 0.99	2	2	0	0	1	0	0	1																															-1.02	> 0.99	2	2	0	0
DCLK1	doublecortin-like kinase 1	4	hsa-miR-16, hsa-miR-195, hsa-miR-218, hsa-miR-497	-1.02	0.93	10	7	0	3	1	0	0	1																					-0.72	0.97	3	2	0	1	0	0	0	0
GATM	glycine amidinotransferase (L-arginine:glycine amidinotransferase)	5	hsa-let-7a, hsa-let-7e, hsa-let-7f, hsa-let-7g, hsa-miR-30e	-1.02	0.7	5	1	0	4	4	0	4	0	-0.53	0.94	1	0	0	1	1	0	1	0
CCNG1	cyclin G1	2	hsa-miR-23a, hsa-miR-27a	-1.02	0.59	2	2	0	0	1	0	1	0
TSPYL4	TSPY-like 4	2	hsa-miR-23a, hsa-miR-26a	-1.02	0.17	2	0	0	2	3	0	0	3
AMOTL1	angiomotin like 1	5	hsa-miR-16, hsa-miR-27a, hsa-miR-30e, hsa-miR-195, hsa-miR-497	-1.02	< 0.1	5	2	0	3	2	0	1	1																					-0.28	0.75	1	0	0	1	0	0	0	0
STK35	serine/threonine kinase 35	4	hsa-miR-19b, hsa-miR-23a, hsa-miR-29a, hsa-miR-30e	-1.02	0.61	5	4	0	1	1	0	0	1
AMOTL2	angiomotin like 2	3	hsa-miR-24, hsa-miR-27a, hsa-miR-30e	-1.02	0.6	3	2	1	0	2	1	1	0
EML4	echinoderm microtubule associated protein like 4	4	hsa-miR-23a, hsa-miR-24, hsa-miR-29a, hsa-miR-30e	-1.02	0.12	4	1	2	1	0	0	0	0
CDH11	cadherin 11, type 2, OB-cadherin (osteoblast)	3	hsa-miR-26a, hsa-miR-27a, hsa-miR-101	-1.02	0.62	3	1	1	1	0	0	0	0
KIAA1522	KIAA1522	4	hsa-miR-17, hsa-miR-30e, hsa-miR-125b, hsa-miR-218	-1.02	0.66	4	3	0	1	0	0	0	0																															-0.23	0.82	1	0	0	1
ST7L	suppression of tumorigenicity 7 like	3	hsa-miR-23a, hsa-miR-29a, hsa-miR-146a	-1.02	0.12	3	2	0	1	2	0	0	2
SOCS5	suppressor of cytokine signaling 5	3	hsa-miR-19b, hsa-miR-101, hsa-miR-130a	-1.02	0.31	3	2	0	1	2	0	1	1
FZD5	frizzled homolog 5 (Drosophila)	3	hsa-miR-23a, hsa-miR-24, hsa-miR-29a	-1.02	0.66	3	2	0	1	0	0	0	0
EPB41	erythrocyte membrane protein band 4.1 (elliptocytosis 1, RH-linked)	8	hsa-let-7a, hsa-let-7e, hsa-let-7f, hsa-let-7g, hsa-miR-17, hsa-miR-27a, hsa-miR-30e, hsa-miR-125b	-1.02	0.66	8	3	4	1	1	1	0	0	-0.06	0.78	1	0	1	0	0	0	0	0																					-0.12	0.66	1	0	0	1
YAF2	YY1 associated factor 2	7	hsa-let-7a, hsa-let-7e, hsa-let-7f, hsa-let-7g, hsa-miR-19b, hsa-miR-30e, hsa-miR-101	-1.02	0.71	8	1	5	2	1	0	1	0	-0.16	0.92	1	0	1	0	0	0	0	0
TLK2	tousled-like kinase 2	5	hsa-miR-26a, hsa-miR-27a, hsa-miR-101, hsa-miR-125b, hsa-miR-218	-1.02	0.53	5	1	2	2	1	0	1	0
NBEA	neurobeachin	4	hsa-miR-17, hsa-miR-19b, hsa-miR-211, hsa-miR-218	-1.02	0.2	5	0	1	4	1	0	0	1																															-0.45	0.87	2	0	0	2
LIMD2	LIM domain containing 2	8	hsa-let-7a, hsa-let-7e, hsa-let-7f, hsa-let-7g, hsa-miR-19b, hsa-miR-24, hsa-miR-125b, hsa-miR-130a	-1.01	0.26	8	1	0	7	13	0	0	13	-0.45	0.94	1	0	0	1	3	0	0	3
MRC1L1	mannose receptor, C type 1-like 1	1	hsa-miR-23a	-1.01	0.34	1	1	0	0	2	0	1	1
MRC1	mannose receptor, C type 1	1	hsa-miR-23a	-1.01	0.34	1	1	0	0	2	0	1	1
UBE4B	ubiquitination factor E4B (UFD2 homolog, yeast)	4	hsa-miR-16, hsa-miR-26a, hsa-miR-195, hsa-miR-497	-1.01	0.69	4	4	0	0	3	0	0	3																					-0.56	0.69	1	1	0	0	1	0	0	1
PAX9	paired box 9	2	hsa-miR-23a, hsa-miR-27a	-1.01	< 0.1	2	2	0	0	1	0	1	0
RUNX1T1	runt-related transcription factor 1; translocated to, 1 (cyclin D-related)	5	hsa-miR-16, hsa-miR-23a, hsa-miR-146a, hsa-miR-195, hsa-miR-497	-1.01	< 0.1	5	1	0	4	0	0	0	0																					-0.37	0.59	1	0	0	1	0	0	0	0
YTHDC1	YTH domain containing 1	5	hsa-miR-16, hsa-miR-19b, hsa-miR-30e, hsa-miR-195, hsa-miR-497	-1.01	0.72	5	4	1	0	0	0	0	0																					-0.44	0.9	1	1	0	0	0	0	0	0
PBRM1	polybromo 1	3	hsa-miR-23a, hsa-miR-30e, hsa-miR-101	-1.01	0.31	4	1	3	0	1	0	1	0
CCM2	cerebral cavernous malformation 2	3	hsa-miR-19b, hsa-miR-23a, hsa-miR-27a	-1.01	0.75	3	3	0	0	0	0	0	0
DIP2B	DIP2 disco-interacting protein 2 homolog B (Drosophila)	3	hsa-miR-29a, hsa-miR-30e, hsa-miR-101	-1.01	0.55	4	1	0	3	0	0	0	0
UBN1	ubinuclein 1	3	hsa-miR-19b, hsa-miR-30e, hsa-miR-125b	-1.01	0.56	3	2	1	0	2	1	0	1
BTBD14B	BTB (POZ) domain containing 14B	4	hsa-miR-19b, hsa-miR-23a, hsa-miR-101, hsa-miR-218	-1.01	0.31	5	3	2	0	2	0	2	0
BACE1	beta-site APP-cleaving enzyme 1	6	hsa-miR-16, hsa-miR-19b, hsa-miR-27a, hsa-miR-29a, hsa-miR-195, hsa-miR-497	-1.01	0.62	10	2	1	7	0	0	0	0																					-0.2	0.85	2	0	0	2	0	0	0	0
ERC2	ELKS/RAB6-interacting/CAST family member 2	6	hsa-miR-16, hsa-miR-26a, hsa-miR-27a, hsa-miR-195, hsa-miR-218, hsa-miR-497	-1.01	0.26	6	1	0	5	1	0	0	1																					-0.17	0.58	1	0	0	1	0	0	0	0
LL22NC03-75B3.6	KIAA1644 protein	4	hsa-miR-24, hsa-miR-27a, hsa-miR-29a, hsa-miR-125b	-1.01	0.24	4	2	0	2	3	0	2	1
KIF21B	kinesin family member 21B	9	hsa-let-7a, hsa-let-7e, hsa-let-7f, hsa-let-7g, hsa-miR-24, hsa-miR-26a, hsa-miR-27a, hsa-miR-30e, hsa-miR-218	-1.01	0.64	13	7	5	1	3	0	1	2	0.02	0.98	1	1	0	0	0	0	0	0
WIPF2	WAS/WASL interacting protein family, member 2	7	hsa-miR-17, hsa-miR-23a, hsa-miR-26a, hsa-miR-27a, hsa-miR-125b, hsa-miR-211, hsa-miR-218	-1.01	< 0.1	7	3	1	3	1	0	1	0																															-0.19	< 0.1	1	0	0	1
KLHL3	kelch-like 3 (Drosophila)	3	hsa-miR-19b, hsa-miR-24, hsa-miR-130a	-1.01	0.69	3	2	0	1	3	0	1	2
C16orf72	chromosome 16 open reading frame 72	7	hsa-miR-16, hsa-miR-17, hsa-miR-29a, hsa-miR-101, hsa-miR-195, hsa-miR-211, hsa-miR-497	-1	0.23	8	2	1	5	0	0	0	0																					-0.27	0.75	1	0	0	1	0	0	0	0	-0.18	0.23	1	0	0	1
CDC7	cell division cycle 7 homolog (S. cerevisiae)	3	hsa-miR-29a, hsa-miR-30e, hsa-miR-211	-1	< 0.1	3	2	0	1	2	0	0	2
BTAF1	BTAF1 RNA polymerase II, B-TFIID transcription factor-associated, 170kDa (Mot1 homolog, S. cerevisiae)	4	hsa-miR-16, hsa-miR-23a, hsa-miR-195, hsa-miR-497	-1	< 0.1	4	4	0	0	0	0	0	0																					-0.48	0.4	1	1	0	0	0	0	0	0
TXNIP	thioredoxin interacting protein	5	hsa-miR-16, hsa-miR-17, hsa-miR-130a, hsa-miR-195, hsa-miR-497	-1	0.32	6	1	0	5	0	0	0	0																					-0.14	0.53	1	0	0	1	0	0	0	0	-0.65	0.98	2	1	0	1
KIF23	kinesin family member 23	4	hsa-miR-16, hsa-miR-17, hsa-miR-195, hsa-miR-497	-1	0.85	4	4	0	0	0	0	0	0																					-0.53	0.85	1	1	0	0	0	0	0	0	-0.47	0.95	1	1	0	0
OXR1	oxidation resistance 1	2	hsa-miR-17, hsa-miR-30e	-1	0.57	2	2	0	0	0	0	0	0																															-0.45	0.84	1	1	0	0
FAM63B	family with sequence similarity 63, member B	4	hsa-miR-16, hsa-miR-195, hsa-miR-218, hsa-miR-497	-1	0.77	5	3	1	1	4	0	0	4																					-0.45	0.77	1	1	0	0	1	0	0	1
CAMSAP1L1	calmodulin regulated spectrin-associated protein 1-like 1	2	hsa-miR-23a, hsa-miR-130a	-1	< 0.1	2	1	0	1	1	1	0	0
HMGA1	high mobility group AT-hook 1	8	hsa-let-7a, hsa-let-7e, hsa-let-7f, hsa-let-7g, hsa-miR-16, hsa-miR-26a, hsa-miR-195, hsa-miR-497	-1	0.6	8	4	0	4	0	0	0	0	-0.3	0.92	1	0	0	1	0	0	0	0											-0.24	0.6	1	1	0	0	0	0	0	0
GATAD2B	GATA zinc finger domain containing 2B	3	hsa-miR-17, hsa-miR-19b, hsa-miR-130a	-1	0.63	4	1	0	3	0	0	0	0																															-0.24	0.73	1	0	0	1
TTC9	tetratricopeptide repeat domain 9	3	hsa-miR-17, hsa-miR-19b, hsa-miR-29a	-1	0.35	3	1	0	2	1	0	1	0																															-0.17	0.66	1	0	0	1
ABCC5	ATP-binding cassette, sub-family C (CFTR/MRP), member 5	6	hsa-let-7a, hsa-let-7e, hsa-let-7f, hsa-let-7g, hsa-miR-101, hsa-miR-125b	-1	0.39	6	5	1	0	1	0	0	1	-0.3	0.97	1	1	0	0	0	0	0	0
IRF1	interferon regulatory factor 1	3	hsa-miR-17, hsa-miR-23a, hsa-miR-130a	-1	0.45	3	2	0	1	1	0	1	0																															-0.21	0.45	1	0	0	1
ADAMTS17	ADAM metallopeptidase with thrombospondin type 1 motif, 17	3	hsa-miR-19b, hsa-miR-29a, hsa-miR-101	-1	0.71	6	1	3	2	0	0	0	0
B3GNT1	UDP-GlcNAc:betaGal beta-1,3-N-acetylglucosaminyltransferase 1	6	hsa-let-7a, hsa-let-7e, hsa-let-7f, hsa-let-7g, hsa-miR-23a, hsa-miR-24	-1	0.43	6	5	0	1	1	0	1	0	-0.29	0.73	1	1	0	0	0	0	0	0
HNRNPF	heterogeneous nuclear ribonucleoprotein F	4	hsa-miR-19b, hsa-miR-27a, hsa-miR-29a, hsa-miR-101	-1	0.45	5	0	2	3	0	0	0	0
ECOP	EGFR-coamplified and overexpressed protein	2	hsa-miR-30e, hsa-miR-218	-1	0.78	4	2	0	2	1	0	0	1
TMEM9B	TMEM9 domain family, member B	4	hsa-miR-27a, hsa-miR-101, hsa-miR-130a, hsa-miR-218	-1	0.4	4	0	0	4	0	0	0	0
PNRC1	proline-rich nuclear receptor coactivator 1	3	hsa-miR-19b, hsa-miR-23a, hsa-miR-130a	-0.99	0.66	3	2	1	0	0	0	0	0
KCTD16	potassium channel tetramerisation domain containing 16	8	hsa-let-7a, hsa-let-7e, hsa-let-7f, hsa-let-7g, hsa-miR-10a, hsa-miR-10b, hsa-miR-26a, hsa-miR-218	-0.99	0.29	8	4	0	4	0	0	0	0	-0.18	0.87	1	0	0	1	0	0	0	0	-0.36	0.55	1	1	0	0	0	0	0	0
ADAM12	ADAM metallopeptidase domain 12 (meltrin alpha)	5	hsa-miR-19b, hsa-miR-26a, hsa-miR-29a, hsa-miR-130a, hsa-miR-211	-0.99	0.15	5	2	1	2	0	0	0	0
TUB	tubby homolog (mouse)	3	hsa-miR-19b, hsa-miR-211, hsa-miR-218	-0.99	< 0.1	5	4	0	1	4	0	2	2
WDFY3	WD repeat and FYVE domain containing 3	4	hsa-miR-17, hsa-miR-19b, hsa-miR-130a, hsa-miR-211	-0.99	0.16	4	0	0	4	1	0	1	0																															-0.3	0.54	1	0	0	1
PDCD1LG2	programmed cell death 1 ligand 2	1	hsa-miR-17	-0.99	0.17	1	1	0	0	2	1	0	1																															-0.99	0.17	1	1	0	0
PLEKHA3	pleckstrin homology domain containing, family A (phosphoinositide binding specific) member 3	1	hsa-miR-17	-0.99	0.82	2	2	0	0	1	0	1	0																															-0.99	0.82	2	2	0	0
CHD2	chromodomain helicase DNA binding protein 2	4	hsa-miR-16, hsa-miR-19b, hsa-miR-195, hsa-miR-497	-0.99	0.5	8	2	0	6	1	0	0	1																					-0.43	0.75	2	0	0	2	0	0	0	0
RBBP8	retinoblastoma binding protein 8	2	hsa-miR-19b, hsa-miR-130a	-0.99	0.55	3	0	0	3	0	0	0	0
IREB2	iron-responsive element binding protein 2	2	hsa-miR-19b, hsa-miR-29a	-0.99	0.88	3	2	0	1	0	0	0	0
FAM59A	family with sequence similarity 59, member A	5	hsa-miR-16, hsa-miR-19b, hsa-miR-130a, hsa-miR-195, hsa-miR-497	-0.99	0.6	5	1	3	1	0	0	0	0																					-0.17	0.7	1	0	1	0	0	0	0	0
C1orf52	chromosome 1 open reading frame 52	2	hsa-miR-27a, hsa-miR-101	-0.99	0.61	2	1	0	1	1	0	1	0
DMD	dystrophin (muscular dystrophy, Duchenne and Becker types)	7	hsa-let-7a, hsa-let-7e, hsa-let-7f, hsa-let-7g, hsa-miR-26a, hsa-miR-30e, hsa-miR-101	-0.99	0.31	7	4	2	1	0	0	0	0	-0.35	0.98	1	1	0	0	0	0	0	0
JAK1	Janus kinase 1 (a protein tyrosine kinase)	3	hsa-miR-17, hsa-miR-23a, hsa-miR-30e	-0.99	0.52	3	1	0	2	0	0	0	0																															-0.35	0.9	1	0	0	1
SPG20	spastic paraplegia 20 (Troyer syndrome)	3	hsa-miR-17, hsa-miR-19b, hsa-miR-130a	-0.99	0.52	3	2	0	1	0	0	0	0																															-0.31	0.52	1	1	0	0
FAM3C	family with sequence similarity 3, member C	3	hsa-miR-17, hsa-miR-29a, hsa-miR-218	-0.99	0.33	3	1	0	2	0	0	0	0																															-0.21	0.83	1	0	0	1
DYRK2	dual-specificity tyrosine-(Y)-phosphorylation regulated kinase 2	9	hsa-let-7a, hsa-let-7e, hsa-let-7f, hsa-let-7g, hsa-miR-16, hsa-miR-23a, hsa-miR-24, hsa-miR-195, hsa-miR-497	-0.99	< 0.1	9	0	5	4	2	0	1	1	-0.19	0.85	1	0	1	0	0	0	0	0											-0.26	0.67	1	0	0	1	0	0	0	0
RELN	reelin	2	hsa-miR-27a, hsa-miR-218	-0.99	0.46	2	2	0	0	1	0	1	0
RACGAP1	Rac GTPase activating protein 1	3	hsa-miR-17, hsa-miR-19b, hsa-miR-130a	-0.99	0.48	3	0	0	3	1	0	0	1																															-0.44	0.68	1	0	0	1
ACSL1	acyl-CoA synthetase long-chain family member 1	3	hsa-miR-19b, hsa-miR-130a, hsa-miR-218	-0.99	0.72	3	2	1	0	1	0	1	0
RNF219	ring finger protein 219	3	hsa-miR-23a, hsa-miR-101, hsa-miR-218	-0.99	0.12	3	1	1	1	0	0	0	0
CDK8	cyclin-dependent kinase 8	3	hsa-miR-26a, hsa-miR-27a, hsa-miR-101	-0.99	0.52	3	1	1	1	1	0	1	0
TRAF6	TNF receptor-associated factor 6	1	hsa-miR-146a	-0.99	0.12	2	2	0	0	1	0	1	0
SYS1	SYS1 Golgi-localized integral membrane protein homolog (S. cerevisiae)	6	hsa-miR-16, hsa-miR-23a, hsa-miR-24, hsa-miR-195, hsa-miR-218, hsa-miR-497	-0.99	< 0.1	6	5	1	0	0	0	0	0																					-0.33	< 0.1	1	1	0	0	0	0	0	0
LUZP1	leucine zipper protein 1	7	hsa-miR-16, hsa-miR-17, hsa-miR-19b, hsa-miR-29a, hsa-miR-125b, hsa-miR-195, hsa-miR-497	-0.99	0.38	13	2	1	10	7	3	1	3																					-0.56	0.98	3	0	0	3	2	1	0	1	-0.12	0.95	1	1	0	0
SENP5	SUMO1/sentrin specific peptidase 5	10	hsa-let-7a, hsa-let-7e, hsa-let-7f, hsa-let-7g, hsa-miR-16, hsa-miR-17, hsa-miR-26a, hsa-miR-30e, hsa-miR-195, hsa-miR-497	-0.99	0.11	10	6	4	0	1	0	0	1	-0.18	0.94	1	0	1	0	0	0	0	0											-0.2	0.84	1	1	0	0	0	0	0	0	-0.09	0.11	1	1	0	0
SFXN5	sideroflexin 5	4	hsa-miR-17, hsa-miR-23a, hsa-miR-24, hsa-miR-218	-0.98	0.17	4	2	1	1	3	0	3	0																															-0.29	0.62	1	1	0	0
CAPRIN1	cell cycle associated protein 1	7	hsa-miR-16, hsa-miR-17, hsa-miR-19b, hsa-miR-23a, hsa-miR-195, hsa-miR-211, hsa-miR-497	-0.98	0.26	10	4	1	5	0	0	0	0																					-0.34	0.9	2	1	0	1	0	0	0	0	-0.18	0.81	1	0	0	1
HIF3A	hypoxia inducible factor 3, alpha subunit	5	hsa-let-7a, hsa-let-7e, hsa-let-7f, hsa-let-7g, hsa-miR-29a	-0.98	0.93	10	6	4	0	0	0	0	0	-0.31	0.93	2	1	1	0	0	0	0	0
ARID4A	AT rich interactive domain 4A (RBP1-like)	2	hsa-miR-17, hsa-miR-30e	-0.98	0.62	3	1	0	2	0	0	0	0																															-0.56	0.62	2	0	0	2
PLOD2	procollagen-lysine, 2-oxoglutarate 5-dioxygenase 2	2	hsa-miR-24, hsa-miR-26a	-0.98	0.62	3	1	1	1	0	0	0	0
PDE5A	phosphodiesterase 5A, cGMP-specific	2	hsa-miR-19b, hsa-miR-30e	-0.98	0.91	2	1	1	0	1	1	0	0
GRIA4	glutamate receptor, ionotrophic, AMPA 4	2	hsa-miR-27a, hsa-miR-218	-0.98	0.74	3	2	0	1	0	0	0	0
TRIB1	tribbles homolog 1 (Drosophila)	6	hsa-let-7a, hsa-let-7e, hsa-let-7f, hsa-let-7g, hsa-miR-23a, hsa-miR-101	-0.98	0.74	6	1	4	1	2	0	2	0	-0.11	0.93	1	0	1	0	0	0	0	0
COL10A1	collagen, type X, alpha 1(Schmid metaphyseal chondrodysplasia)	2	hsa-miR-26a, hsa-miR-101	-0.98	0.58	2	2	0	0	0	0	0	0
C12orf30	chromosome 12 open reading frame 30	5	hsa-miR-16, hsa-miR-30e, hsa-miR-101, hsa-miR-195, hsa-miR-497	-0.98	0.14	5	2	0	3	1	0	0	1																					-0.22	N/A	1	0	0	1	0	0	0	0
MAT2A	methionine adenosyltransferase II, alpha	3	hsa-miR-23a, hsa-miR-26a, hsa-miR-30e	-0.98	0.13	3	3	0	0	0	0	0	0
PCDH20	protocadherin 20	2	hsa-miR-30e, hsa-miR-101	-0.98	0.15	2	2	0	0	1	0	1	0
CACNA1C	calcium channel, voltage-dependent, L type, alpha 1C subunit	3	hsa-miR-19b, hsa-miR-26a, hsa-miR-30e	-0.98	0.81	4	3	1	0	2	1	1	0
POM121C	POM121 membrane glycoprotein C	3	hsa-miR-23a, hsa-miR-26a, hsa-miR-27a	-0.98	0.23	4	1	0	3	0	0	0	0
NCOR2	nuclear receptor co-repressor 2	7	hsa-miR-10a, hsa-miR-10b, hsa-miR-16, hsa-miR-29a, hsa-miR-125b, hsa-miR-195, hsa-miR-497	-0.98	0.55	7	2	0	5	0	0	0	0											-0.48	0.55	1	1	0	0	0	0	0	0	-0.23	0.67	1	0	0	1	0	0	0	0
MAML1	mastermind-like 1 (Drosophila)	4	hsa-miR-19b, hsa-miR-23a, hsa-miR-30e, hsa-miR-130a	-0.98	0.14	4	1	0	3	0	0	0	0
PITPNM2	phosphatidylinositol transfer protein, membrane-associated 2	5	hsa-miR-19b, hsa-miR-27a, hsa-miR-29a, hsa-miR-30e, hsa-miR-130a	-0.98	0.74	5	2	0	3	0	0	0	0
FAM20B	family with sequence similarity 20, member B	4	hsa-miR-19b, hsa-miR-24, hsa-miR-130a, hsa-miR-218	-0.98	0.55	4	0	1	3	5	0	4	1
LASP1	LIM and SH3 protein 1	5	hsa-miR-17, hsa-miR-23a, hsa-miR-27a, hsa-miR-29a, hsa-miR-218	-0.98	0.28	6	2	1	3	2	0	0	2																															-0.22	0.88	1	0	0	1
GABRB2	gamma-aminobutyric acid (GABA) A receptor, beta 2	7	hsa-miR-10a, hsa-miR-10b, hsa-miR-19b, hsa-miR-23a, hsa-miR-101, hsa-miR-130a, hsa-miR-218	-0.98	< 0.1	7	4	2	1	1	0	1	0											-0.24	0.52	1	1	0	0	0	0	0	0
NID1	nidogen 1	3	hsa-miR-26a, hsa-miR-29a, hsa-miR-30e	-0.98	0.57	3	1	1	1	1	0	0	1
MTMR6	myotubularin related protein 6	3	hsa-miR-19b, hsa-miR-130a, hsa-miR-211	-0.97	0.56	4	2	0	2	3	0	2	1
DCP1A	DCP1 decapping enzyme homolog A (S. cerevisiae)	7	hsa-miR-16, hsa-miR-27a, hsa-miR-30e, hsa-miR-125b, hsa-miR-195, hsa-miR-211, hsa-miR-497	-0.97	0.17	7	5	1	1	4	0	1	3																					-0.34	0.88	1	1	0	0	1	0	0	1
F3	coagulation factor III (thromboplastin, tissue factor)	3	hsa-miR-17, hsa-miR-19b, hsa-miR-27a	-0.97	0.65	3	2	0	1	0	0	0	0																															-0.42	0.95	1	1	0	0
KIAA0226	KIAA0226	6	hsa-miR-16, hsa-miR-17, hsa-miR-24, hsa-miR-195, hsa-miR-211, hsa-miR-497	-0.97	0.14	7	3	0	4	1	0	0	1																					-0.17	0.75	1	0	0	1	0	0	0	0	-0.12	0.9	1	0	0	1
EPHA4	EPH receptor A4	5	hsa-let-7a, hsa-let-7e, hsa-let-7f, hsa-let-7g, hsa-miR-17	-0.97	0.83	6	1	4	1	0	0	0	0	-0.18	0.83	1	0	1	0	0	0	0	0																					-0.79	0.97	2	1	0	1
RFXDC1	regulatory factor X domain containing 1	5	hsa-let-7a, hsa-let-7e, hsa-let-7f, hsa-let-7g, hsa-miR-30e	-0.97	0.94	6	1	0	5	0	0	0	0	-0.25	0.94	1	0	0	1	0	0	0	0
OMG	oligodendrocyte myelin glycoprotein	4	hsa-miR-16, hsa-miR-30e, hsa-miR-195, hsa-miR-497	-0.97	< 0.1	4	4	0	0	0	0	0	0																					-0.47	0.51	1	1	0	0	0	0	0	0
RS1	retinoschisis (X-linked, juvenile) 1	4	hsa-miR-16, hsa-miR-27a, hsa-miR-195, hsa-miR-497	-0.97	< 0.1	4	4	0	0	1	0	1	0																					-0.54	< 0.1	1	1	0	0	0	0	0	0
PPP1CB	protein phosphatase 1, catalytic subunit, beta isoform	2	hsa-miR-23a, hsa-miR-218	-0.97	0.44	3	0	1	2	2	1	0	1
ELMOD2	ELMO/CED-12 domain containing 2	2	hsa-miR-19b, hsa-miR-30e	-0.97	0.16	2	2	0	0	0	0	0	0
TMEM16D	transmembrane protein 16D	2	hsa-miR-23a, hsa-miR-30e	-0.97	0.14	2	1	0	1	2	0	1	1
USP38	ubiquitin specific peptidase 38	6	hsa-let-7a, hsa-let-7e, hsa-let-7f, hsa-let-7g, hsa-miR-101, hsa-miR-125b	-0.97	0.56	6	1	1	4	0	0	0	0	-0.36	0.81	1	0	0	1	0	0	0	0
ADRB2	adrenergic, beta-2-, receptor, surface	8	hsa-let-7a, hsa-let-7e, hsa-let-7f, hsa-let-7g, hsa-miR-16, hsa-miR-30e, hsa-miR-195, hsa-miR-497	-0.97	0.62	8	4	1	3	0	0	0	0	-0.46	0.96	1	1	0	0	0	0	0	0											-0.31	0.69	1	0	0	1	0	0	0	0
PAWR	PRKC, apoptosis, WT1, regulator	2	hsa-miR-26a, hsa-miR-30e	-0.97	0.32	2	2	0	0	0	0	0	0
CCNK	cyclin K	2	hsa-miR-27a, hsa-miR-30e	-0.97	0.58	2	2	0	0	0	0	0	0
SNIP1	Smad nuclear interacting protein 1	3	hsa-miR-19b, hsa-miR-29a, hsa-miR-130a	-0.97	0.29	3	0	0	3	1	0	0	1
MAB21L1	mab-21-like 1 (C. elegans)	2	hsa-miR-26a, hsa-miR-30e	-0.97	0.67	3	1	2	0	0	0	0	0
CMPK1	cytidine monophosphate (UMP-CMP) kinase 1, cytosolic	6	hsa-miR-16, hsa-miR-17, hsa-miR-29a, hsa-miR-130a, hsa-miR-195, hsa-miR-497	-0.97	0.41	6	0	3	3	0	0	0	0																					-0.22	0.82	1	0	1	0	0	0	0	0	-0.26	0.71	1	0	0	1
LASS6	LAG1 homolog, ceramide synthase 6	4	hsa-miR-17, hsa-miR-27a, hsa-miR-30e, hsa-miR-101	-0.97	< 0.1	4	2	1	1	1	0	1	0																															-0.24	< 0.1	1	1	0	0
TULP4	tubby like protein 4	2	hsa-miR-30e, hsa-miR-101	-0.97	0.84	2	2	0	0	2	0	1	1
TGIF1	TGFB-induced factor homeobox 1	3	hsa-miR-19b, hsa-miR-23a, hsa-miR-101	-0.97	0.14	3	1	1	1	0	0	0	0
FLVCR2	feline leukemia virus subgroup C cellular receptor family, member 2	2	hsa-miR-30e, hsa-miR-125b	-0.97	< 0.1	2	1	0	1	1	0	0	1
STK4	serine/threonine kinase 4	3	hsa-miR-23a, hsa-miR-26a, hsa-miR-101	-0.97	0.73	3	1	1	1	2	0	2	0
ZNF395	zinc finger protein 395	3	hsa-miR-23a, hsa-miR-24, hsa-miR-125b	-0.97	0.71	3	3	0	0	4	0	2	2
VAV2	vav 2 guanine nucleotide exchange factor	8	hsa-miR-16, hsa-miR-17, hsa-miR-19b, hsa-miR-27a, hsa-miR-30e, hsa-miR-130a, hsa-miR-195, hsa-miR-497	-0.97	0.21	8	0	1	7	1	0	1	0																					-0.06	0.73	1	0	0	1	0	0	0	0	-0.05	0.21	1	0	0	1
LYSMD3	LysM, putative peptidoglycan-binding, domain containing 3	3	hsa-miR-30e, hsa-miR-130a, hsa-miR-218	-0.97	0.17	3	2	0	1	1	0	0	1
HOXD1	homeobox D1	10	hsa-let-7a, hsa-let-7e, hsa-let-7f, hsa-let-7g, hsa-miR-16, hsa-miR-19b, hsa-miR-125b, hsa-miR-130a, hsa-miR-195, hsa-miR-497	-0.96	0.42	10	0	4	6	0	0	0	0	-0.25	0.92	1	0	0	1	0	0	0	0											-0.08	0.61	1	0	1	0	0	0	0	0
FRYL	FRY-like	6	hsa-miR-16, hsa-miR-27a, hsa-miR-101, hsa-miR-146a, hsa-miR-195, hsa-miR-497	-0.96	< 0.1	6	1	0	5	0	0	0	0																					-0.24	0.69	1	0	0	1	0	0	0	0
PLK2	polo-like kinase 2 (Drosophila)	1	hsa-miR-27a	-0.96	0.97	3	2	0	1	0	0	0	0
KLHL18	kelch-like 18 (Drosophila)	4	hsa-miR-16, hsa-miR-26a, hsa-miR-195, hsa-miR-497	-0.96	0.76	8	1	1	6	4	0	1	3																					-0.32	0.92	2	0	0	2	1	0	0	1
TMEM55A	transmembrane protein 55A	4	hsa-miR-16, hsa-miR-130a, hsa-miR-195, hsa-miR-497	-0.96	0.55	4	4	0	0	0	0	0	0																					-0.49	0.77	1	1	0	0	0	0	0	0
PDK4	pyruvate dehydrogenase kinase, isozyme 4	4	hsa-miR-16, hsa-miR-27a, hsa-miR-195, hsa-miR-497	-0.96	0.36	4	1	0	3	3	0	0	3																					-0.46	0.72	1	0	0	1	1	0	0	1
PWWP2A	PWWP domain containing 2A	2	hsa-miR-23a, hsa-miR-26a	-0.96	< 0.1	2	1	1	0	3	0	3	0
HAS2	hyaluronan synthase 2	9	hsa-let-7a, hsa-let-7e, hsa-let-7f, hsa-let-7g, hsa-miR-16, hsa-miR-17, hsa-miR-23a, hsa-miR-195, hsa-miR-497	-0.96	0.56	9	1	4	4	0	0	0	0	-0.12	0.85	1	0	1	0	0	0	0	0											-0.21	0.69	1	0	0	1	0	0	0	0	-0.27	0.75	1	0	0	1
EIF5	eukaryotic translation initiation factor 5	2	hsa-miR-26a, hsa-miR-27a	-0.96	0.59	2	0	0	2	3	2	1	0
VPS26B	vacuolar protein sorting 26 homolog B (S. pombe)	6	hsa-let-7a, hsa-let-7e, hsa-let-7f, hsa-let-7g, hsa-miR-27a, hsa-miR-30e	-0.96	0.24	6	2	0	4	1	0	0	1	-0.13	0.9	1	0	0	1	0	0	0	0
FAM60A	family with sequence similarity 60, member A	5	hsa-miR-16, hsa-miR-17, hsa-miR-101, hsa-miR-195, hsa-miR-497	-0.96	0.68	5	1	0	4	0	0	0	0																					-0.25	0.74	1	0	0	1	0	0	0	0	-0.29	0.86	1	0	0	1
ZNF367	zinc finger protein 367	6	hsa-miR-10a, hsa-miR-10b, hsa-miR-16, hsa-miR-17, hsa-miR-195, hsa-miR-497	-0.96	< 0.1	6	2	3	1	0	0	0	0											-0.43	< 0.1	1	1	0	0	0	0	0	0	-0.23	0.67	1	0	1	0	0	0	0	0	-0.3	0.55	1	0	0	1
IMPDH1	IMP (inosine monophosphate) dehydrogenase 1	3	hsa-miR-19b, hsa-miR-29a, hsa-miR-130a	-0.96	0.77	4	2	0	2	0	0	0	0
HIC2	hypermethylated in cancer 2	8	hsa-let-7a, hsa-let-7e, hsa-let-7f, hsa-let-7g, hsa-miR-27a, hsa-miR-30e, hsa-miR-125b, hsa-miR-218	-0.96	0.48	17	6	2	9	8	0	2	6	-0.4	> 0.99	3	1	0	2	1	0	0	1
REV3L	REV3-like, catalytic subunit of DNA polymerase zeta (yeast)	2	hsa-miR-29a, hsa-miR-101	-0.96	0.34	3	1	1	1	0	0	0	0
FXR1	fragile X mental retardation, autosomal homolog 1	4	hsa-miR-17, hsa-miR-19b, hsa-miR-30e, hsa-miR-130a	-0.96	0.41	4	0	1	3	0	0	0	0																															-0.18	0.41	1	0	0	1
B4GALT6	UDP-Gal:betaGlcNAc beta 1,4- galactosyltransferase, polypeptide 6	3	hsa-miR-17, hsa-miR-30e, hsa-miR-125b	-0.96	0.58	3	1	1	1	1	0	0	1																															-0.27	0.58	1	0	0	1
ACVR1	activin A receptor, type I	2	hsa-miR-30e, hsa-miR-130a	-0.96	0.83	3	2	0	1	0	0	0	0
ELN	elastin (supravalvular aortic stenosis, Williams-Beuren syndrome)	2	hsa-miR-29a, hsa-miR-101	-0.96	0.85	4	3	0	1	0	0	0	0
MARCKS	myristoylated alanine-rich protein kinase C substrate	4	hsa-miR-23a, hsa-miR-27a, hsa-miR-30e, hsa-miR-218	-0.96	0.76	4	1	1	2	1	0	0	1
KIAA2026	KIAA2026	2	hsa-miR-19b, hsa-miR-30e	-0.95	0.46	2	2	0	0	0	0	0	0
PRKACB	protein kinase, cAMP-dependent, catalytic, beta	3	hsa-miR-17, hsa-miR-19b, hsa-miR-130a	-0.95	0.33	3	0	0	3	2	1	1	0																															-0.17	0.39	1	0	0	1
MAP3K5	mitogen-activated protein kinase kinase kinase 5	3	hsa-miR-17, hsa-miR-23a, hsa-miR-30e	-0.95	< 0.1	3	1	0	2	0	0	0	0																															-0.4	0.7	1	1	0	0
MAP6	microtubule-associated protein 6	2	hsa-miR-29a, hsa-miR-30e	-0.95	0.44	2	2	0	0	2	0	1	1
LBH	limb bud and heart development homolog (mouse)	7	hsa-let-7a, hsa-let-7e, hsa-let-7f, hsa-let-7g, hsa-miR-19b, hsa-miR-27a, hsa-miR-125b	-0.95	0.79	7	1	4	2	0	0	0	0	-0.1	0.93	1	0	1	0	0	0	0	0
PIP4K2B	phosphatidylinositol-5-phosphate 4-kinase, type II, beta	3	hsa-miR-23a, hsa-miR-30e, hsa-miR-125b	-0.95	0.74	3	2	0	1	2	0	1	1
MED26	mediator complex subunit 26	5	hsa-miR-16, hsa-miR-19b, hsa-miR-29a, hsa-miR-195, hsa-miR-497	-0.95	0.89	5	4	1	0	0	0	0	0																					-0.44	0.89	1	1	0	0	0	0	0	0
USP24	ubiquitin specific peptidase 24	7	hsa-let-7a, hsa-let-7e, hsa-let-7f, hsa-let-7g, hsa-miR-17, hsa-miR-19b, hsa-miR-23a	-0.95	0.18	7	1	1	5	0	0	0	0	-0.22	0.92	1	0	0	1	0	0	0	0																					-0.43	0.96	1	1	0	0
GABRB3	gamma-aminobutyric acid (GABA) A receptor, beta 3	5	hsa-miR-23a, hsa-miR-26a, hsa-miR-27a, hsa-miR-211, hsa-miR-218	-0.95	0.12	5	0	1	4	2	0	0	2
LIN54	lin-54 homolog (C. elegans)	2	hsa-miR-19b, hsa-miR-23a	-0.95	< 0.1	2	1	1	0	1	1	0	0
GPR137C	G protein-coupled receptor 137C	2	hsa-miR-17, hsa-miR-218	-0.95	0.77	3	1	0	2	1	0	0	1																															-0.82	0.99	2	1	0	1
C9orf40	chromosome 9 open reading frame 40	5	hsa-let-7a, hsa-let-7e, hsa-let-7f, hsa-let-7g, hsa-miR-26a	-0.95	0.37	5	5	0	0	1	0	1	0	-0.38	0.38	1	1	0	0	0	0	0	0
MAP4K3	mitogen-activated protein kinase kinase kinase kinase 3	5	hsa-let-7a, hsa-let-7e, hsa-let-7f, hsa-let-7g, hsa-miR-19b	-0.95	0.71	5	5	0	0	0	0	0	0	-0.51	0.96	1	1	0	0	0	0	0	0
AGPAT5	1-acylglycerol-3-phosphate O-acyltransferase 5 (lysophosphatidic acid acyltransferase, epsilon)	2	hsa-miR-19b, hsa-miR-26a	-0.95	0.62	2	1	1	0	3	0	2	1
STYX	serine/threonine/tyrosine interacting protein	2	hsa-miR-17, hsa-miR-26a	-0.95	0.9	2	1	0	1	1	0	1	0																															-0.47	0.9	1	0	0	1
SNX5	sorting nexin 5	2	hsa-miR-23a, hsa-miR-130a	-0.95	0.73	2	1	0	1	1	0	1	0
ST8SIA3	ST8 alpha-N-acetyl-neuraminide alpha-2,8-sialyltransferase 3	4	hsa-miR-16, hsa-miR-17, hsa-miR-195, hsa-miR-497	-0.95	0.53	4	3	0	1	6	0	3	3																					-0.62	0.72	1	1	0	0	1	0	0	1	-0.33	0.53	1	0	0	1
ITGA6	integrin, alpha 6	3	hsa-miR-19b, hsa-miR-29a, hsa-miR-30e	-0.95	0.76	3	2	1	0	0	0	0	0
SEMA6A	sema domain, transmembrane domain (TM), and cytoplasmic domain, (semaphorin) 6A	3	hsa-miR-24, hsa-miR-27a, hsa-miR-218	-0.95	0.39	5	1	3	1	2	0	1	1
LRCH1	leucine-rich repeats and calponin homology (CH) domain containing 1	2	hsa-miR-29a, hsa-miR-218	-0.95	0.52	2	2	0	0	1	0	0	1
WWC2	WW and C2 domain containing 2	5	hsa-miR-10a, hsa-miR-10b, hsa-miR-17, hsa-miR-23a, hsa-miR-146a	-0.95	0.11	5	4	0	1	1	0	1	0											-0.19	0.17	1	1	0	0	0	0	0	0											-0.26	0.89	1	0	0	1
FAM105B	family with sequence similarity 105, member B	3	hsa-miR-27a, hsa-miR-29a, hsa-miR-218	-0.95	0.4	3	3	0	0	3	1	2	0
ATRX	alpha thalassemia/mental retardation syndrome X-linked (RAD54 homolog, S. cerevisiae)	5	hsa-miR-19b, hsa-miR-27a, hsa-miR-101, hsa-miR-130a, hsa-miR-218	-0.95	0.4	6	3	1	2	0	0	0	0
SPTY2D1	SPT2, Suppressor of Ty, domain containing 1 (S. cerevisiae)	10	hsa-miR-10a, hsa-miR-10b, hsa-miR-16, hsa-miR-17, hsa-miR-19b, hsa-miR-27a, hsa-miR-29a, hsa-miR-130a, hsa-miR-195, hsa-miR-497	-0.95	0.28	10	1	3	6	1	0	0	1											-0.01	0.28	1	0	1	0	0	0	0	0	N/A	0.6	1	0	0	1	0	0	0	0	-0.24	0.38	1	0	0	1
KCNH7	potassium voltage-gated channel, subfamily H (eag-related), member 7	3	hsa-miR-26a, hsa-miR-101, hsa-miR-125b	-0.95	0.51	3	1	0	2	0	0	0	0
MYH10	myosin, heavy chain 10, non-muscle	3	hsa-miR-26a, hsa-miR-27a, hsa-miR-30e	-0.95	< 0.1	3	2	0	1	0	0	0	0
ZBTB7A	zinc finger and BTB domain containing 7A	4	hsa-miR-17, hsa-miR-30e, hsa-miR-125b, hsa-miR-211	-0.94	0.12	7	3	1	3	1	0	0	1																															-0.47	0.96	3	0	1	2
PCGF3	polycomb group ring finger 3	8	hsa-let-7a, hsa-let-7e, hsa-let-7f, hsa-let-7g, hsa-miR-27a, hsa-miR-29a, hsa-miR-30e, hsa-miR-211	-0.94	0.33	9	7	2	0	0	0	0	0	-0.23	0.99	1	1	0	0	0	0	0	0
FREM2	FRAS1 related extracellular matrix protein 2	6	hsa-let-7a, hsa-let-7e, hsa-let-7f, hsa-let-7g, hsa-miR-24, hsa-miR-29a	-0.94	0.61	6	4	1	1	3	0	1	2	-0.14	0.97	1	1	0	0	0	0	0	0
BCR	breakpoint cluster region	7	hsa-miR-10a, hsa-miR-10b, hsa-miR-16, hsa-miR-17, hsa-miR-26a, hsa-miR-195, hsa-miR-497	-0.94	0.5	7	2	0	5	3	0	1	2											-0.31	0.5	1	0	0	1	1	0	0	1	-0.13	0.74	1	0	0	1	0	0	0	0	-0.13	0.56	1	1	0	0
ARSJ	arylsulfatase family, member J	3	hsa-miR-10a, hsa-miR-10b, hsa-miR-17	-0.94	0.15	3	2	1	0	2	2	0	0											-0.79	0.15	1	1	0	0	1	1	0	0											-0.15	0.32	1	0	1	0
ZNF746	zinc finger protein 746	2	hsa-miR-30e, hsa-miR-101	-0.94	0.72	2	2	0	0	0	0	0	0
MYT1	myelin transcription factor 1	4	hsa-miR-27a, hsa-miR-125b, hsa-miR-130a, hsa-miR-146a	-0.94	< 0.1	4	1	1	2	0	0	0	0
COG3	component of oligomeric golgi complex 3	1	hsa-miR-23a	-0.94	0.15	1	1	0	0	1	1	0	0
PRDM10	PR domain containing 10	2	hsa-miR-17, hsa-miR-23a	-0.94	< 0.1	2	2	0	0	1	0	0	1																															-0.24	< 0.1	1	1	0	0
MASP1	mannan-binding lectin serine peptidase 1 (C4/C2 activating component of Ra-reactive factor)	5	hsa-let-7a, hsa-let-7e, hsa-let-7f, hsa-let-7g, hsa-miR-125b	-0.94	0.55	5	1	0	4	4	0	0	4	-0.57	0.92	1	0	0	1	1	0	0	1
EYA1	eyes absent homolog 1 (Drosophila)	5	hsa-miR-16, hsa-miR-17, hsa-miR-27a, hsa-miR-195, hsa-miR-497	-0.94	0.3	5	4	0	1	1	0	1	0																					-0.41	0.72	1	1	0	0	0	0	0	0	N/A	0.3	1	0	0	1
BAG5	BCL2-associated athanogene 5	5	hsa-miR-16, hsa-miR-19b, hsa-miR-130a, hsa-miR-195, hsa-miR-497	-0.94	0.74	5	0	0	5	0	0	0	0																					-0.3	0.74	1	0	0	1	0	0	0	0
WDR68	WD repeat domain 68	6	hsa-miR-16, hsa-miR-26a, hsa-miR-29a, hsa-miR-101, hsa-miR-195, hsa-miR-497	-0.94	0.28	6	4	1	1	3	0	2	1																					-0.18	0.65	1	1	0	0	0	0	0	0
NDEL1	nudE nuclear distribution gene E homolog (A. nidulans)-like 1	3	hsa-miR-17, hsa-miR-30e, hsa-miR-130a	-0.94	0.43	3	1	0	2	0	0	0	0																															-0.24	0.43	1	0	0	1
PTGER4	prostaglandin E receptor 4 (subtype EP4)	2	hsa-miR-23a, hsa-miR-24	-0.94	0.6	2	1	0	1	1	0	1	0
CBFA2T3	core-binding factor, runt domain, alpha subunit 2; translocated to, 3	9	hsa-let-7a, hsa-let-7e, hsa-let-7f, hsa-let-7g, hsa-miR-16, hsa-miR-23a, hsa-miR-27a, hsa-miR-195, hsa-miR-497	-0.94	0.73	9	4	0	5	0	0	0	0	-0.06	0.94	1	0	0	1	0	0	0	0											-0.27	0.88	1	1	0	0	0	0	0	0
MAP1B	microtubule-associated protein 1B	4	hsa-miR-19b, hsa-miR-26a, hsa-miR-27a, hsa-miR-130a	-0.94	0.48	4	0	2	2	4	1	1	2
RAB5B	RAB5B, member RAS oncogene family	4	hsa-miR-17, hsa-miR-19b, hsa-miR-24, hsa-miR-130a	-0.94	0.59	5	1	0	4	0	0	0	0																															-0.46	0.95	2	1	0	1
RNF139	ring finger protein 139	3	hsa-miR-27a, hsa-miR-101, hsa-miR-218	-0.94	0.31	4	1	2	1	0	0	0	0
SRGAP2	SLIT-ROBO Rho GTPase activating protein 2	3	hsa-miR-27a, hsa-miR-29a, hsa-miR-218	-0.94	0.58	4	2	0	2	0	0	0	0
KIAA1468	KIAA1468	3	hsa-miR-19b, hsa-miR-26a, hsa-miR-130a	-0.93	0.59	3	1	0	2	0	0	0	0
SLC2A13	solute carrier family 2 (facilitated glucose transporter), member 13	1	hsa-miR-26a	-0.93	0.59	1	1	0	0	3	0	0	3
CEP135	centrosomal protein 135kDa	5	hsa-let-7a, hsa-let-7e, hsa-let-7f, hsa-let-7g, hsa-miR-27a	-0.93	0.87	5	1	0	4	0	0	0	0	-0.38	0.95	1	0	0	1	0	0	0	0
MTM1	myotubularin 1	2	hsa-miR-23a, hsa-miR-26a	-0.93	< 0.1	2	2	0	0	1	0	1	0
HOXA10	homeobox A10	5	hsa-miR-16, hsa-miR-27a, hsa-miR-195, hsa-miR-218, hsa-miR-497	-0.93	0.64	5	1	0	4	0	0	0	0																					-0.36	0.69	1	0	0	1	0	0	0	0
ITGA2	integrin, alpha 2 (CD49B, alpha 2 subunit of VLA-2 receptor)	2	hsa-miR-19b, hsa-miR-27a	-0.93	0.31	2	2	0	0	1	0	0	1
HTRA3	HtrA serine peptidase 3	3	hsa-miR-24, hsa-miR-30e, hsa-miR-101	-0.93	0.59	4	1	2	1	1	0	0	1
AKT3	v-akt murine thymoma viral oncogene homolog 3 (protein kinase B, gamma)	5	hsa-miR-16, hsa-miR-17, hsa-miR-29a, hsa-miR-195, hsa-miR-497	-0.93	0.28	5	4	0	1	0	0	0	0																					-0.39	0.46	1	1	0	0	0	0	0	0	-0.19	0.28	1	0	0	1
TNRC18	trinucleotide repeat containing 18	3	hsa-miR-27a, hsa-miR-29a, hsa-miR-101	-0.93	0.71	3	2	0	1	0	0	0	0
CASZ1	castor zinc finger 1	5	hsa-miR-16, hsa-miR-19b, hsa-miR-26a, hsa-miR-195, hsa-miR-497	-0.93	0.54	7	1	3	3	0	0	0	0																					-0.09	0.54	1	0	0	1	0	0	0	0
COL12A1	collagen, type XII, alpha 1	4	hsa-miR-16, hsa-miR-101, hsa-miR-195, hsa-miR-497	-0.93	0.37	7	1	0	6	0	0	0	0																					-0.59	0.83	2	0	0	2	0	0	0	0
KSR1	kinase suppressor of ras 1	4	hsa-miR-16, hsa-miR-30e, hsa-miR-195, hsa-miR-497	-0.93	0.55	4	1	0	3	4	0	0	4																					-0.31	0.55	1	0	0	1	1	0	0	1
PRTG	protogenin homolog (Gallus gallus)	5	hsa-let-7a, hsa-let-7e, hsa-let-7f, hsa-let-7g, hsa-miR-23a	-0.93	0.26	5	5	0	0	4	0	4	0	-0.63	0.85	1	1	0	0	1	0	1	0
NEFL	neurofilament, light polypeptide 68kDa	2	hsa-miR-23a, hsa-miR-30e	-0.93	0.35	2	2	0	0	1	0	1	0
HOXD10	homeobox D10	4	hsa-miR-10a, hsa-miR-10b, hsa-miR-23a, hsa-miR-218	-0.93	0.15	5	0	2	3	0	0	0	0											-0.22	0.15	1	0	1	0	0	0	0	0
MAPK1IP1L	mitogen-activated protein kinase 1 interacting protein 1-like	9	hsa-let-7a, hsa-let-7e, hsa-let-7f, hsa-let-7g, hsa-miR-16, hsa-miR-23a, hsa-miR-125b, hsa-miR-195, hsa-miR-497	-0.93	0.22	9	0	1	8	6	1	5	0	-0.13	0.94	1	0	0	1	1	0	1	0											-0.17	0.75	1	0	0	1	0	0	0	0
ATP6V1B2	ATPase, H+ transporting, lysosomal 56/58kDa, V1 subunit B2	5	hsa-miR-16, hsa-miR-19b, hsa-miR-23a, hsa-miR-195, hsa-miR-497	-0.93	0.1	5	1	0	4	4	0	0	4																					-0.08	0.1	1	0	0	1	1	0	0	1
SOCS4	suppressor of cytokine signaling 4	7	hsa-let-7a, hsa-let-7e, hsa-let-7f, hsa-let-7g, hsa-miR-27a, hsa-miR-125b, hsa-miR-218	-0.93	0.21	7	6	1	0	8	4	4	0	-0.31	0.79	1	1	0	0	2	1	1	0
SLC9A2	solute carrier family 9 (sodium/hydrogen exchanger), member 2	4	hsa-miR-17, hsa-miR-19b, hsa-miR-26a, hsa-miR-130a	-0.93	0.21	4	1	1	2	2	0	2	0																															-0.14	0.66	1	0	0	1
WDR47	WD repeat domain 47	5	hsa-miR-16, hsa-miR-130a, hsa-miR-195, hsa-miR-218, hsa-miR-497	-0.93	0.43	5	0	0	5	1	0	0	1																					-0.14	0.47	1	0	0	1	0	0	0	0
MTX3	metaxin 3	3	hsa-miR-29a, hsa-miR-30e, hsa-miR-101	-0.93	0.65	3	1	1	1	2	0	1	1
TXNDC4	thioredoxin domain containing 4 (endoplasmic reticulum)	4	hsa-miR-26a, hsa-miR-29a, hsa-miR-101, hsa-miR-130a	-0.93	0.5	4	2	1	1	1	0	0	1
SH3RF1	SH3 domain containing ring finger 1	3	hsa-miR-27a, hsa-miR-30e, hsa-miR-101	-0.93	0.34	3	2	0	1	0	0	0	0
EFR3A	EFR3 homolog A (S. cerevisiae)	3	hsa-miR-19b, hsa-miR-30e, hsa-miR-130a	-0.92	0.53	3	0	1	2	1	0	0	1
TMEM16C	transmembrane protein 16C	3	hsa-miR-16, hsa-miR-195, hsa-miR-497	-0.92	0.77	6	0	0	6	3	0	0	3																					-0.92	0.77	2	0	0	2	1	0	0	1
LRRC2	leucine rich repeat containing 2	1	hsa-miR-26a	-0.92	< 0.1	1	1	0	0	2	1	1	0
ICOS	inducible T-cell co-stimulator	6	hsa-let-7a, hsa-let-7e, hsa-let-7f, hsa-let-7g, hsa-miR-27a, hsa-miR-29a	-0.92	0.57	6	1	1	4	1	0	1	0	-0.27	0.9	1	0	0	1	0	0	0	0
TGIF2	TGFB-induced factor homeobox 2	6	hsa-miR-16, hsa-miR-29a, hsa-miR-101, hsa-miR-195, hsa-miR-218, hsa-miR-497	-0.92	0.31	12	0	1	11	0	0	0	0																					-0.41	0.98	3	0	0	3	0	0	0	0
ZC3H7B	zinc finger CCCH-type containing 7B	3	hsa-miR-17, hsa-miR-26a, hsa-miR-125b	-0.92	0.55	4	0	2	2	2	1	0	1																															-0.39	0.94	2	0	1	1
ZBTB2	zinc finger and BTB domain containing 2	2	hsa-miR-23a, hsa-miR-146a	-0.92	< 0.1	2	1	0	1	1	0	0	1
NID2	nidogen 2 (osteonidogen)	7	hsa-let-7a, hsa-let-7e, hsa-let-7f, hsa-let-7g, hsa-miR-29a, hsa-miR-101, hsa-miR-218	-0.92	0.31	7	0	6	1	0	0	0	0	-0.17	0.91	1	0	1	0	0	0	0	0
ZFAND5	zinc finger, AN1-type domain 5	5	hsa-miR-10a, hsa-miR-10b, hsa-miR-19b, hsa-miR-30e, hsa-miR-130a	-0.92	0.56	5	1	2	2	1	0	1	0											-0.17	0.56	1	0	0	1	0	0	0	0
ZNF793	zinc finger protein 793	2	hsa-miR-23a, hsa-miR-211	-0.92	< 0.1	2	2	0	0	3	1	2	0
LRRK2	leucine-rich repeat kinase 2	2	hsa-miR-19b, hsa-miR-130a	-0.92	0.27	2	1	0	1	1	0	1	0
HNRNPD	heterogeneous nuclear ribonucleoprotein D (AU-rich element RNA binding protein 1, 37kDa)	4	hsa-miR-10a, hsa-miR-10b, hsa-miR-19b, hsa-miR-146a	-0.92	< 0.1	4	2	0	2	0	0	0	0											-0.18	0.58	1	0	0	1	0	0	0	0
PANK3	pantothenate kinase 3	3	hsa-miR-17, hsa-miR-101, hsa-miR-130a	-0.92	0.48	3	1	0	2	1	0	0	1																															-0.32	0.79	1	0	0	1
ARSB	arylsulfatase B	3	hsa-miR-23a, hsa-miR-24, hsa-miR-29a	-0.92	0.24	3	2	0	1	2	0	1	1
KIAA0423	KIAA0423	2	hsa-miR-30e, hsa-miR-101	-0.92	< 0.1	2	2	0	0	1	0	1	0
SGK269	NKF3 kinase family member	5	hsa-miR-17, hsa-miR-27a, hsa-miR-29a, hsa-miR-30e, hsa-miR-125b	-0.92	0.53	5	1	2	2	4	0	4	0																															-0.31	0.75	1	1	0	0
SORT1	sortilin 1	6	hsa-miR-16, hsa-miR-125b, hsa-miR-146a, hsa-miR-195, hsa-miR-211, hsa-miR-497	-0.92	< 0.1	6	1	1	4	7	0	2	5																					-0.29	0.75	1	0	0	1	1	0	0	1
SNX30	sorting nexin family member 30	6	hsa-let-7a, hsa-let-7e, hsa-let-7f, hsa-let-7g, hsa-miR-23a, hsa-miR-30e	-0.91	0.16	6	0	1	5	9	0	8	1	-0.34	0.94	1	0	0	1	2	0	2	0
DLGAP4	discs, large (Drosophila) homolog-associated protein 4	6	hsa-let-7a, hsa-let-7e, hsa-let-7f, hsa-let-7g, hsa-miR-24, hsa-miR-30e	-0.91	0.47	6	6	0	0	1	0	0	1	-0.25	0.8	1	1	0	0	0	0	0	0
EPN2	epsin 2	4	hsa-miR-19b, hsa-miR-23a, hsa-miR-30e, hsa-miR-101	-0.91	0.26	4	2	1	1	0	0	0	0
STAG2	stromal antigen 2	3	hsa-miR-29a, hsa-miR-30e, hsa-miR-101	-0.91	0.42	3	1	0	2	0	0	0	0
FAS	Fas (TNF receptor superfamily, member 6)	5	hsa-let-7a, hsa-let-7e, hsa-let-7f, hsa-let-7g, hsa-miR-23a	-0.91	0.26	5	5	0	0	0	0	0	0	-0.35	0.54	1	1	0	0	0	0	0	0
MEOX2	mesenchyme homeobox 2	4	hsa-miR-16, hsa-miR-130a, hsa-miR-195, hsa-miR-497	-0.91	0.58	4	3	0	1	1	0	0	1																					-0.39	0.58	1	1	0	0	0	0	0	0
TXLNA	taxilin alpha	6	hsa-let-7a, hsa-let-7e, hsa-let-7f, hsa-let-7g, hsa-miR-17, hsa-miR-19b	-0.91	0.86	7	1	0	6	1	0	1	0	-0.15	0.9	1	0	0	1	0	0	0	0																					-0.36	0.86	2	0	0	2
VPS37A	vacuolar protein sorting 37 homolog A (S. cerevisiae)	2	hsa-miR-19b, hsa-miR-130a	-0.91	0.63	2	0	0	2	1	0	1	0
SLC39A9	solute carrier family 39 (zinc transporter), member 9	5	hsa-miR-16, hsa-miR-29a, hsa-miR-125b, hsa-miR-195, hsa-miR-497	-0.91	0.49	5	1	0	4	0	0	0	0																					-0.27	0.49	1	0	0	1	0	0	0	0
PNKD	paroxysmal nonkinesigenic dyskinesia	6	hsa-let-7a, hsa-let-7e, hsa-let-7f, hsa-let-7g, hsa-miR-27a, hsa-miR-30e	-0.91	0.36	6	2	0	4	1	0	0	1	-0.07	0.61	1	0	0	1	0	0	0	0
NR5A2	nuclear receptor subfamily 5, group A, member 2	4	hsa-miR-10a, hsa-miR-10b, hsa-miR-27a, hsa-miR-30e	-0.91	0.29	5	2	2	1	0	0	0	0											-0.21	0.29	1	0	1	0	0	0	0	0
DIP2A	DIP2 disco-interacting protein 2 homolog A (Drosophila)	3	hsa-miR-17, hsa-miR-19b, hsa-miR-130a	-0.91	0.76	3	0	0	3	1	0	0	1																															-0.39	0.76	1	0	0	1
IGF1R	insulin-like growth factor 1 receptor	8	hsa-let-7a, hsa-let-7e, hsa-let-7f, hsa-let-7g, hsa-miR-16, hsa-miR-30e, hsa-miR-195, hsa-miR-497	-0.91	0.87	16	4	8	4	10	0	0	10	-0.56	> 0.99	3	1	1	1	0	0	0	0											-0.19	0.91	1	0	1	0	3	0	0	3
ELAVL2	ELAV (embryonic lethal, abnormal vision, Drosophila)-like 2 (Hu antigen B)	5	hsa-miR-10a, hsa-miR-10b, hsa-miR-19b, hsa-miR-26a, hsa-miR-27a	-0.91	0.27	6	0	2	4	1	0	1	0											-0.25	0.49	1	0	0	1	0	0	0	0
C1orf144	chromosome 1 open reading frame 144	5	hsa-miR-24, hsa-miR-27a, hsa-miR-125b, hsa-miR-130a, hsa-miR-211	-0.91	0.27	10	2	1	7	2	0	0	2
MGC13057	hypothetical protein MGC13057	8	hsa-let-7a, hsa-let-7e, hsa-let-7f, hsa-let-7g, hsa-miR-29a, hsa-miR-125b, hsa-miR-211, hsa-miR-218	-0.91	0.14	8	2	1	5	1	0	1	0	-0.24	0.89	1	0	0	1	0	0	0	0
CDC42SE2	CDC42 small effector 2	4	hsa-miR-16, hsa-miR-195, hsa-miR-218, hsa-miR-497	-0.91	0.61	4	4	0	0	4	0	0	4																					-0.57	0.61	1	1	0	0	1	0	0	1
SELI	selenoprotein I	4	hsa-miR-16, hsa-miR-101, hsa-miR-195, hsa-miR-497	-0.91	0.77	7	1	0	6	0	0	0	0																					-0.42	0.88	2	0	0	2	0	0	0	0
ACPL2	acid phosphatase-like 2	2	hsa-miR-17, hsa-miR-29a	-0.91	0.74	2	1	0	1	1	0	0	1																															-0.41	0.74	1	0	0	1
PTPDC1	protein tyrosine phosphatase domain containing 1	2	hsa-miR-17, hsa-miR-30e	-0.91	< 0.1	2	2	0	0	0	0	0	0																															-0.5	< 0.1	1	1	0	0
PMAIP1	phorbol-12-myristate-13-acetate-induced protein 1	6	hsa-let-7a, hsa-let-7e, hsa-let-7f, hsa-let-7g, hsa-miR-23a, hsa-miR-26a	-0.91	< 0.1	6	2	4	0	0	0	0	0	-0.18	0.83	1	0	1	0	0	0	0	0
RTF1	Rtf1, Paf1/RNA polymerase II complex component, homolog (S. cerevisiae)	5	hsa-miR-16, hsa-miR-23a, hsa-miR-26a, hsa-miR-195, hsa-miR-497	-0.91	0.2	6	1	0	5	3	0	0	3																					-0.21	0.63	1	0	0	1	1	0	0	1
PHF19	PHD finger protein 19	4	hsa-miR-16, hsa-miR-23a, hsa-miR-195, hsa-miR-497	-0.91	0.5	7	1	0	6	6	0	0	6																					-0.73	0.96	2	0	0	2	2	0	0	2
SMAD1	SMAD family member 1	2	hsa-miR-26a, hsa-miR-30e	-0.91	0.63	3	1	1	1	1	0	1	0
UTX	ubiquitously transcribed tetratricopeptide repeat, X chromosome	4	hsa-miR-19b, hsa-miR-23a, hsa-miR-26a, hsa-miR-101	-0.91	0.31	4	1	3	0	0	0	0	0
MAP2K4	mitogen-activated protein kinase kinase 4	5	hsa-miR-16, hsa-miR-27a, hsa-miR-29a, hsa-miR-195, hsa-miR-497	-0.91	0.43	6	1	3	2	1	0	0	1																					N/A	0.8	1	0	1	0	0	0	0	0
ODZ3	odz, odd Oz/ten-m homolog 3 (Drosophila)	3	hsa-miR-30e, hsa-miR-101, hsa-miR-218	-0.91	0.31	3	1	1	1	0	0	0	0
LFNG	LFNG O-fucosylpeptide 3-beta-N-acetylglucosaminyltransferase	3	hsa-miR-125b, hsa-miR-146a, hsa-miR-211	-0.91	< 0.1	3	2	1	0	0	0	0	0
FBXW2	F-box and WD repeat domain containing 2	4	hsa-miR-26a, hsa-miR-29a, hsa-miR-146a, hsa-miR-211	-0.9	< 0.1	5	3	1	1	4	0	3	1
RTN1	reticulon 1	3	hsa-miR-19b, hsa-miR-26a, hsa-miR-130a	-0.9	0.53	3	0	0	3	0	0	0	0
RAB11FIP5	RAB11 family interacting protein 5 (class I)	4	hsa-miR-16, hsa-miR-17, hsa-miR-195, hsa-miR-497	-0.9	0.62	4	1	0	3	4	0	3	1																					-0.22	0.62	1	0	0	1	1	0	1	0	-0.68	0.96	1	1	0	0
RNF145	ring finger protein 145	2	hsa-miR-19b, hsa-miR-130a	-0.9	0.33	3	0	0	3	0	0	0	0
SCN9A	sodium channel, voltage-gated, type IX, alpha subunit	1	hsa-miR-30e	-0.9	0.98	2	2	0	0	0	0	0	0
NT5E	5'-nucleotidase, ecto (CD73)	1	hsa-miR-30e	-0.9	0.86	2	2	0	0	0	0	0	0
CGGBP1	CGG triplet repeat binding protein 1	2	hsa-miR-23a, hsa-miR-101	-0.9	0.17	2	1	1	0	1	1	0	0
PCDH17	protocadherin 17	5	hsa-miR-16, hsa-miR-24, hsa-miR-30e, hsa-miR-195, hsa-miR-497	-0.9	0.38	6	1	1	4	0	0	0	0																					-0.28	0.69	1	0	0	1	0	0	0	0
COL21A1	collagen, type XXI, alpha 1	2	hsa-miR-27a, hsa-miR-29a	-0.9	0.81	2	1	0	1	1	1	0	0
CARD10	caspase recruitment domain family, member 10	6	hsa-miR-16, hsa-miR-19b, hsa-miR-24, hsa-miR-146a, hsa-miR-195, hsa-miR-497	-0.9	0.22	6	2	0	4	2	0	1	1																					-0.11	0.73	1	0	0	1	0	0	0	0
NEGR1	neuronal growth regulator 1	4	hsa-miR-23a, hsa-miR-29a, hsa-miR-30e, hsa-miR-101	-0.9	0.13	4	1	1	2	1	0	0	1
RAPGEFL1	Rap guanine nucleotide exchange factor (GEF)-like 1	4	hsa-miR-17, hsa-miR-19b, hsa-miR-29a, hsa-miR-125b	-0.9	0.53	4	2	0	2	0	0	0	0																															-0.25	0.89	1	0	0	1
KIAA0256	KIAA0256 gene product	2	hsa-miR-19b, hsa-miR-130a	-0.9	0.79	2	0	0	2	2	1	0	1
FOSL1	FOS-like antigen 1	5	hsa-miR-16, hsa-miR-19b, hsa-miR-130a, hsa-miR-195, hsa-miR-497	-0.9	< 0.1	5	1	3	1	0	0	0	0																					-0.15	0.8	1	0	1	0	0	0	0	0
GOLGA4	golgi autoantigen, golgin subfamily a, 4	9	hsa-let-7a, hsa-let-7e, hsa-let-7f, hsa-let-7g, hsa-miR-16, hsa-miR-30e, hsa-miR-101, hsa-miR-195, hsa-miR-497	-0.9	0.31	9	0	5	4	0	0	0	0	-0.2	0.87	1	0	1	0	0	0	0	0											-0.19	0.49	1	0	0	1	0	0	0	0
RHOBTB1	Rho-related BTB domain containing 1	3	hsa-miR-29a, hsa-miR-211, hsa-miR-218	-0.9	0.23	3	3	0	0	2	1	1	0
CAST	calpastatin	2	hsa-miR-19b, hsa-miR-130a	-0.89	0.48	3	1	0	2	1	0	0	1
PRKX	protein kinase, X-linked	2	hsa-miR-19b, hsa-miR-27a	-0.89	0.72	2	0	1	1	2	1	0	1
SEC14L1	SEC14-like 1 (S. cerevisiae)	6	hsa-let-7a, hsa-let-7e, hsa-let-7f, hsa-let-7g, hsa-miR-23a, hsa-miR-218	-0.89	0.59	6	1	4	1	0	0	0	0	-0.21	0.8	1	0	1	0	0	0	0	0
FAM133B	family with sequence similarity 133, member B	4	hsa-miR-16, hsa-miR-27a, hsa-miR-195, hsa-miR-497	-0.89	0.75	4	1	0	3	3	0	0	3																					-0.4	0.75	1	0	0	1	1	0	0	1
SEMA3A	sema domain, immunoglobulin domain (Ig), short basic domain, secreted, (semaphorin) 3A	4	hsa-miR-16, hsa-miR-30e, hsa-miR-195, hsa-miR-497	-0.89	0.91	7	1	0	6	0	0	0	0																					-0.49	0.91	2	0	0	2	0	0	0	0
WIPI2	WD repeat domain, phosphoinositide interacting 2	8	hsa-let-7a, hsa-let-7e, hsa-let-7f, hsa-let-7g, hsa-miR-16, hsa-miR-195, hsa-miR-218, hsa-miR-497	-0.89	0.46	8	3	4	1	4	4	0	0	-0.39	0.83	1	0	1	0	1	1	0	0											-0.41	0.9	1	1	0	0	0	0	0	0
PTPRG	protein tyrosine phosphatase, receptor type, G	2	hsa-miR-19b, hsa-miR-130a	-0.89	0.75	3	1	0	2	0	0	0	0
CEP97	centrosomal protein 97kDa	2	hsa-miR-17, hsa-miR-29a	-0.89	0.72	2	1	1	0	1	0	1	0																															-0.66	0.96	1	1	0	0
ITGB3	integrin, beta 3 (platelet glycoprotein IIIa, antigen CD61)	6	hsa-let-7a, hsa-let-7e, hsa-let-7f, hsa-let-7g, hsa-miR-19b, hsa-miR-30e	-0.89	0.4	10	2	4	4	0	0	0	0	-0.23	> 0.99	2	0	1	1	0	0	0	0
STAM2	signal transducing adaptor molecule (SH3 domain and ITAM motif) 2	2	hsa-miR-19b, hsa-miR-218	-0.89	0.51	2	2	0	0	0	0	0	0
NEFM	neurofilament, medium polypeptide 150kDa	6	hsa-let-7a, hsa-let-7e, hsa-let-7f, hsa-let-7g, hsa-miR-24, hsa-miR-30e	-0.89	0.52	6	1	4	1	0	0	0	0	-0.17	0.81	1	0	1	0	0	0	0	0
NECAP1	NECAP endocytosis associated 1	2	hsa-miR-27a, hsa-miR-30e	-0.89	0.48	3	2	1	0	1	0	0	1
FOXO1	forkhead box O1	5	hsa-miR-16, hsa-miR-27a, hsa-miR-101, hsa-miR-195, hsa-miR-497	-0.89	0.66	5	0	0	5	2	0	0	2																					-0.21	0.75	1	0	0	1	0	0	0	0
CASP7	caspase 7, apoptosis-related cysteine peptidase	3	hsa-miR-17, hsa-miR-23a, hsa-miR-29a	-0.89	0.26	3	1	0	2	0	0	0	0																															-0.28	0.26	1	0	0	1
STXBP1	syntaxin binding protein 1	5	hsa-miR-16, hsa-miR-30e, hsa-miR-195, hsa-miR-218, hsa-miR-497	-0.89	0.56	5	1	0	4	0	0	0	0																					-0.2	0.66	1	0	0	1	0	0	0	0
SLC38A2	solute carrier family 38, member 2	2	hsa-miR-26a, hsa-miR-30e	-0.89	0.1	3	2	0	1	0	0	0	0
MNT	MAX binding protein	10	hsa-let-7a, hsa-let-7e, hsa-let-7f, hsa-let-7g, hsa-miR-16, hsa-miR-24, hsa-miR-27a, hsa-miR-30e, hsa-miR-195, hsa-miR-497	-0.89	0.26	10	5	4	1	4	0	0	4	-0.01	0.88	1	0	1	0	0	0	0	0											-0.18	0.8	1	1	0	0	1	0	0	1
SLC38A1	solute carrier family 38, member 1	3	hsa-miR-23a, hsa-miR-26a, hsa-miR-218	-0.89	0.55	3	1	2	0	1	0	1	0
FURIN	furin (paired basic amino acid cleaving enzyme)	7	hsa-miR-16, hsa-miR-17, hsa-miR-19b, hsa-miR-24, hsa-miR-125b, hsa-miR-195, hsa-miR-497	-0.89	0.34	8	0	1	7	1	0	0	1																					-0.13	0.73	1	0	0	1	0	0	0	0	-0.34	0.91	2	0	1	1
PDGFRB	platelet-derived growth factor receptor, beta polypeptide	4	hsa-miR-24, hsa-miR-29a, hsa-miR-30e, hsa-miR-211	-0.89	< 0.1	5	2	2	1	1	0	0	1
CPNE8	copine VIII	3	hsa-miR-30e, hsa-miR-211, hsa-miR-218	-0.89	0.31	3	2	0	1	1	0	1	0
RHOB	ras homolog gene family, member B	2	hsa-miR-19b, hsa-miR-30e	-0.89	0.81	2	2	0	0	1	0	1	0
NAP1L1	nucleosome assembly protein 1-like 1	6	hsa-let-7a, hsa-let-7e, hsa-let-7f, hsa-let-7g, hsa-miR-23a, hsa-miR-101	-0.89	0.19	10	5	4	1	0	0	0	0	-0.44	> 0.99	2	1	1	0	0	0	0	0
GCNT2	glucosaminyl (N-acetyl) transferase 2, I-branching enzyme (I blood group)	3	hsa-miR-23a, hsa-miR-30e, hsa-miR-211	-0.88	0.42	3	3	0	0	4	0	3	1
ZCCHC24	zinc finger, CCHC domain containing 24	5	hsa-miR-24, hsa-miR-26a, hsa-miR-27a, hsa-miR-30e, hsa-miR-211	-0.88	0.41	8	3	1	4	1	0	1	0
RELL1	RELT-like 1	4	hsa-miR-17, hsa-miR-26a, hsa-miR-30e, hsa-miR-211	-0.88	< 0.1	4	2	0	2	1	0	1	0																															-0.3	0.89	1	0	0	1
PKN2	protein kinase N2	7	hsa-let-7a, hsa-let-7e, hsa-let-7f, hsa-let-7g, hsa-miR-17, hsa-miR-27a, hsa-miR-101	-0.88	0.31	7	0	6	1	5	0	5	0	-0.18	0.97	1	0	1	0	1	0	1	0																					-0.27	0.89	1	0	0	1
GAB2	GRB2-associated binding protein 2	8	hsa-let-7a, hsa-let-7e, hsa-let-7f, hsa-let-7g, hsa-miR-24, hsa-miR-29a, hsa-miR-125b, hsa-miR-218	-0.88	0.26	8	2	1	5	7	0	1	6	-0.13	0.6	1	0	0	1	1	0	0	1
GPR6	G protein-coupled receptor 6	1	hsa-miR-17	-0.88	0.62	2	2	0	0	0	0	0	0																															-0.88	0.62	2	2	0	0
GJC1	gap junction protein, gamma 1, 45kDa	5	hsa-let-7a, hsa-let-7e, hsa-let-7f, hsa-let-7g, hsa-miR-125b	-0.88	0.98	6	4	1	1	5	0	4	1	-0.51	0.98	1	1	0	0	1	0	1	0
RGPD5	RANBP2-like and GRIP domain containing 5	1	hsa-miR-27a	-0.88	0.44	1	1	0	0	1	1	0	0
BAMBI	BMP and activin membrane-bound inhibitor homolog (Xenopus laevis)	2	hsa-miR-17, hsa-miR-19b	-0.88	0.81	2	2	0	0	0	0	0	0																															-0.4	0.84	1	1	0	0
MTHFR	5,10-methylenetetrahydrofolate reductase (NADPH)	4	hsa-miR-16, hsa-miR-24, hsa-miR-195, hsa-miR-497	-0.88	0.66	4	1	0	3	10	0	1	9																					-0.44	0.69	1	0	0	1	2	0	0	2
TUSC2	tumor suppressor candidate 2	6	hsa-let-7a, hsa-let-7e, hsa-let-7f, hsa-let-7g, hsa-miR-17, hsa-miR-23a	-0.88	0.73	6	2	0	4	0	0	0	0	-0.12	0.94	1	0	0	1	0	0	0	0																					-0.3	0.82	1	1	0	0
TOB1	transducer of ERBB2, 1	2	hsa-miR-26a, hsa-miR-218	-0.88	0.58	2	2	0	0	0	0	0	0
RAB11FIP4	RAB11 family interacting protein 4 (class II)	6	hsa-let-7a, hsa-let-7e, hsa-let-7f, hsa-let-7g, hsa-miR-17, hsa-miR-101	-0.88	0.31	10	0	1	9	2	1	0	1	-0.29	> 0.99	2	0	0	2	0	0	0	0																					-0.13	0.9	1	0	0	1
PPARG	peroxisome proliferator-activated receptor gamma	2	hsa-miR-27a, hsa-miR-130a	-0.88	0.48	2	2	0	0	0	0	0	0
VGLL4	vestigial like 4 (Drosophila)	3	hsa-miR-19b, hsa-miR-26a, hsa-miR-130a	-0.88	0.57	3	2	0	1	0	0	0	0
UBXD8	UBX domain containing 8	3	hsa-miR-17, hsa-miR-30e, hsa-miR-146a	-0.88	< 0.1	3	2	1	0	0	0	0	0																															-0.24	0.54	1	1	0	0
RNF11	ring finger protein 11	2	hsa-miR-19b, hsa-miR-24	-0.88	0.48	3	2	0	1	0	0	0	0
HCN1	hyperpolarization activated cyclic nucleotide-gated potassium channel 1	6	hsa-miR-10a, hsa-miR-10b, hsa-miR-16, hsa-miR-125b, hsa-miR-195, hsa-miR-497	-0.88	0.15	6	2	1	3	0	0	0	0											-0.49	0.15	1	1	0	0	0	0	0	0	-0.23	0.65	1	0	0	1	0	0	0	0
GNA13	guanine nucleotide binding protein (G protein), alpha 13	3	hsa-miR-27a, hsa-miR-29a, hsa-miR-30e	-0.88	0.67	4	0	2	2	1	0	0	1
EDEM1	ER degradation enhancer, mannosidase alpha-like 1	2	hsa-miR-125b, hsa-miR-218	-0.88	0.4	2	1	0	1	2	0	1	1
DDEF1	development and differentiation enhancing factor 1	2	hsa-miR-23a, hsa-miR-101	-0.88	0.16	2	1	0	1	2	0	2	0
RCN2	reticulocalbin 2, EF-hand calcium binding domain	2	hsa-miR-26a, hsa-miR-101	-0.88	< 0.1	2	2	0	0	0	0	0	0
HIC1	hypermethylated in cancer 1	7	hsa-let-7a, hsa-let-7e, hsa-let-7f, hsa-let-7g, hsa-miR-19b, hsa-miR-23a, hsa-miR-27a	-0.88	0.38	7	3	0	4	0	0	0	0	-0.03	0.63	1	0	0	1	0	0	0	0
SOX9	SRY (sex determining region Y)-box 9 (campomelic dysplasia, autosomal sex-reversal)	2	hsa-miR-30e, hsa-miR-101	-0.88	0.77	2	1	0	1	0	0	0	0
ATP6V1A	ATPase, H+ transporting, lysosomal 70kDa, V1 subunit A	3	hsa-miR-27a, hsa-miR-29a, hsa-miR-101	-0.88	0.31	3	0	1	2	1	0	1	0
M6PR	mannose-6-phosphate receptor (cation dependent)	5	hsa-miR-17, hsa-miR-23a, hsa-miR-125b, hsa-miR-130a, hsa-miR-211	-0.87	0.28	6	4	0	2	2	1	1	0																															-0.28	0.57	2	1	0	1
NRBF2	nuclear receptor binding factor 2	4	hsa-miR-27a, hsa-miR-30e, hsa-miR-130a, hsa-miR-211	-0.87	0.24	4	3	1	0	0	0	0	0
ETV5	ets variant gene 5 (ets-related molecule)	2	hsa-miR-19b, hsa-miR-101	-0.87	0.48	2	1	0	1	1	0	0	1
PER2	period homolog 2 (Drosophila)	2	hsa-miR-24, hsa-miR-30e	-0.87	0.62	2	0	0	2	2	0	1	1
CHST3	carbohydrate (chondroitin 6) sulfotransferase 3	8	hsa-let-7a, hsa-let-7e, hsa-let-7f, hsa-let-7g, hsa-miR-10a, hsa-miR-10b, hsa-miR-23a, hsa-miR-26a	-0.87	< 0.1	12	1	4	7	1	0	1	0	-0.13	0.98	2	0	1	1	0	0	0	0	-0.09	< 0.1	1	0	0	1	0	0	0	0
BCORL1	BCL6 co-repressor-like 1	3	hsa-miR-27a, hsa-miR-29a, hsa-miR-146a	-0.87	< 0.1	3	1	1	1	1	0	0	1
FNIP1	folliculin interacting protein 1	7	hsa-let-7a, hsa-let-7e, hsa-let-7f, hsa-let-7g, hsa-miR-23a, hsa-miR-26a, hsa-miR-211	-0.87	< 0.1	7	5	0	2	0	0	0	0	-0.3	0.98	1	1	0	0	0	0	0	0
TMPO	thymopoietin	1	hsa-miR-23a	-0.87	0.54	1	1	0	0	2	0	1	1
CCL7	chemokine (C-C motif) ligand 7	5	hsa-let-7a, hsa-let-7e, hsa-let-7f, hsa-let-7g, hsa-miR-23a	-0.87	0.21	5	5	0	0	0	0	0	0	-0.36	0.9	1	1	0	0	0	0	0	0
PFN2	profilin 2	2	hsa-miR-17, hsa-miR-30e	-0.87	0.82	3	1	0	2	0	0	0	0																															-0.42	0.82	2	0	0	2
UBE2A	ubiquitin-conjugating enzyme E2A (RAD6 homolog)	2	hsa-miR-19b, hsa-miR-101	-0.87	0.48	2	2	0	0	0	0	0	0
PISD	phosphatidylserine decarboxylase	4	hsa-miR-16, hsa-miR-27a, hsa-miR-195, hsa-miR-497	-0.87	0.64	4	3	1	0	6	0	3	3																					-0.75	0.85	1	1	0	0	2	0	1	1
IGSF3	immunoglobulin superfamily, member 3	2	hsa-miR-19b, hsa-miR-130a	-0.87	0.72	2	2	0	0	0	0	0	0
NDFIP2	Nedd4 family interacting protein 2	2	hsa-miR-19b, hsa-miR-23a	-0.87	< 0.1	2	2	0	0	0	0	0	0
MBNL3	muscleblind-like 3 (Drosophila)	2	hsa-miR-24, hsa-miR-30e	-0.87	0.66	2	2	0	0	0	0	0	0
E2F2	E2F transcription factor 2	7	hsa-let-7a, hsa-let-7e, hsa-let-7f, hsa-let-7g, hsa-miR-17, hsa-miR-125b, hsa-miR-130a	-0.87	0.59	7	1	0	6	10	1	1	8	-0.25	0.94	1	0	0	1	1	0	0	1																					-0.28	0.59	1	0	0	1
KIAA0494	KIAA0494	3	hsa-miR-17, hsa-miR-24, hsa-miR-26a	-0.87	0.34	4	3	0	1	2	0	2	0																															-0.52	0.99	2	2	0	0
CAPZA2	capping protein (actin filament) muscle Z-line, alpha 2	5	hsa-miR-16, hsa-miR-23a, hsa-miR-195, hsa-miR-218, hsa-miR-497	-0.87	0.16	5	3	1	1	0	0	0	0																					-0.45	0.67	1	1	0	0	0	0	0	0
BMF	Bcl2 modifying factor	3	hsa-miR-24, hsa-miR-29a, hsa-miR-125b	-0.87	0.5	4	2	0	2	3	0	1	2
KIF3A	kinesin family member 3A	3	hsa-miR-19b, hsa-miR-27a, hsa-miR-30e	-0.87	0.43	4	2	2	0	0	0	0	0
ABCC4	ATP-binding cassette, sub-family C (CFTR/MRP), member 4	3	hsa-miR-26a, hsa-miR-125b, hsa-miR-218	-0.87	0.46	3	1	1	1	0	0	0	0
GALNT3	UDP-N-acetyl-alpha-D-galactosamine:polypeptide N-acetylgalactosaminyltransferase 3 (GalNAc-T3)	2	hsa-miR-30e, hsa-miR-218	-0.87	0.27	2	2	0	0	0	0	0	0
TSPAN14	tetraspanin 14	3	hsa-miR-24, hsa-miR-29a, hsa-miR-125b	-0.87	0.54	5	3	1	1	0	0	0	0
C20orf20	chromosome 20 open reading frame 20	2	hsa-miR-101, hsa-miR-218	-0.87	0.56	2	2	0	0	0	0	0	0
TIAM1	T-cell lymphoma invasion and metastasis 1	5	hsa-miR-10a, hsa-miR-10b, hsa-miR-17, hsa-miR-19b, hsa-miR-29a	-0.87	0.42	5	2	1	2	1	0	1	0											-0.33	0.42	1	1	0	0	0	0	0	0											-0.32	0.86	1	0	0	1
WDR40A	WD repeat domain 40A	3	hsa-miR-27a, hsa-miR-29a, hsa-miR-146a	-0.87	< 0.1	3	1	2	0	1	0	0	1
PLXNA1	plexin A1	5	hsa-miR-17, hsa-miR-29a, hsa-miR-30e, hsa-miR-101, hsa-miR-125b	-0.87	0.56	6	5	0	1	2	0	0	2																															-0.22	0.92	1	1	0	0
AP1GBP1	AP1 gamma subunit binding protein 1	4	hsa-miR-16, hsa-miR-27a, hsa-miR-195, hsa-miR-497	-0.87	0.7	5	1	1	3	2	0	1	1																					-0.18	0.75	1	0	0	1	0	0	0	0
UBE2K	ubiquitin-conjugating enzyme E2K (UBC1 homolog, yeast)	3	hsa-miR-23a, hsa-miR-29a, hsa-miR-30e	-0.87	< 0.1	3	2	0	1	2	0	1	1
FLJ13137	hypothetical gene supported by AK125122	5	hsa-miR-16, hsa-miR-19b, hsa-miR-29a, hsa-miR-195, hsa-miR-497	-0.86	0.14	5	4	1	0	7	1	0	6																					-0.33	0.14	1	1	0	0	2	0	0	2
ELK3	ELK3, ETS-domain protein (SRF accessory protein 2)	3	hsa-miR-17, hsa-miR-19b, hsa-miR-130a	-0.86	0.36	3	0	0	3	0	0	0	0																															-0.31	0.47	1	0	0	1
CREBL2	cAMP responsive element binding protein-like 2	3	hsa-miR-19b, hsa-miR-24, hsa-miR-26a	-0.86	0.44	4	1	1	2	0	0	0	0
C9orf69	chromosome 9 open reading frame 69	6	hsa-miR-16, hsa-miR-19b, hsa-miR-29a, hsa-miR-130a, hsa-miR-195, hsa-miR-497	-0.86	0.37	6	1	0	5	0	0	0	0																					-0.15	0.75	1	0	0	1	0	0	0	0
KIAA0323	KIAA0323	6	hsa-miR-16, hsa-miR-23a, hsa-miR-30e, hsa-miR-125b, hsa-miR-195, hsa-miR-497	-0.86	< 0.1	6	1	0	5	7	0	4	3																					-0.17	0.65	1	0	0	1	2	0	1	1
PRSS35	protease, serine, 35	3	hsa-miR-23a, hsa-miR-26a, hsa-miR-125b	-0.86	< 0.1	3	1	1	1	0	0	0	0
STXBP5L	syntaxin binding protein 5-like	3	hsa-miR-101, hsa-miR-125b, hsa-miR-130a	-0.86	0.34	3	0	2	1	3	0	1	2
CCL1	chemokine (C-C motif) ligand 1	2	hsa-miR-17, hsa-miR-130a	-0.86	0.35	2	1	0	1	0	0	0	0																															-0.51	0.73	1	1	0	0
MYO5A	myosin VA (heavy chain 12, myoxin)	4	hsa-miR-16, hsa-miR-30e, hsa-miR-195, hsa-miR-497	-0.86	0.75	4	4	0	0	1	0	1	0																					-0.43	0.75	1	1	0	0	0	0	0	0
ZHX1	zinc fingers and homeoboxes 1	2	hsa-miR-23a, hsa-miR-27a	-0.86	< 0.1	2	2	0	0	0	0	0	0
PKIA	protein kinase (cAMP-dependent, catalytic) inhibitor alpha	2	hsa-miR-23a, hsa-miR-27a	-0.86	< 0.1	2	2	0	0	0	0	0	0
RNF111	ring finger protein 111	5	hsa-miR-16, hsa-miR-19b, hsa-miR-27a, hsa-miR-195, hsa-miR-497	-0.86	0.41	5	1	1	3	1	0	0	1																					-0.23	0.53	1	0	0	1	0	0	0	0
PDE7B	phosphodiesterase 7B	3	hsa-miR-19b, hsa-miR-27a, hsa-miR-130a	-0.86	0.72	3	1	1	1	1	1	0	0
KTELC1	KTEL (Lys-Tyr-Glu-Leu) containing 1	6	hsa-let-7a, hsa-let-7e, hsa-let-7f, hsa-let-7g, hsa-miR-27a, hsa-miR-30e	-0.86	0.42	6	1	4	1	2	0	1	1	-0.15	0.8	1	0	1	0	0	0	0	0
IKZF1	IKAROS family zinc finger 1 (Ikaros)	2	hsa-miR-27a, hsa-miR-218	-0.86	0.78	4	2	1	1	2	0	1	1
RUNX3	runt-related transcription factor 3	3	hsa-miR-17, hsa-miR-19b, hsa-miR-130a	-0.86	0.77	4	2	0	2	0	0	0	0																															-0.34	0.77	2	1	0	1
NR4A2	nuclear receptor subfamily 4, group A, member 2	3	hsa-miR-17, hsa-miR-30e, hsa-miR-211	-0.85	0.29	3	1	0	2	1	0	0	1																															-0.32	0.76	1	0	0	1
SMOC1	SPARC related modular calcium binding 1	4	hsa-miR-17, hsa-miR-19b, hsa-miR-130a, hsa-miR-211	-0.85	0.46	4	1	0	3	0	0	0	0																															-0.32	0.91	1	0	0	1
MAST3	microtubule associated serine/threonine kinase 3	3	hsa-miR-17, hsa-miR-24, hsa-miR-30e	-0.85	0.27	3	2	0	1	2	0	1	1																															-0.17	0.6	1	0	0	1
SLITRK6	SLIT and NTRK-like family, member 6	5	hsa-miR-16, hsa-miR-125b, hsa-miR-195, hsa-miR-218, hsa-miR-497	-0.85	0.4	5	1	0	4	0	0	0	0																					-0.19	0.62	1	0	0	1	0	0	0	0
HDAC4	histone deacetylase 4	5	hsa-miR-10a, hsa-miR-10b, hsa-miR-17, hsa-miR-19b, hsa-miR-29a	-0.85	< 0.1	5	3	0	2	1	0	1	0											-0.21	< 0.1	1	1	0	0	0	0	0	0											-0.23	0.66	1	1	0	0
LOXL2	lysyl oxidase-like 2	2	hsa-miR-26a, hsa-miR-29a	-0.85	0.94	4	1	2	1	0	0	0	0
UBE2W	ubiquitin-conjugating enzyme E2W (putative)	4	hsa-miR-17, hsa-miR-27a, hsa-miR-125b, hsa-miR-130a	-0.85	0.7	4	0	0	4	1	0	0	1																															-0.29	0.89	1	0	0	1
KIF1B	kinesin family member 1B	4	hsa-miR-16, hsa-miR-19b, hsa-miR-195, hsa-miR-497	-0.85	0.72	10	0	1	9	6	0	0	6																					-0.8	0.97	3	0	0	3	2	0	0	2
SULT4A1	sulfotransferase family 4A, member 1	2	hsa-miR-101, hsa-miR-125b	-0.85	0.78	2	1	0	1	0	0	0	0
LBR	lamin B receptor	5	hsa-let-7a, hsa-let-7e, hsa-let-7f, hsa-let-7g, hsa-miR-23a	-0.85	0.19	6	5	0	1	0	0	0	0	-0.26	0.98	1	1	0	0	0	0	0	0
PRKY	protein kinase, Y-linked	1	hsa-miR-27a	-0.85	0.54	1	0	0	1	3	2	0	1
CD69	CD69 molecule	2	hsa-miR-17, hsa-miR-130a	-0.85	0.18	2	2	0	0	0	0	0	0																															-0.47	0.88	1	1	0	0
ZNF711	zinc finger protein 711	2	hsa-miR-19b, hsa-miR-30e	-0.85	0.35	2	0	1	1	1	1	0	0
NRXN3	neurexin 3	2	hsa-miR-23a, hsa-miR-30e	-0.85	0.3	2	2	0	0	1	0	0	1
CHD1	chromodomain helicase DNA binding protein 1	2	hsa-miR-26a, hsa-miR-30e	-0.85	0.53	3	1	1	1	0	0	0	0
FAM160A1	family with sequence similarity 160, member A1	2	hsa-miR-19b, hsa-miR-26a	-0.85	0.59	2	1	0	1	0	0	0	0
SSR1	signal sequence receptor, alpha (translocon-associated protein alpha)	5	hsa-miR-16, hsa-miR-24, hsa-miR-195, hsa-miR-218, hsa-miR-497	-0.85	0.75	5	1	0	4	7	0	3	4																					-0.34	0.75	1	0	0	1	1	0	0	1
PTGS2	prostaglandin-endoperoxide synthase 2 (prostaglandin G/H synthase and cyclooxygenase)	2	hsa-miR-26a, hsa-miR-101	-0.85	0.5	2	2	0	0	0	0	0	0
VAT1	vesicle amine transport protein 1 homolog (T. californica)	5	hsa-miR-16, hsa-miR-30e, hsa-miR-195, hsa-miR-218, hsa-miR-497	-0.85	0.61	6	2	0	4	0	0	0	0																					-0.11	0.61	1	0	0	1	0	0	0	0
ENC1	ectodermal-neural cortex (with BTB-like domain)	3	hsa-miR-19b, hsa-miR-23a, hsa-miR-26a	-0.85	0.38	3	2	0	1	0	0	0	0
SLC20A2	solute carrier family 20 (phosphate transporter), member 2	4	hsa-miR-16, hsa-miR-101, hsa-miR-195, hsa-miR-497	-0.84	0.31	4	3	1	0	1	0	1	0																					-0.52	0.87	1	1	0	0	0	0	0	0
ELOVL2	elongation of very long chain fatty acids (FEN1/Elo2, SUR4/Elo3, yeast)-like 2	3	hsa-miR-10a, hsa-miR-10b, hsa-miR-23a	-0.84	< 0.1	3	2	0	1	0	0	0	0											-0.5	< 0.1	1	1	0	0	0	0	0	0
C10orf137	chromosome 10 open reading frame 137	2	hsa-miR-26a, hsa-miR-27a	-0.84	0.7	2	1	1	0	1	0	1	0
SERINC3	serine incorporator 3	2	hsa-miR-19b, hsa-miR-130a	-0.84	0.55	2	1	0	1	0	0	0	0
TMEM100	transmembrane protein 100	4	hsa-miR-16, hsa-miR-17, hsa-miR-195, hsa-miR-497	-0.84	0.73	4	3	0	1	0	0	0	0																					-0.52	0.73	1	1	0	0	0	0	0	0	-0.32	0.89	1	0	0	1
PSAP	prosaposin (variant Gaucher disease and variant metachromatic leukodystrophy)	2	hsa-miR-19b, hsa-miR-130a	-0.84	0.85	2	1	0	1	0	0	0	0
NCAM1	neural cell adhesion molecule 1	2	hsa-miR-27a, hsa-miR-30e	-0.84	0.65	3	3	0	0	1	0	1	0
ATP11A	ATPase, class VI, type 11A	3	hsa-miR-17, hsa-miR-19b, hsa-miR-130a	-0.84	0.46	3	0	1	2	4	0	1	3																															-0.21	0.46	1	0	1	0
ADAMTS9	ADAM metallopeptidase with thrombospondin type 1 motif, 9	2	hsa-miR-29a, hsa-miR-30e	-0.84	0.72	3	1	1	1	0	0	0	0
KCNA1	potassium voltage-gated channel, shaker-related subfamily, member 1 (episodic ataxia with myokymia)	4	hsa-miR-101, hsa-miR-125b, hsa-miR-211, hsa-miR-218	-0.84	0.29	4	3	1	0	3	0	0	3
VSX1	visual system homeobox 1	1	hsa-miR-17	-0.84	0.95	1	1	0	0	1	1	0	0																															-0.84	0.95	1	1	0	0
MYCT1	myc target 1	1	hsa-miR-23a	-0.84	0.58	1	1	0	0	2	0	0	2
SLC6A14	solute carrier family 6 (amino acid transporter), member 14	1	hsa-miR-23a	-0.84	0.79	2	1	0	1	0	0	0	0
LOC26010	viral DNA polymerase-transactivated protein 6	2	hsa-miR-19b, hsa-miR-24	-0.84	0.18	2	1	0	1	6	1	3	2
SCN8A	sodium channel, voltage gated, type VIII, alpha subunit	4	hsa-miR-16, hsa-miR-30e, hsa-miR-195, hsa-miR-497	-0.84	0.62	4	1	0	3	0	0	0	0																					-0.35	0.62	1	0	0	1	0	0	0	0
PTGDR	prostaglandin D2 receptor (DP)	2	hsa-miR-17, hsa-miR-27a	-0.84	0.74	2	2	0	0	0	0	0	0																															-0.36	0.74	1	1	0	0
CCNE2	cyclin E2	1	hsa-miR-30e	-0.84	0.92	2	2	0	0	0	0	0	0
BTLA	B and T lymphocyte associated	4	hsa-miR-16, hsa-miR-23a, hsa-miR-195, hsa-miR-497	-0.84	0.19	4	0	0	4	5	3	1	1																					-0.49	0.59	1	0	0	1	1	1	0	0
TRAPPC6B	trafficking protein particle complex 6B	2	hsa-miR-23a, hsa-miR-125b	-0.84	0.5	2	1	0	1	1	0	0	1
EDARADD	EDAR-associated death domain	2	hsa-miR-19b, hsa-miR-23a	-0.84	< 0.1	2	2	0	0	0	0	0	0
WEE1	WEE1 homolog (S. pombe)	4	hsa-miR-16, hsa-miR-17, hsa-miR-195, hsa-miR-497	-0.84	0.75	7	3	0	4	0	0	0	0																					-0.62	0.92	2	1	0	1	0	0	0	0	-0.22	0.75	1	0	0	1
MAPK14	mitogen-activated protein kinase 14	3	hsa-miR-19b, hsa-miR-27a, hsa-miR-125b	-0.84	0.4	3	1	0	2	1	0	0	1
LOC283871	hypothetical protein LOC283871	3	hsa-miR-17, hsa-miR-30e, hsa-miR-125b	-0.84	0.65	3	1	1	1	1	0	0	1																															-0.26	0.89	1	0	0	1
SLC9A4	solute carrier family 9 (sodium/hydrogen exchanger), member 4	2	hsa-miR-27a, hsa-miR-30e	-0.84	0.41	2	1	1	0	1	1	0	0
ABHD2	abhydrolase domain containing 2	5	hsa-miR-17, hsa-miR-24, hsa-miR-26a, hsa-miR-27a, hsa-miR-30e	-0.84	0.37	6	2	1	3	5	0	2	3																															-0.17	0.88	2	1	0	1
IPO8	importin 8	6	hsa-miR-10a, hsa-miR-10b, hsa-miR-23a, hsa-miR-101, hsa-miR-211, hsa-miR-218	-0.84	< 0.1	6	1	3	2	1	0	0	1											-0.13	0.19	1	0	1	0	0	0	0	0
VANGL2	vang-like 2 (van gogh, Drosophila)	7	hsa-let-7a, hsa-let-7e, hsa-let-7f, hsa-let-7g, hsa-miR-26a, hsa-miR-27a, hsa-miR-125b	-0.84	0.47	7	1	0	6	5	0	5	0	-0.08	0.96	1	0	0	1	1	0	1	0
GDF6	growth differentiation factor 6	5	hsa-let-7a, hsa-let-7e, hsa-let-7f, hsa-let-7g, hsa-miR-27a	-0.83	0.84	5	5	0	0	0	0	0	0	-0.5	0.98	1	1	0	0	0	0	0	0
CASP3	caspase 3, apoptosis-related cysteine peptidase	5	hsa-let-7a, hsa-let-7e, hsa-let-7f, hsa-let-7g, hsa-miR-30e	-0.83	0.61	5	4	1	0	1	0	0	1	-0.38	0.98	1	1	0	0	0	0	0	0
MFN2	mitofusin 2	4	hsa-miR-16, hsa-miR-17, hsa-miR-195, hsa-miR-497	-0.83	0.77	4	1	0	3	3	0	0	3																					-0.39	0.77	1	0	0	1	1	0	0	1	-0.44	0.97	1	1	0	0
ADNP	activity-dependent neuroprotector homeobox	2	hsa-miR-19b, hsa-miR-23a	-0.83	0.25	2	2	0	0	0	0	0	0
RNF19A	ring finger protein 19A	2	hsa-miR-19b, hsa-miR-29a	-0.83	0.55	2	2	0	0	0	0	0	0
MYRIP	myosin VIIA and Rab interacting protein	5	hsa-let-7a, hsa-let-7e, hsa-let-7f, hsa-let-7g, hsa-miR-101	-0.83	0.88	5	0	4	1	2	1	1	0	-0.06	0.92	1	0	1	0	0	0	0	0
KIAA1244	KIAA1244	3	hsa-miR-19b, hsa-miR-101, hsa-miR-125b	-0.83	< 0.1	3	2	0	1	0	0	0	0
WWP1	WW domain containing E3 ubiquitin protein ligase 1	5	hsa-miR-16, hsa-miR-19b, hsa-miR-30e, hsa-miR-195, hsa-miR-497	-0.83	0.45	5	1	1	3	0	0	0	0																					-0.24	0.67	1	0	0	1	0	0	0	0
LSM11	LSM11, U7 small nuclear RNA associated	6	hsa-let-7a, hsa-let-7e, hsa-let-7f, hsa-let-7g, hsa-miR-26a, hsa-miR-29a	-0.83	0.53	6	6	0	0	0	0	0	0	-0.26	0.93	1	1	0	0	0	0	0	0
ERG	v-ets erythroblastosis virus E26 oncogene homolog (avian)	2	hsa-miR-27a, hsa-miR-30e	-0.83	0.72	2	2	0	0	0	0	0	0
ANKRD57	ankyrin repeat domain 57	5	hsa-miR-16, hsa-miR-17, hsa-miR-29a, hsa-miR-195, hsa-miR-497	-0.83	0.54	5	1	0	4	1	0	0	1																					-0.28	0.74	1	0	0	1	0	0	0	0	-0.27	0.72	1	1	0	0
ITPKB	inositol 1,4,5-trisphosphate 3-kinase B	3	hsa-miR-17, hsa-miR-19b, hsa-miR-130a	-0.83	< 0.1	3	1	2	0	2	0	0	2																															-0.24	< 0.1	1	1	0	0
IL1RAP	interleukin 1 receptor accessory protein	3	hsa-miR-17, hsa-miR-29a, hsa-miR-130a	-0.83	0.16	3	1	0	2	0	0	0	0																															-0.25	0.16	1	0	0	1
GCLC	glutamate-cysteine ligase, catalytic subunit	2	hsa-miR-30e, hsa-miR-101	-0.83	0.31	2	0	1	1	1	0	0	1
FRZB	frizzled-related protein	2	hsa-miR-30e, hsa-miR-130a	-0.83	0.72	2	1	0	1	0	0	0	0
HAPLN1	hyaluronan and proteoglycan link protein 1	3	hsa-miR-27a, hsa-miR-101, hsa-miR-218	-0.83	0.31	3	1	1	1	0	0	0	0
ARHGEF12	Rho guanine nucleotide exchange factor (GEF) 12	4	hsa-miR-19b, hsa-miR-26a, hsa-miR-130a, hsa-miR-218	-0.83	0.5	4	0	1	3	1	0	1	0
EAF1	ELL associated factor 1	4	hsa-miR-26a, hsa-miR-30e, hsa-miR-125b, hsa-miR-211	-0.83	0.17	5	3	2	0	2	1	1	0
UBE2Q1	ubiquitin-conjugating enzyme E2Q family member 1	3	hsa-miR-16, hsa-miR-195, hsa-miR-497	-0.83	0.87	6	0	0	6	3	3	0	0																					-0.83	0.87	2	0	0	2	1	1	0	0
ANKH	ankylosis, progressive homolog (mouse)	2	hsa-miR-17, hsa-miR-125b	-0.83	< 0.1	2	2	0	0	3	1	1	1																															-0.72	< 0.1	1	1	0	0
ZBTB6	zinc finger and BTB domain containing 6	2	hsa-miR-17, hsa-miR-30e	-0.83	0.59	2	1	0	1	1	0	1	0																															-0.35	0.59	1	0	0	1
SMAD7	SMAD family member 7	4	hsa-miR-16, hsa-miR-17, hsa-miR-195, hsa-miR-497	-0.83	0.89	4	3	0	1	0	0	0	0																					-0.48	0.89	1	1	0	0	0	0	0	0	-0.35	0.89	1	0	0	1
CDKN1A	cyclin-dependent kinase inhibitor 1A (p21, Cip1)	6	hsa-let-7a, hsa-let-7e, hsa-let-7f, hsa-let-7g, hsa-miR-17, hsa-miR-130a	-0.83	0.6	7	4	0	3	0	0	0	0	-0.25	0.77	1	1	0	0	0	0	0	0																					-0.36	0.95	2	0	0	2
RAB8A	RAB8A, member RAS oncogene family	3	hsa-miR-24, hsa-miR-30e, hsa-miR-218	-0.83	0.54	3	2	0	1	0	0	0	0
CCNL2	cyclin L2	4	hsa-miR-23a, hsa-miR-26a, hsa-miR-29a, hsa-miR-130a	-0.83	0.36	5	1	3	1	1	1	0	0
PRPF40A	PRP40 pre-mRNA processing factor 40 homolog A (S. cerevisiae)	3	hsa-miR-29a, hsa-miR-30e, hsa-miR-211	-0.82	< 0.1	4	2	2	0	0	0	0	0
KLHDC8B	kelch domain containing 8B	7	hsa-let-7a, hsa-let-7e, hsa-let-7f, hsa-let-7g, hsa-miR-16, hsa-miR-195, hsa-miR-497	-0.82	0.65	7	7	0	0	3	0	0	3	-0.29	0.95	1	1	0	0	0	0	0	0											-0.53	0.65	1	1	0	0	1	0	0	1
KPNA2	karyopherin alpha 2 (RAG cohort 1, importin alpha 1)	2	hsa-miR-17, hsa-miR-26a	-0.82	0.72	2	1	0	1	0	0	0	0																															-0.37	0.72	1	0	0	1
AMMECR1L	AMME chromosomal region gene 1-like	6	hsa-let-7a, hsa-let-7e, hsa-let-7f, hsa-let-7g, hsa-miR-19b, hsa-miR-29a	-0.82	< 0.1	6	6	0	0	0	0	0	0	-0.09	< 0.1	1	1	0	0	0	0	0	0
MPHOSPH9	M-phase phosphoprotein 9	2	hsa-miR-19b, hsa-miR-130a	-0.82	0.5	2	1	0	1	0	0	0	0
FAM118A	family with sequence similarity 118, member A	6	hsa-let-7a, hsa-let-7e, hsa-let-7f, hsa-let-7g, hsa-miR-26a, hsa-miR-125b	-0.82	0.63	6	5	1	0	1	0	1	0	-0.26	0.95	1	1	0	0	0	0	0	0
MIDN	midnolin	3	hsa-miR-17, hsa-miR-23a, hsa-miR-24	-0.82	0.12	3	2	1	0	0	0	0	0																															-0.37	0.86	1	1	0	0
ARHGEF3	Rho guanine nucleotide exchange factor (GEF) 3	3	hsa-miR-17, hsa-miR-30e, hsa-miR-101	-0.82	0.79	3	1	1	1	0	0	0	0																															-0.27	0.9	1	0	0	1
PCDH19	protocadherin 19	6	hsa-let-7a, hsa-let-7e, hsa-let-7f, hsa-let-7g, hsa-miR-23a, hsa-miR-30e	-0.82	< 0.1	6	5	0	1	1	0	1	0	-0.23	0.91	1	1	0	0	0	0	0	0
DLL4	delta-like 4 (Drosophila)	5	hsa-miR-16, hsa-miR-27a, hsa-miR-30e, hsa-miR-195, hsa-miR-497	-0.82	0.75	5	2	0	3	0	0	0	0																					-0.16	0.75	1	0	0	1	0	0	0	0
CLCN6	chloride channel 6	3	hsa-miR-19b, hsa-miR-24, hsa-miR-130a	-0.82	0.35	3	1	0	2	1	0	1	0
MEF2C	myocyte enhancer factor 2C	2	hsa-miR-23a, hsa-miR-27a	-0.82	0.11	2	1	1	0	1	1	0	0
IRS2	insulin receptor substrate 2	9	hsa-let-7a, hsa-let-7e, hsa-let-7f, hsa-let-7g, hsa-miR-16, hsa-miR-23a, hsa-miR-30e, hsa-miR-195, hsa-miR-497	-0.82	0.13	9	4	1	4	1	0	0	1	-0.25	0.97	1	1	0	0	0	0	0	0											-0.2	0.67	1	0	0	1	0	0	0	0
HOOK1	hook homolog 1 (Drosophila)	5	hsa-let-7a, hsa-let-7e, hsa-let-7f, hsa-let-7g, hsa-miR-218	-0.82	0.47	5	1	0	4	1	0	1	0	-0.17	0.94	1	0	0	1	0	0	0	0
ZNF264	zinc finger protein 264	1	hsa-miR-17	-0.82	< 0.1	1	1	0	0	5	1	1	3																															-0.82	< 0.1	1	1	0	0
THBS1	thrombospondin 1	6	hsa-let-7a, hsa-let-7e, hsa-let-7f, hsa-let-7g, hsa-miR-19b, hsa-miR-101	-0.82	0.31	6	1	5	0	0	0	0	0	-0.25	0.83	1	0	1	0	0	0	0	0
CPM	carboxypeptidase M	7	hsa-let-7a, hsa-let-7e, hsa-let-7f, hsa-let-7g, hsa-miR-23a, hsa-miR-26a, hsa-miR-125b	-0.82	< 0.1	7	2	1	4	3	0	2	1	-0.26	0.9	1	0	0	1	0	0	0	0
KIAA1598	KIAA1598	3	hsa-miR-19b, hsa-miR-26a, hsa-miR-125b	-0.82	0.27	3	1	1	1	0	0	0	0
VAV3	vav 3 guanine nucleotide exchange factor	7	hsa-let-7a, hsa-let-7e, hsa-let-7f, hsa-let-7g, hsa-miR-27a, hsa-miR-30e, hsa-miR-125b	-0.82	0.5	7	1	5	1	0	0	0	0	-0.14	0.9	1	0	1	0	0	0	0	0
OSBPL11	oxysterol binding protein-like 11	2	hsa-miR-26a, hsa-miR-27a	-0.82	0.56	3	1	2	0	0	0	0	0
JDP2	Jun dimerization protein 2	3	hsa-miR-30e, hsa-miR-101, hsa-miR-218	-0.82	0.48	3	2	0	1	0	0	0	0
SLC17A7	solute carrier family 17 (sodium-dependent inorganic phosphate cotransporter), member 7	3	hsa-miR-17, hsa-miR-125b, hsa-miR-211	-0.81	0.16	4	2	0	2	1	0	0	1																															-0.47	0.56	1	1	0	0
FAM129A	family with sequence similarity 129, member A	1	hsa-miR-17	-0.81	0.82	1	1	0	0	4	0	2	2																															-0.81	0.82	1	1	0	0
GALNT13	UDP-N-acetyl-alpha-D-galactosamine:polypeptide N-acetylgalactosaminyltransferase 13 (GalNAc-T13)	4	hsa-miR-16, hsa-miR-195, hsa-miR-218, hsa-miR-497	-0.81	0.44	4	3	0	1	0	0	0	0																					-0.51	0.44	1	1	0	0	0	0	0	0
ZNF275	zinc finger protein 275	5	hsa-let-7a, hsa-let-7e, hsa-let-7f, hsa-let-7g, hsa-miR-26a	-0.81	0.88	9	5	0	4	0	0	0	0	-0.49	0.98	2	1	0	1	0	0	0	0
BEGAIN	brain-enriched guanylate kinase-associated homolog (rat)	5	hsa-let-7a, hsa-let-7e, hsa-let-7f, hsa-let-7g, hsa-miR-101	-0.81	0.84	5	5	0	0	0	0	0	0	-0.34	0.98	1	1	0	0	0	0	0	0
PPP1R2	protein phosphatase 1, regulatory (inhibitor) subunit 2	1	hsa-miR-30e	-0.81	0.35	1	1	0	0	1	1	0	0
RP5-1000E10.4	suppressor of IKK epsilon	2	hsa-miR-17, hsa-miR-29a	-0.81	0.6	2	2	0	0	1	0	1	0																															-0.52	0.6	1	1	0	0
NF1	neurofibromin 1 (neurofibromatosis, von Recklinghausen disease, Watson disease)	5	hsa-miR-16, hsa-miR-27a, hsa-miR-30e, hsa-miR-195, hsa-miR-497	-0.81	0.73	5	5	0	0	1	0	1	0																					-0.25	0.73	1	1	0	0	0	0	0	0
MAP3K4	mitogen-activated protein kinase kinase kinase 4	5	hsa-miR-16, hsa-miR-27a, hsa-miR-101, hsa-miR-195, hsa-miR-497	-0.81	< 0.1	5	1	1	3	1	0	1	0																					-0.13	0.46	1	0	0	1	0	0	0	0
SUZ12	suppressor of zeste 12 homolog (Drosophila)	5	hsa-miR-16, hsa-miR-19b, hsa-miR-27a, hsa-miR-195, hsa-miR-497	-0.81	0.34	5	1	0	4	0	0	0	0																					-0.25	0.68	1	0	0	1	0	0	0	0
PRKCE	protein kinase C, epsilon	3	hsa-miR-23a, hsa-miR-101, hsa-miR-218	-0.81	0.12	3	1	1	1	0	0	0	0
ZNF516	zinc finger protein 516	7	hsa-let-7a, hsa-let-7e, hsa-let-7f, hsa-let-7g, hsa-miR-19b, hsa-miR-26a, hsa-miR-27a	-0.81	0.56	7	1	1	5	0	0	0	0	-0.23	0.94	1	0	0	1	0	0	0	0
WDR1	WD repeat domain 1	4	hsa-miR-19b, hsa-miR-30e, hsa-miR-125b, hsa-miR-218	-0.81	0.42	4	2	1	1	0	0	0	0
SEMA5A	sema domain, seven thrombospondin repeats (type 1 and type 1-like), transmembrane domain (TM) and short cytoplasmic domain, (semaphorin) 5A	3	hsa-miR-17, hsa-miR-24, hsa-miR-218	-0.81	0.39	3	0	1	2	5	0	2	3																															-0.49	0.54	1	0	0	1
RSPO3	R-spondin 3 homolog (Xenopus laevis)	5	hsa-miR-16, hsa-miR-27a, hsa-miR-195, hsa-miR-211, hsa-miR-497	-0.8	0.11	5	4	0	1	0	0	0	0																					-0.42	0.87	1	1	0	0	0	0	0	0
RHOU	ras homolog gene family, member U	1	hsa-miR-26a	-0.8	0.74	2	1	1	0	1	0	0	1
E2F5	E2F transcription factor 5, p130-binding	5	hsa-let-7a, hsa-let-7e, hsa-let-7f, hsa-let-7g, hsa-miR-17	-0.8	0.54	5	1	0	4	0	0	0	0	-0.3	0.73	1	0	0	1	0	0	0	0																					-0.5	0.54	1	1	0	0
XRRA1	X-ray radiation resistance associated 1	2	hsa-miR-17, hsa-miR-101	-0.8	0.74	4	0	1	3	1	0	0	1																															-0.54	0.92	2	0	0	2
ALS2CR8	amyotrophic lateral sclerosis 2 (juvenile) chromosome region, candidate 8	1	hsa-miR-30e	-0.8	0.87	2	2	0	0	0	0	0	0
NAPB	N-ethylmaleimide-sensitive factor attachment protein, beta	2	hsa-miR-19b, hsa-miR-29a	-0.8	0.9	2	2	0	0	0	0	0	0
SPRY2	sprouty homolog 2 (Drosophila)	2	hsa-miR-23a, hsa-miR-27a	-0.8	0.56	2	2	0	0	0	0	0	0
LOC137886	hypothetical protein LOC137886	2	hsa-miR-19b, hsa-miR-130a	-0.8	0.84	2	1	0	1	0	0	0	0
SLC7A1	solute carrier family 7 (cationic amino acid transporter, y+ system), member 1	2	hsa-miR-23a, hsa-miR-125b	-0.8	0.7	2	1	0	1	1	0	0	1
BPTF	bromodomain PHD finger transcription factor	5	hsa-miR-16, hsa-miR-19b, hsa-miR-130a, hsa-miR-195, hsa-miR-497	-0.8	0.47	5	1	3	1	0	0	0	0																					-0.12	0.71	1	0	1	0	0	0	0	0
ZNF3	zinc finger protein 3	2	hsa-miR-19b, hsa-miR-130a	-0.8	0.35	2	1	0	1	1	0	1	0
SLC26A4	solute carrier family 26, member 4	2	hsa-miR-19b, hsa-miR-26a	-0.8	0.63	2	1	1	0	0	0	0	0
GLRA2	glycine receptor, alpha 2	2	hsa-miR-27a, hsa-miR-101	-0.8	0.15	2	0	0	2	1	0	0	1
VAMP7	vesicle-associated membrane protein 7	4	hsa-miR-16, hsa-miR-195, hsa-miR-218, hsa-miR-497	-0.8	0.51	5	0	0	5	1	0	1	0																					-0.17	0.51	1	0	0	1	0	0	0	0
ESCO1	establishment of cohesion 1 homolog 1 (S. cerevisiae)	2	hsa-miR-30e, hsa-miR-101	-0.8	0.27	2	2	0	0	0	0	0	0
LNPEP	leucyl/cystinyl aminopeptidase	4	hsa-miR-19b, hsa-miR-29a, hsa-miR-125b, hsa-miR-130a	-0.8	0.85	4	0	1	3	0	0	0	0
NR2F2	nuclear receptor subfamily 2, group F, member 2	3	hsa-miR-27a, hsa-miR-30e, hsa-miR-101	-0.8	0.31	3	1	2	0	0	0	0	0
ADAMTS10	ADAM metallopeptidase with thrombospondin type 1 motif, 10	3	hsa-miR-27a, hsa-miR-29a, hsa-miR-101	-0.8	0.53	3	2	0	1	0	0	0	0
MDGA1	MAM domain containing glycosylphosphatidylinositol anchor 1	3	hsa-miR-27a, hsa-miR-125b, hsa-miR-218	-0.8	0.31	4	2	0	2	3	0	3	0
BIRC6	baculoviral IAP repeat-containing 6 (apollon)	4	hsa-miR-30e, hsa-miR-130a, hsa-miR-211, hsa-miR-218	-0.8	< 0.1	4	1	1	2	0	0	0	0
MPPED2	metallophosphoesterase domain containing 2	2	hsa-miR-19b, hsa-miR-130a	-0.8	0.66	3	1	0	2	0	0	0	0
PSMD7	proteasome (prosome, macropain) 26S subunit, non-ATPase, 7	5	hsa-miR-16, hsa-miR-30e, hsa-miR-125b, hsa-miR-195, hsa-miR-497	-0.8	0.32	5	3	0	2	0	0	0	0																					-0.38	0.46	1	1	0	0	0	0	0	0
FOXP1	forkhead box P1	7	hsa-let-7a, hsa-let-7e, hsa-let-7f, hsa-let-7g, hsa-miR-19b, hsa-miR-101, hsa-miR-130a	-0.8	0.31	7	1	5	1	0	0	0	0	-0.07	0.84	1	0	1	0	0	0	0	0
ACVR2A	activin A receptor, type IIA	8	hsa-let-7a, hsa-let-7e, hsa-let-7f, hsa-let-7g, hsa-miR-16, hsa-miR-27a, hsa-miR-195, hsa-miR-497	-0.8	0.12	15	1	11	3	3	0	0	3	-0.3	0.97	2	0	2	0	0	0	0	0											-0.4	0.92	2	0	1	1	1	0	0	1
CDC42BPA	CDC42 binding protein kinase alpha (DMPK-like)	3	hsa-miR-19b, hsa-miR-29a, hsa-miR-146a	-0.8	< 0.1	3	2	0	1	1	0	0	1
MLL	myeloid/lymphoid or mixed-lineage leukemia (trithorax homolog, Drosophila)	3	hsa-miR-30e, hsa-miR-130a, hsa-miR-218	-0.8	0.54	3	1	0	2	1	0	0	1
C10orf26	chromosome 10 open reading frame 26	4	hsa-miR-19b, hsa-miR-27a, hsa-miR-29a, hsa-miR-30e	-0.8	0.71	5	2	1	2	0	0	0	0
ZCCHC14	zinc finger, CCHC domain containing 14	4	hsa-miR-24, hsa-miR-30e, hsa-miR-130a, hsa-miR-211	-0.79	0.2	4	2	1	1	0	0	0	0
BRMS1L	breast cancer metastasis-suppressor 1-like	1	hsa-miR-17	-0.79	0.71	1	1	0	0	2	0	1	1																															-0.79	0.71	1	1	0	0
NAB1	NGFI-A binding protein 1 (EGR1 binding protein 1)	1	hsa-miR-26a	-0.79	0.91	1	1	0	0	2	0	1	1
DDX52	DEAD (Asp-Glu-Ala-Asp) box polypeptide 52	1	hsa-miR-26a	-0.79	0.54	1	0	0	1	2	1	1	0
DIAPH2	diaphanous homolog 2 (Drosophila)	5	hsa-let-7a, hsa-let-7e, hsa-let-7f, hsa-let-7g, hsa-miR-29a	-0.79	0.81	5	0	0	5	5	0	0	5	-0.54	0.97	1	0	0	1	1	0	0	1
TMEM183A	transmembrane protein 183A	3	hsa-miR-10a, hsa-miR-10b, hsa-miR-29a	-0.79	< 0.1	3	1	0	2	2	0	0	2											-0.35	< 0.1	1	0	0	1	1	0	0	1
PTPN4	protein tyrosine phosphatase, non-receptor type 4 (megakaryocyte)	2	hsa-miR-17, hsa-miR-130a	-0.79	0.37	2	1	0	1	0	0	0	0																															-0.5	0.66	1	1	0	0
SGTB	small glutamine-rich tetratricopeptide repeat (TPR)-containing, beta	2	hsa-miR-17, hsa-miR-130a	-0.79	0.58	2	1	0	1	0	0	0	0																															-0.49	0.94	1	1	0	0
TAF4	TAF4 RNA polymerase II, TATA box binding protein (TBP)-associated factor, 135kDa	2	hsa-miR-19b, hsa-miR-130a	-0.79	0.46	2	1	0	1	0	0	0	0
DDEF2	development and differentiation enhancing factor 2	2	hsa-miR-19b, hsa-miR-29a	-0.79	< 0.1	2	2	0	0	0	0	0	0
RBM9	RNA binding motif protein 9	6	hsa-let-7a, hsa-let-7e, hsa-let-7f, hsa-let-7g, hsa-miR-19b, hsa-miR-130a	-0.79	0.81	6	0	4	2	2	1	1	0	-0.24	0.93	1	0	1	0	0	0	0	0
MICAL3	microtubule associated monoxygenase, calponin and LIM domain containing 3	3	hsa-miR-17, hsa-miR-19b, hsa-miR-26a	-0.79	0.13	3	1	0	2	1	0	1	0																															-0.24	0.13	1	0	0	1
PRKRIR	protein-kinase, interferon-inducible double stranded RNA dependent inhibitor, repressor of (P58 repressor)	2	hsa-miR-23a, hsa-miR-30e	-0.79	0.71	2	2	0	0	0	0	0	0
WDR26	WD repeat domain 26	3	hsa-miR-19b, hsa-miR-29a, hsa-miR-30e	-0.79	< 0.1	3	2	0	1	1	0	0	1
EML1	echinoderm microtubule associated protein like 1	2	hsa-miR-27a, hsa-miR-30e	-0.79	0.78	3	1	1	1	0	0	0	0
FOXJ3	forkhead box J3	2	hsa-miR-17, hsa-miR-26a	-0.79	0.28	2	2	0	0	2	0	2	0																															-0.61	0.94	1	1	0	0
TANK	TRAF family member-associated NFKB activator	2	hsa-miR-26a, hsa-miR-30e	-0.79	0.22	2	1	0	1	0	0	0	0
ZC3H6	zinc finger CCCH-type containing 6	5	hsa-miR-16, hsa-miR-23a, hsa-miR-101, hsa-miR-195, hsa-miR-497	-0.79	0.15	5	1	4	0	2	1	1	0																					-0.2	0.85	1	0	1	0	0	0	0	0
NRSN1	neurensin 1	3	hsa-miR-17, hsa-miR-29a, hsa-miR-130a	-0.79	0.35	3	0	0	3	0	0	0	0																															-0.32	0.76	1	0	0	1
GPC4	glypican 4	3	hsa-miR-23a, hsa-miR-26a, hsa-miR-125b	-0.79	0.16	3	0	0	3	1	1	0	0
TSHZ1	teashirt zinc finger homeobox 1	2	hsa-miR-24, hsa-miR-130a	-0.79	0.47	2	1	0	1	2	0	2	0
LRRTM2	leucine rich repeat transmembrane neuronal 2	3	hsa-miR-19b, hsa-miR-130a, hsa-miR-146a	-0.79	< 0.1	3	0	0	3	0	0	0	0
PLAA	phospholipase A2-activating protein	3	hsa-miR-19b, hsa-miR-27a, hsa-miR-130a	-0.79	0.23	3	0	0	3	0	0	0	0
EVI5	ecotropic viral integration site 5	6	hsa-miR-16, hsa-miR-19b, hsa-miR-27a, hsa-miR-30e, hsa-miR-195, hsa-miR-497	-0.79	0.13	6	1	0	5	1	0	1	0																					-0.25	0.52	1	0	0	1	0	0	0	0
TBC1D4	TBC1 domain family, member 4	2	hsa-miR-26a, hsa-miR-27a	-0.79	0.38	2	2	0	0	0	0	0	0
DGKD	diacylglycerol kinase, delta 130kDa	2	hsa-miR-29a, hsa-miR-30e	-0.79	0.66	2	2	0	0	1	0	0	1
SERTAD2	SERTA domain containing 2	3	hsa-miR-17, hsa-miR-27a, hsa-miR-218	-0.79	0.17	3	2	0	1	1	0	0	1																															-0.37	0.75	1	1	0	0
LRFN2	leucine rich repeat and fibronectin type III domain containing 2	3	hsa-miR-24, hsa-miR-30e, hsa-miR-125b	-0.79	0.57	3	2	0	1	0	0	0	0
AFF3	AF4/FMR2 family, member 3	2	hsa-miR-30e, hsa-miR-130a	-0.79	0.74	2	1	1	0	3	1	2	0
KCNIP3	Kv channel interacting protein 3, calsenilin	3	hsa-miR-125b, hsa-miR-146a, hsa-miR-218	-0.79	0.1	4	3	1	0	2	0	1	1
HS6ST2	heparan sulfate 6-O-sulfotransferase 2	3	hsa-miR-10a, hsa-miR-10b, hsa-miR-23a	-0.79	< 0.1	3	1	0	2	1	0	0	1											-0.21	< 0.1	1	0	0	1	0	0	0	0
ZBTB10	zinc finger and BTB domain containing 10	3	hsa-miR-19b, hsa-miR-27a, hsa-miR-29a	-0.79	0.42	3	1	1	1	0	0	0	0
LHFPL2	lipoma HMGIC fusion partner-like 2	3	hsa-miR-23a, hsa-miR-24, hsa-miR-30e	-0.79	0.39	4	2	2	0	1	0	1	0
ARL4C	ADP-ribosylation factor-like 4C	5	hsa-miR-17, hsa-miR-26a, hsa-miR-27a, hsa-miR-30e, hsa-miR-211	-0.78	0.15	5	2	2	1	3	0	2	1																															-0.22	0.86	1	0	0	1
EYA4	eyes absent homolog 4 (Drosophila)	1	hsa-miR-27a	-0.78	0.78	2	1	0	1	0	0	0	0
TMEM189-UBE2V1	TMEM189-UBE2V1	4	hsa-miR-16, hsa-miR-27a, hsa-miR-195, hsa-miR-497	-0.78	0.63	4	1	0	3	6	0	0	6																					-0.4	0.63	1	0	0	1	2	0	0	2
UBE2V1	ubiquitin-conjugating enzyme E2 variant 1	4	hsa-miR-16, hsa-miR-27a, hsa-miR-195, hsa-miR-497	-0.78	0.63	4	1	0	3	6	0	0	6																					-0.4	0.63	1	0	0	1	2	0	0	2
RB1	retinoblastoma 1 (including osteosarcoma)	6	hsa-let-7a, hsa-let-7e, hsa-let-7f, hsa-let-7g, hsa-miR-17, hsa-miR-26a	-0.78	0.32	6	1	4	1	1	0	1	0	-0.14	0.75	1	0	1	0	0	0	0	0																					-0.18	0.32	1	0	0	1
FBXO21	F-box protein 21	4	hsa-miR-16, hsa-miR-17, hsa-miR-195, hsa-miR-497	-0.78	0.86	7	4	0	3	0	0	0	0																					-0.4	0.87	2	1	0	1	0	0	0	0	-0.38	0.86	1	1	0	0
BTBD10	BTB (POZ) domain containing 10	2	hsa-miR-17, hsa-miR-30e	-0.78	0.43	2	1	0	1	0	0	0	0																															-0.47	0.6	1	1	0	0
APP	amyloid beta (A4) precursor protein (peptidase nexin-II, Alzheimer disease)	2	hsa-miR-17, hsa-miR-101	-0.78	0.61	2	1	0	1	1	0	1	0																															-0.22	0.61	1	0	0	1
GPR137B	G protein-coupled receptor 137B	2	hsa-miR-17, hsa-miR-19b	-0.78	0.5	2	1	1	0	1	0	0	1																															-0.43	0.5	1	0	1	0
BTF3L4	basic transcription factor 3-like 4	6	hsa-let-7a, hsa-let-7e, hsa-let-7f, hsa-let-7g, hsa-miR-19b, hsa-miR-130a	-0.78	0.86	6	0	0	6	0	0	0	0	-0.12	0.88	1	0	0	1	0	0	0	0
TMEM168	transmembrane protein 168	2	hsa-miR-17, hsa-miR-125b	-0.78	0.11	2	0	0	2	1	0	1	0																															-0.25	0.11	1	0	0	1
GPR126	G protein-coupled receptor 126	2	hsa-miR-23a, hsa-miR-27a	-0.78	< 0.1	2	1	0	1	1	0	1	0
ZIC1	Zic family member 1 (odd-paired homolog, Drosophila)	3	hsa-miR-17, hsa-miR-23a, hsa-miR-101	-0.78	< 0.1	3	1	1	1	1	0	1	0																															-0.09	< 0.1	1	0	1	0
SNX13	sorting nexin 13	2	hsa-miR-24, hsa-miR-218	-0.78	0.61	2	2	0	0	1	0	0	1
ERLIN2	ER lipid raft associated 2	5	hsa-miR-16, hsa-miR-23a, hsa-miR-29a, hsa-miR-195, hsa-miR-497	-0.78	0.26	5	1	3	1	1	0	1	0																					-0.15	0.84	1	0	1	0	0	0	0	0
PSD	pleckstrin and Sec7 domain containing	3	hsa-miR-17, hsa-miR-19b, hsa-miR-130a	-0.78	0.89	3	0	0	3	0	0	0	0																															-0.24	0.9	1	0	0	1
ZNF655	zinc finger protein 655	2	hsa-miR-23a, hsa-miR-26a	-0.78	0.35	3	1	1	1	1	0	0	1
GFPT2	glutamine-fructose-6-phosphate transaminase 2	2	hsa-miR-27a, hsa-miR-30e	-0.78	0.87	2	2	0	0	0	0	0	0
PDK1	pyruvate dehydrogenase kinase, isozyme 1	2	hsa-miR-27a, hsa-miR-130a	-0.78	0.43	2	0	0	2	2	1	1	0
RBM12B	RNA binding motif protein 12B	3	hsa-miR-23a, hsa-miR-26a, hsa-miR-27a	-0.78	< 0.1	3	1	2	0	0	0	0	0
PGRMC2	progesterone receptor membrane component 2	3	hsa-miR-23a, hsa-miR-26a, hsa-miR-101	-0.78	0.31	3	1	2	0	0	0	0	0
TXNDC1	thioredoxin domain containing 1	2	hsa-miR-27a, hsa-miR-218	-0.78	0.19	2	1	0	1	1	0	0	1
XKR6	XK, Kell blood group complex subunit-related family, member 6	2	hsa-miR-29a, hsa-miR-101	-0.78	0.48	3	0	0	3	0	0	0	0
NCALD	neurocalcin delta	4	hsa-miR-19b, hsa-miR-24, hsa-miR-27a, hsa-miR-30e	-0.78	0.64	5	2	3	0	0	0	0	0
NAV1	neuron navigator 1	8	hsa-miR-10a, hsa-miR-10b, hsa-miR-16, hsa-miR-26a, hsa-miR-29a, hsa-miR-30e, hsa-miR-195, hsa-miR-497	-0.78	< 0.1	11	5	0	6	4	0	1	3											-0.07	< 0.1	1	0	0	1	0	0	0	0	-0.24	0.87	1	1	0	0	1	0	0	1
BACH1	BTB and CNC homology 1, basic leucine zipper transcription factor 1	7	hsa-let-7a, hsa-let-7e, hsa-let-7f, hsa-let-7g, hsa-miR-30e, hsa-miR-101, hsa-miR-125b	-0.78	0.3	11	8	3	0	0	0	0	0	-0.47	> 0.99	2	2	0	0	0	0	0	0
SLC16A6	solute carrier family 16, member 6 (monocarboxylic acid transporter 7)	3	hsa-miR-23a, hsa-miR-26a, hsa-miR-211	-0.77	0.33	3	2	1	0	1	0	1	0
NR3C2	nuclear receptor subfamily 3, group C, member 2	4	hsa-miR-19b, hsa-miR-30e, hsa-miR-130a, hsa-miR-211	-0.77	< 0.1	4	3	1	0	0	0	0	0
ANKRD12	ankyrin repeat domain 12	6	hsa-miR-10a, hsa-miR-10b, hsa-miR-17, hsa-miR-19b, hsa-miR-130a, hsa-miR-211	-0.77	0.18	6	0	2	4	1	0	0	1											-0.01	0.35	1	0	1	0	0	0	0	0											-0.34	0.84	1	0	0	1
C8orf79	chromosome 8 open reading frame 79	2	hsa-miR-211, hsa-miR-218	-0.77	< 0.1	2	1	1	0	2	0	1	1
KIAA1622	KIAA1622	1	hsa-miR-23a	-0.77	0.32	1	1	0	0	1	0	0	1
SLAIN2	SLAIN motif family, member 2	2	hsa-miR-17, hsa-miR-218	-0.77	0.79	2	1	1	0	2	0	2	0																															-0.59	0.96	1	1	0	0
hCG_1790474	similar to cAMP-regulated phosphoprotein 19	4	hsa-miR-16, hsa-miR-26a, hsa-miR-195, hsa-miR-497	-0.77	0.62	4	4	0	0	0	0	0	0																					-0.34	0.62	1	1	0	0	0	0	0	0
ICA1L	islet cell autoantigen 1,69kDa-like	2	hsa-miR-19b, hsa-miR-24	-0.77	0.57	2	1	0	1	4	0	2	2
C7orf43	chromosome 7 open reading frame 43	2	hsa-miR-17, hsa-miR-30e	-0.77	0.93	3	1	1	1	0	0	0	0																															-0.48	0.94	1	1	0	0
ATG2B	ATG2 autophagy related 2 homolog B (S. cerevisiae)	2	hsa-miR-17, hsa-miR-130a	-0.77	0.86	2	1	0	1	1	1	0	0																															-0.36	0.97	1	1	0	0
TXNRD1	thioredoxin reductase 1	2	hsa-miR-23a, hsa-miR-125b	-0.77	0.71	2	2	0	0	1	0	1	0
NPEPPS	aminopeptidase puromycin sensitive	2	hsa-miR-23a, hsa-miR-27a	-0.77	0.53	2	2	0	0	0	0	0	0
RBL2	retinoblastoma-like 2 (p130)	2	hsa-miR-17, hsa-miR-23a	-0.77	0.42	3	2	0	1	0	0	0	0																															-0.45	0.97	2	1	0	1
MPP5	membrane protein, palmitoylated 5 (MAGUK p55 subfamily member 5)	2	hsa-miR-23a, hsa-miR-101	-0.77	0.25	2	2	0	0	2	0	1	1
PAK2	p21 protein (Cdc42/Rac)-activated kinase 2	2	hsa-miR-23a, hsa-miR-26a	-0.77	0.46	2	2	0	0	1	0	1	0
SLMAP	sarcolemma associated protein	2	hsa-miR-19b, hsa-miR-130a	-0.77	0.69	2	1	0	1	0	0	0	0
C5orf30	chromosome 5 open reading frame 30	2	hsa-miR-19b, hsa-miR-130a	-0.77	0.72	2	0	0	2	1	0	0	1
HOXC11	homeobox C11	9	hsa-let-7a, hsa-let-7e, hsa-let-7f, hsa-let-7g, hsa-miR-16, hsa-miR-23a, hsa-miR-27a, hsa-miR-195, hsa-miR-497	-0.77	0.15	10	0	2	8	1	0	1	0	-0.07	0.91	1	0	0	1	0	0	0	0											-0.16	0.5	1	0	0	1	0	0	0	0
LIN7C	lin-7 homolog C (C. elegans)	2	hsa-miR-27a, hsa-miR-30e	-0.77	0.56	3	1	0	2	1	0	1	0
FZD7	frizzled homolog 7 (Drosophila)	3	hsa-miR-17, hsa-miR-23a, hsa-miR-27a	-0.77	0.2	3	0	2	1	3	0	1	2																															-0.19	0.5	1	0	1	0
ITGA5	integrin, alpha 5 (fibronectin receptor, alpha polypeptide)	3	hsa-miR-26a, hsa-miR-27a, hsa-miR-30e	-0.77	0.69	3	3	0	0	0	0	0	0
GREM1	gremlin 1, cysteine knot superfamily, homolog (Xenopus laevis)	3	hsa-miR-23a, hsa-miR-27a, hsa-miR-218	-0.77	0.4	3	1	0	2	1	0	0	1
AMMECR1	Alport syndrome, mental retardation, midface hypoplasia and elliptocytosis chromosomal region, gene 1	7	hsa-miR-16, hsa-miR-24, hsa-miR-26a, hsa-miR-29a, hsa-miR-101, hsa-miR-195, hsa-miR-497	-0.77	0.24	7	1	2	4	0	0	0	0																					-0.21	0.72	1	0	0	1	0	0	0	0
MAN2A1	mannosidase, alpha, class 2A, member 1	3	hsa-miR-26a, hsa-miR-27a, hsa-miR-218	-0.77	0.32	3	0	0	3	0	0	0	0
IRAK1	interleukin-1 receptor-associated kinase 1	1	hsa-miR-146a	-0.77	< 0.1	2	2	0	0	0	0	0	0
C13orf23	chromosome 13 open reading frame 23	3	hsa-miR-29a, hsa-miR-30e, hsa-miR-101	-0.77	0.31	3	1	1	1	1	0	1	0
NKTR	natural killer-tumor recognition sequence	3	hsa-miR-27a, hsa-miR-29a, hsa-miR-30e	-0.77	0.43	3	1	0	2	1	0	0	1
TMEM32	transmembrane protein 32	3	hsa-miR-19b, hsa-miR-130a, hsa-miR-211	-0.77	0.26	3	2	0	1	1	0	0	1
CAMK2D	calcium/calmodulin-dependent protein kinase (CaM kinase) II delta	4	hsa-miR-24, hsa-miR-27a, hsa-miR-30e, hsa-miR-211	-0.76	0.19	4	2	2	0	1	1	0	0
TMEM181	transmembrane protein 181	2	hsa-miR-30e, hsa-miR-211	-0.76	0.57	3	2	1	0	3	1	1	1
NUAK1	NUAK family, SNF1-like kinase, 1	7	hsa-miR-16, hsa-miR-19b, hsa-miR-23a, hsa-miR-30e, hsa-miR-195, hsa-miR-211, hsa-miR-497	-0.76	0.13	7	3	1	3	5	1	0	4																					-0.17	0.57	1	0	0	1	1	0	0	1
MAN1A2	mannosidase, alpha, class 1A, member 2	3	hsa-miR-26a, hsa-miR-30e, hsa-miR-211	-0.76	0.21	3	3	0	0	1	0	0	1
C14orf43	chromosome 14 open reading frame 43	8	hsa-miR-16, hsa-miR-29a, hsa-miR-30e, hsa-miR-125b, hsa-miR-195, hsa-miR-211, hsa-miR-218, hsa-miR-497	-0.76	0.21	8	2	1	5	6	0	0	6																					-0.3	0.84	1	0	0	1	2	0	0	2
OSBPL8	oxysterol binding protein-like 8	1	hsa-miR-23a	-0.76	0.71	1	1	0	0	3	0	2	1
ZNF644	zinc finger protein 644	5	hsa-let-7a, hsa-let-7e, hsa-let-7f, hsa-let-7g, hsa-miR-30e	-0.76	0.79	5	1	0	4	4	0	4	0	-0.29	0.96	1	0	0	1	1	0	1	0
AXIN2	axin 2 (conductin, axil)	4	hsa-miR-16, hsa-miR-101, hsa-miR-195, hsa-miR-497	-0.76	0.31	7	0	1	6	0	0	0	0																					-0.53	0.91	2	0	0	2	0	0	0	0
CAMK2N1	calcium/calmodulin-dependent protein kinase II inhibitor 1	2	hsa-miR-17, hsa-miR-30e	-0.76	0.38	2	1	0	1	0	0	0	0																															-0.36	0.38	1	0	0	1
LRIG2	leucine-rich repeats and immunoglobulin-like domains 2	7	hsa-let-7a, hsa-let-7e, hsa-let-7f, hsa-let-7g, hsa-miR-16, hsa-miR-195, hsa-miR-497	-0.76	0.6	7	4	0	3	0	0	0	0	-0.48	0.98	1	1	0	0	0	0	0	0											-0.28	0.6	1	0	0	1	0	0	0	0
RIOK3	RIO kinase 3 (yeast)	6	hsa-let-7a, hsa-let-7e, hsa-let-7f, hsa-let-7g, hsa-miR-29a, hsa-miR-30e	-0.76	0.41	6	1	0	5	0	0	0	0	-0.28	0.94	1	0	0	1	0	0	0	0
NRIP1	nuclear receptor interacting protein 1	2	hsa-miR-26a, hsa-miR-30e	-0.76	< 0.1	2	1	0	1	1	1	0	0
ATP13A3	ATPase type 13A3	5	hsa-miR-16, hsa-miR-125b, hsa-miR-130a, hsa-miR-195, hsa-miR-497	-0.76	0.41	5	0	0	5	0	0	0	0																					-0.32	0.75	1	0	0	1	0	0	0	0
ZSWIM5	zinc finger, SWIM-type containing 5	6	hsa-let-7a, hsa-let-7e, hsa-let-7f, hsa-let-7g, hsa-miR-26a, hsa-miR-125b	-0.76	0.5	6	5	1	0	0	0	0	0	-0.3	0.96	1	1	0	0	0	0	0	0
FBXO33	F-box protein 33	5	hsa-miR-16, hsa-miR-23a, hsa-miR-27a, hsa-miR-195, hsa-miR-497	-0.76	0.12	5	1	3	1	0	0	0	0																					-0.14	0.74	1	0	1	0	0	0	0	0
HNRNPU	heterogeneous nuclear ribonucleoprotein U (scaffold attachment factor A)	3	hsa-miR-19b, hsa-miR-23a, hsa-miR-101	-0.76	0.31	3	1	1	1	3	1	2	0
GIT2	G protein-coupled receptor kinase interactor 2	3	hsa-miR-17, hsa-miR-19b, hsa-miR-130a	-0.76	0.31	3	3	0	0	0	0	0	0																															-0.29	0.93	1	1	0	0
C17orf39	chromosome 17 open reading frame 39	4	hsa-miR-17, hsa-miR-29a, hsa-miR-30e, hsa-miR-101	-0.76	0.43	4	1	1	2	2	0	1	1																															-0.18	0.89	1	0	0	1
HIVEP2	human immunodeficiency virus type I enhancer binding protein 2	3	hsa-miR-23a, hsa-miR-27a, hsa-miR-130a	-0.76	0.17	3	1	2	0	1	0	1	0
PAPOLA	poly(A) polymerase alpha	3	hsa-miR-17, hsa-miR-30e, hsa-miR-125b	-0.76	0.63	3	1	0	2	0	0	0	0																															-0.31	0.72	1	0	0	1
PLEKHH2	pleckstrin homology domain containing, family H (with MyTH4 domain) member 2	3	hsa-miR-23a, hsa-miR-24, hsa-miR-27a	-0.76	0.12	3	0	2	1	4	0	3	1
SLCO5A1	solute carrier organic anion transporter family, member 5A1	6	hsa-let-7a, hsa-let-7e, hsa-let-7f, hsa-let-7g, hsa-miR-27a, hsa-miR-218	-0.76	0.27	6	1	4	1	0	0	0	0	-0.06	0.74	1	0	1	0	0	0	0	0
KIAA1166	KIAA1166	3	hsa-miR-23a, hsa-miR-29a, hsa-miR-218	-0.76	0.25	4	1	2	1	0	0	0	0
CCPG1	cell cycle progression 1	3	hsa-miR-19b, hsa-miR-30e, hsa-miR-211	-0.76	0.5	3	2	0	1	2	0	1	1
ELF2	E74-like factor 2 (ets domain transcription factor)	3	hsa-miR-23a, hsa-miR-29a, hsa-miR-211	-0.76	0.29	3	2	0	1	2	0	2	0
CNTNAP2	contactin associated protein-like 2	3	hsa-miR-27a, hsa-miR-211, hsa-miR-218	-0.75	0.17	3	1	2	0	6	1	3	2
DMTF1	cyclin D binding myb-like transcription factor 1	5	hsa-miR-16, hsa-miR-17, hsa-miR-195, hsa-miR-211, hsa-miR-497	-0.75	0.33	5	4	0	1	0	0	0	0																					-0.43	0.68	1	1	0	0	0	0	0	0	-0.32	0.48	1	0	0	1
ATP2B1	ATPase, Ca++ transporting, plasma membrane 1	3	hsa-miR-27a, hsa-miR-30e, hsa-miR-211	-0.75	0.14	3	2	0	1	1	0	1	0
MAFG	v-maf musculoaponeurotic fibrosarcoma oncogene homolog G (avian)	5	hsa-miR-29a, hsa-miR-30e, hsa-miR-130a, hsa-miR-211, hsa-miR-218	-0.75	0.15	5	3	0	2	3	0	0	3
RNF128	ring finger protein 128	1	hsa-miR-17	-0.75	0.6	1	1	0	0	1	0	1	0																															-0.75	0.6	1	1	0	0
CDC25A	cell division cycle 25 homolog A (S. pombe)	7	hsa-let-7a, hsa-let-7e, hsa-let-7f, hsa-let-7g, hsa-miR-16, hsa-miR-195, hsa-miR-497	-0.75	0.68	7	3	0	4	11	0	4	7	-0.36	0.71	1	0	0	1	2	0	1	1											-0.39	0.68	1	1	0	0	1	0	0	1
LIMK1	LIM domain kinase 1	2	hsa-miR-17, hsa-miR-27a	-0.75	0.81	2	1	0	1	1	0	1	0																															-0.31	0.85	1	0	0	1
FBXO10	F-box protein 10	5	hsa-miR-16, hsa-miR-17, hsa-miR-27a, hsa-miR-195, hsa-miR-497	-0.75	< 0.1	6	1	1	4	0	0	0	0																					-0.09	0.66	1	0	0	1	0	0	0	0	-0.15	< 0.1	1	0	0	1
CDCA4	cell division cycle associated 4	4	hsa-miR-16, hsa-miR-29a, hsa-miR-195, hsa-miR-497	-0.75	0.43	4	3	0	1	3	0	0	3																					-0.59	0.9	1	1	0	0	1	0	0	1
FOXJ2	forkhead box J2	2	hsa-miR-17, hsa-miR-29a	-0.75	0.75	2	2	0	0	0	0	0	0																															-0.34	0.78	1	1	0	0
SFRP1	secreted frizzled-related protein 1	2	hsa-miR-23a, hsa-miR-27a	-0.75	< 0.1	2	2	0	0	0	0	0	0
MCF2L	MCF.2 cell line derived transforming sequence-like	2	hsa-miR-17, hsa-miR-30e	-0.75	0.83	2	2	0	0	1	0	1	0																															-0.33	0.83	1	1	0	0
ARFIP1	ADP-ribosylation factor interacting protein 1 (arfaptin 1)	2	hsa-miR-19b, hsa-miR-130a	-0.75	0.63	2	0	0	2	1	0	1	0
USP28	ubiquitin specific peptidase 28	2	hsa-miR-17, hsa-miR-130a	-0.75	0.63	2	0	0	2	0	0	0	0																															-0.37	0.64	1	0	0	1
MTMR2	myotubularin related protein 2	2	hsa-miR-17, hsa-miR-101	-0.75	0.14	2	1	1	0	1	0	0	1																															-0.23	0.14	1	0	1	0
PON2	paraoxonase 2	2	hsa-miR-19b, hsa-miR-30e	-0.75	0.45	2	1	0	1	0	0	0	0
TBL1X	transducin (beta)-like 1X-linked	4	hsa-miR-10a, hsa-miR-10b, hsa-miR-17, hsa-miR-30e	-0.75	< 0.1	5	1	0	4	0	0	0	0											-0.17	< 0.1	1	0	0	1	0	0	0	0											-0.28	0.99	2	0	0	2
DNAJB9	DnaJ (Hsp40) homolog, subfamily B, member 9	6	hsa-let-7a, hsa-let-7e, hsa-let-7f, hsa-let-7g, hsa-miR-17, hsa-miR-27a	-0.75	0.41	6	0	5	1	1	0	1	0	-0.11	0.89	1	0	1	0	0	0	0	0																					-0.43	0.86	1	0	0	1
MIA3	melanoma inhibitory activity family, member 3	2	hsa-miR-24, hsa-miR-30e	-0.75	0.39	2	0	1	1	2	0	2	0
ZNF518B	zinc finger protein 518B	5	hsa-miR-16, hsa-miR-29a, hsa-miR-195, hsa-miR-218, hsa-miR-497	-0.75	0.57	5	0	0	5	6	0	2	4																					-0.2	0.57	1	0	0	1	1	0	0	1
HSPA13	heat shock protein 70kDa family, member 13	2	hsa-miR-26a, hsa-miR-101	-0.75	0.44	2	1	0	1	1	0	1	0
SAPS2	SAPS domain family, member 2	3	hsa-miR-17, hsa-miR-19b, hsa-miR-130a	-0.75	0.45	3	0	0	3	0	0	0	0																															-0.23	0.72	1	0	0	1
SOX5	SRY (sex determining region Y)-box 5	6	hsa-miR-16, hsa-miR-19b, hsa-miR-130a, hsa-miR-195, hsa-miR-218, hsa-miR-497	-0.75	0.44	6	0	3	3	1	0	1	0																					-0.13	0.77	1	0	1	0	0	0	0	0
FLJ14213	protor-2	3	hsa-miR-19b, hsa-miR-26a, hsa-miR-130a	-0.75	0.79	3	1	1	1	2	0	2	0
ABCE1	ATP-binding cassette, sub-family E (OABP), member 1	2	hsa-miR-29a, hsa-miR-130a	-0.75	0.3	2	1	0	1	0	0	0	0
PRKG1	protein kinase, cGMP-dependent, type I	5	hsa-miR-16, hsa-miR-29a, hsa-miR-195, hsa-miR-218, hsa-miR-497	-0.75	0.69	5	1	1	3	0	0	0	0																					-0.18	0.71	1	0	0	1	0	0	0	0
KIAA0355	KIAA0355	4	hsa-miR-19b, hsa-miR-24, hsa-miR-29a, hsa-miR-30e	-0.75	0.5	4	1	0	3	0	0	0	0
SPAST	spastin	3	hsa-miR-29a, hsa-miR-30e, hsa-miR-218	-0.75	0.63	4	1	2	1	0	0	0	0
SMPD3	sphingomyelin phosphodiesterase 3, neutral membrane (neutral sphingomyelinase II)	3	hsa-miR-27a, hsa-miR-29a, hsa-miR-218	-0.75	0.63	4	0	1	3	1	0	0	1
ZDHHC7	zinc finger, DHHC-type containing 7	3	hsa-miR-19b, hsa-miR-125b, hsa-miR-130a	-0.74	0.53	3	1	1	1	1	0	0	1
NANOS1	nanos homolog 1 (Drosophila)	3	hsa-miR-17, hsa-miR-29a, hsa-miR-101	-0.74	0.31	3	1	1	1	1	0	0	1																															-0.32	0.93	1	1	0	0
PTPRJ	protein tyrosine phosphatase, receptor type, J	7	hsa-miR-16, hsa-miR-17, hsa-miR-27a, hsa-miR-130a, hsa-miR-195, hsa-miR-211, hsa-miR-497	-0.74	0.13	7	1	1	5	2	0	0	2																					-0.19	0.75	1	0	0	1	0	0	0	0	-0.17	0.8	1	0	0	1
FLJ11171	hypothetical protein FLJ11171	1	hsa-miR-17	-0.74	0.62	1	1	0	0	1	0	0	1																															-0.74	0.62	1	1	0	0
ZNF292	zinc finger protein 292	1	hsa-miR-23a	-0.74	0.74	2	1	0	1	1	0	1	0
C13orf34	chromosome 13 open reading frame 34	1	hsa-miR-23a	-0.74	0.77	1	1	0	0	2	0	2	0
CTHRC1	collagen triple helix repeat containing 1	5	hsa-let-7a, hsa-let-7e, hsa-let-7f, hsa-let-7g, hsa-miR-30e	-0.74	0.61	5	1	0	4	0	0	0	0	-0.27	0.76	1	0	0	1	0	0	0	0
STAT3	signal transducer and activator of transcription 3 (acute-phase response factor)	2	hsa-miR-17, hsa-miR-125b	-0.74	0.84	3	1	0	2	1	0	0	1																															-0.55	0.85	2	0	0	2
FAT4	FAT tumor suppressor homolog 4 (Drosophila)	4	hsa-miR-16, hsa-miR-17, hsa-miR-195, hsa-miR-497	-0.74	0.59	4	1	0	3	0	0	0	0																					-0.37	0.59	1	0	0	1	0	0	0	0	-0.37	0.77	1	1	0	0
LYST	lysosomal trafficking regulator	2	hsa-miR-17, hsa-miR-30e	-0.74	0.31	2	2	0	0	0	0	0	0																															-0.45	0.31	1	1	0	0
FAHD1	fumarylacetoacetate hydrolase domain containing 1	1	hsa-miR-30e	-0.74	0.18	1	1	0	0	2	0	0	2
FEM1C	fem-1 homolog c (C. elegans)	2	hsa-miR-17, hsa-miR-101	-0.74	0.61	2	2	0	0	0	0	0	0																															-0.27	0.97	1	1	0	0
VAMP3	vesicle-associated membrane protein 3 (cellubrevin)	2	hsa-miR-19b, hsa-miR-30e	-0.74	0.29	2	2	0	0	0	0	0	0
ANKRD34A	ankyrin repeat domain 34A	5	hsa-miR-16, hsa-miR-19b, hsa-miR-195, hsa-miR-218, hsa-miR-497	-0.74	< 0.1	5	1	0	4	0	0	0	0																					-0.15	0.58	1	0	0	1	0	0	0	0
HPRT1	hypoxanthine phosphoribosyltransferase 1 (Lesch-Nyhan syndrome)	2	hsa-miR-19b, hsa-miR-130a	-0.74	0.7	2	1	0	1	0	0	0	0
AGPAT9	1-acylglycerol-3-phosphate O-acyltransferase 9	2	hsa-miR-23a, hsa-miR-24	-0.74	< 0.1	2	1	0	1	0	0	0	0
N4BP2L1	NEDD4 binding protein 2-like 1	2	hsa-miR-23a, hsa-miR-29a	-0.74	0.16	2	0	0	2	1	0	0	1
RGS6	regulator of G-protein signaling 6	6	hsa-let-7a, hsa-let-7e, hsa-let-7f, hsa-let-7g, hsa-miR-27a, hsa-miR-30e	-0.74	0.86	6	6	0	0	0	0	0	0	-0.27	0.98	1	1	0	0	0	0	0	0
RARA	retinoic acid receptor, alpha	2	hsa-miR-27a, hsa-miR-218	-0.74	0.71	3	2	0	1	0	0	0	0
SLC4A7	solute carrier family 4, sodium bicarbonate cotransporter, member 7	5	hsa-miR-16, hsa-miR-17, hsa-miR-30e, hsa-miR-195, hsa-miR-497	-0.74	0.42	5	4	0	1	1	0	0	1																					-0.26	0.42	1	1	0	0	0	0	0	0	-0.11	0.73	1	0	0	1
LPL	lipoprotein lipase	2	hsa-miR-27a, hsa-miR-29a	-0.74	< 0.1	2	2	0	0	1	0	1	0
FAM83F	family with sequence similarity 83, member F	3	hsa-miR-19b, hsa-miR-30e, hsa-miR-125b	-0.74	0.23	3	3	0	0	0	0	0	0
ZNF362	zinc finger protein 362	9	hsa-let-7a, hsa-let-7e, hsa-let-7f, hsa-let-7g, hsa-miR-16, hsa-miR-17, hsa-miR-29a, hsa-miR-195, hsa-miR-497	-0.74	0.72	13	3	0	10	0	0	0	0	-0.1	0.84	2	0	0	2	0	0	0	0											-0.28	0.77	1	1	0	0	0	0	0	0	-0.21	0.84	1	0	0	1
TOX	thymocyte selection-associated high mobility group box	2	hsa-miR-23a, hsa-miR-27a	-0.74	0.49	2	1	1	0	1	0	1	0
C10orf141	chromosome 10 open reading frame 141	4	hsa-miR-10a, hsa-miR-10b, hsa-miR-19b, hsa-miR-218	-0.74	0.26	4	1	0	3	2	0	0	2											-0.23	0.58	1	0	0	1	1	0	0	1
ROD1	ROD1 regulator of differentiation 1 (S. pombe)	3	hsa-miR-29a, hsa-miR-30e, hsa-miR-101	-0.74	0.65	3	1	1	1	0	0	0	0
KIF16B	kinesin family member 16B	2	hsa-miR-30e, hsa-miR-218	-0.74	0.23	2	2	0	0	0	0	0	0
USP48	ubiquitin specific peptidase 48	2	hsa-miR-30e, hsa-miR-130a	-0.74	0.81	2	1	0	1	0	0	0	0
TAF4B	TAF4b RNA polymerase II, TATA box binding protein (TBP)-associated factor, 105kDa	2	hsa-miR-30e, hsa-miR-130a	-0.74	0.77	2	1	0	1	0	0	0	0
UBR1	ubiquitin protein ligase E3 component n-recognin 1	2	hsa-miR-26a, hsa-miR-27a	-0.74	0.55	2	1	0	1	1	0	0	1
HOXA5	homeobox A5	3	hsa-miR-26a, hsa-miR-27a, hsa-miR-130a	-0.74	0.38	3	1	1	1	0	0	0	0
WNT2B	wingless-type MMTV integration site family, member 2B	2	hsa-miR-130a, hsa-miR-218	-0.74	0.51	2	2	0	0	0	0	0	0
CEP68	centrosomal protein 68kDa	6	hsa-miR-16, hsa-miR-26a, hsa-miR-29a, hsa-miR-195, hsa-miR-211, hsa-miR-497	-0.73	0.17	6	1	1	4	3	1	2	0																					-0.12	0.45	1	0	0	1	0	0	0	0
PHF13	PHD finger protein 13	3	hsa-miR-19b, hsa-miR-27a, hsa-miR-30e	-0.73	0.67	4	0	2	2	0	0	0	0
SLC7A6	solute carrier family 7 (cationic amino acid transporter, y+ system), member 6	5	hsa-miR-24, hsa-miR-26a, hsa-miR-29a, hsa-miR-30e, hsa-miR-125b	-0.73	0.37	6	2	1	3	0	0	0	0
CCNE1	cyclin E1	3	hsa-miR-16, hsa-miR-195, hsa-miR-497	-0.73	0.95	6	6	0	0	0	0	0	0																					-0.73	0.95	2	2	0	0	0	0	0	0
FBXL5	F-box and leucine-rich repeat protein 5	1	hsa-miR-17	-0.73	0.97	1	1	0	0	1	0	0	1																															-0.73	0.97	1	1	0	0
PTPRB	protein tyrosine phosphatase, receptor type, B	1	hsa-miR-23a	-0.73	0.18	1	1	0	0	3	0	1	2
AMBRA1	autophagy/beclin-1 regulator 1	1	hsa-miR-23a	-0.73	0.3	1	0	0	1	2	1	0	1
CSNK1G3	casein kinase 1, gamma 3	1	hsa-miR-23a	-0.73	0.52	2	2	0	0	1	0	1	0
ODZ2	odz, odd Oz/ten-m homolog 2 (Drosophila)	5	hsa-miR-10a, hsa-miR-10b, hsa-miR-16, hsa-miR-195, hsa-miR-497	-0.73	0.45	5	3	0	2	0	0	0	0											-0.2	0.45	1	0	0	1	0	0	0	0	-0.53	0.81	1	1	0	0	0	0	0	0
FAM8A1	family with sequence similarity 8, member A1	1	hsa-miR-26a	-0.73	0.82	1	1	0	0	1	0	0	1
COL4A5	collagen, type IV, alpha 5 (Alport syndrome)	5	hsa-let-7a, hsa-let-7e, hsa-let-7f, hsa-let-7g, hsa-miR-29a	-0.73	0.91	6	1	5	0	0	0	0	0	-0.12	0.91	1	0	1	0	0	0	0	0
KIAA0922	KIAA0922	2	hsa-miR-17, hsa-miR-23a	-0.73	0.52	2	1	0	1	0	0	0	0																															-0.29	0.61	1	0	0	1
SRrp35	serine-arginine repressor protein (35 kDa)	2	hsa-miR-17, hsa-miR-146a	-0.73	< 0.1	2	1	0	1	2	0	0	2																															-0.44	0.67	1	0	0	1
RNF6	ring finger protein (C3H2C3 type) 6	2	hsa-miR-17, hsa-miR-26a	-0.73	< 0.1	2	1	0	1	0	0	0	0																															-0.28	< 0.1	1	0	0	1
MOBKL2B	MOB1, Mps One Binder kinase activator-like 2B (yeast)	8	hsa-let-7a, hsa-let-7e, hsa-let-7f, hsa-let-7g, hsa-miR-16, hsa-miR-130a, hsa-miR-195, hsa-miR-497	-0.73	0.82	11	11	0	0	0	0	0	0	-0.07	0.93	1	1	0	0	0	0	0	0											-0.4	0.99	2	2	0	0	0	0	0	0
B3GALT2	UDP-Gal:betaGlcNAc beta 1,3-galactosyltransferase, polypeptide 2	2	hsa-miR-17, hsa-miR-23a	-0.73	0.14	2	1	0	1	0	0	0	0																															-0.34	0.5	1	0	0	1
ZNRF1	zinc and ring finger 1	1	hsa-miR-30e	-0.73	> 0.99	2	2	0	0	0	0	0	0
SOCS1	suppressor of cytokine signaling 1	2	hsa-miR-19b, hsa-miR-30e	-0.73	0.9	2	2	0	0	0	0	0	0
HOXA9	homeobox A9	6	hsa-let-7a, hsa-let-7e, hsa-let-7f, hsa-let-7g, hsa-miR-19b, hsa-miR-26a	-0.73	0.47	6	1	4	1	0	0	0	0	-0.18	0.8	1	0	1	0	0	0	0	0
ELF5	E74-like factor 5 (ets domain transcription factor)	2	hsa-miR-23a, hsa-miR-101	-0.73	0.31	2	1	1	0	0	0	0	0
AEBP2	AE binding protein 2	3	hsa-miR-17, hsa-miR-23a, hsa-miR-101	-0.73	< 0.1	3	1	1	1	0	0	0	0																															-0.1	< 0.1	1	0	1	0
ABCG4	ATP-binding cassette, sub-family G (WHITE), member 4	5	hsa-miR-16, hsa-miR-17, hsa-miR-195, hsa-miR-218, hsa-miR-497	-0.73	0.63	5	2	0	3	3	0	3	0																					-0.25	0.67	1	0	0	1	1	0	1	0	-0.27	0.95	1	1	0	0
ZNF792	zinc finger protein 792	1	hsa-miR-125b	-0.73	< 0.1	1	1	0	0	1	1	0	0
KIF5A	kinesin family member 5A	4	hsa-miR-16, hsa-miR-17, hsa-miR-195, hsa-miR-497	-0.73	0.81	4	3	0	1	3	0	3	0																					-0.52	0.81	1	1	0	0	1	0	1	0	-0.21	0.88	1	0	0	1
STAG3L4	stromal antigen 3-like 4	2	hsa-miR-23a, hsa-miR-26a	-0.73	0.2	2	0	0	2	1	0	0	1
FAM102A	family with sequence similarity 102, member A	3	hsa-miR-17, hsa-miR-19b, hsa-miR-27a	-0.73	0.76	5	3	0	2	0	0	0	0																															-0.35	0.98	3	1	0	2
UBE2D3	ubiquitin-conjugating enzyme E2D 3 (UBC4/5 homolog, yeast)	3	hsa-miR-23a, hsa-miR-30e, hsa-miR-101	-0.73	0.11	3	0	0	3	0	0	0	0
LIMK2	LIM domain kinase 2	3	hsa-miR-23a, hsa-miR-24, hsa-miR-27a	-0.73	< 0.1	3	1	2	0	3	0	1	2
MED1	mediator complex subunit 1	7	hsa-miR-10a, hsa-miR-10b, hsa-miR-16, hsa-miR-146a, hsa-miR-195, hsa-miR-218, hsa-miR-497	-0.73	< 0.1	7	1	1	5	3	0	0	3											-0.22	< 0.1	1	0	0	1	1	0	0	1	-0.14	0.53	1	0	0	1	0	0	0	0
ORC2L	origin recognition complex, subunit 2-like (yeast)	2	hsa-miR-30e, hsa-miR-125b	-0.73	0.85	2	2	0	0	0	0	0	0
NAP1L3	nucleosome assembly protein 1-like 3	3	hsa-miR-27a, hsa-miR-30e, hsa-miR-130a	-0.73	0.59	3	1	1	1	0	0	0	0
KIAA0247	KIAA0247	6	hsa-miR-10a, hsa-miR-10b, hsa-miR-17, hsa-miR-27a, hsa-miR-30e, hsa-miR-125b	-0.73	0.13	6	2	0	4	4	0	3	1											-0.04	0.13	1	0	0	1	1	0	1	0											-0.21	0.93	1	1	0	0
SLC16A2	solute carrier family 16, member 2 (monocarboxylic acid transporter 8)	3	hsa-miR-23a, hsa-miR-24, hsa-miR-29a	-0.73	0.44	3	2	1	0	2	0	0	2
SLC39A11	solute carrier family 39 (metal ion transporter), member 11	2	hsa-miR-27a, hsa-miR-30e	-0.73	0.65	2	0	1	1	2	1	1	0
ADCY9	adenylate cyclase 9	7	hsa-let-7a, hsa-let-7e, hsa-let-7f, hsa-let-7g, hsa-miR-19b, hsa-miR-24, hsa-miR-218	-0.73	0.47	7	1	4	2	1	0	0	1	0.01	0.92	1	0	1	0	0	0	0	0
ELFN2	extracellular leucine-rich repeat and fibronectin type III domain containing 2	4	hsa-miR-27a, hsa-miR-30e, hsa-miR-101, hsa-miR-218	-0.73	0.31	4	2	2	0	4	0	3	1
PDE4A	phosphodiesterase 4A, cAMP-specific (phosphodiesterase E2 dunce homolog, Drosophila)	5	hsa-miR-10a, hsa-miR-10b, hsa-miR-19b, hsa-miR-101, hsa-miR-211	-0.72	0.37	6	3	1	2	0	0	0	0											-0.17	0.57	1	0	0	1	0	0	0	0
GABBR2	gamma-aminobutyric acid (GABA) B receptor, 2	7	hsa-let-7a, hsa-let-7e, hsa-let-7f, hsa-let-7g, hsa-miR-17, hsa-miR-101, hsa-miR-211	-0.72	0.12	7	7	0	0	1	0	1	0	-0.1	0.7	1	1	0	0	0	0	0	0																					-0.27	0.93	1	1	0	0
IL17RD	interleukin 17 receptor D	3	hsa-miR-17, hsa-miR-23a, hsa-miR-29a	-0.72	0.12	3	1	1	1	3	0	1	2																															-0.49	0.52	1	0	1	0
ANKFY1	ankyrin repeat and FYVE domain containing 1	8	hsa-let-7a, hsa-let-7e, hsa-let-7f, hsa-let-7g, hsa-miR-10a, hsa-miR-10b, hsa-miR-17, hsa-miR-211	-0.72	0.27	9	4	0	5	1	0	0	1	-0.08	0.94	1	1	0	0	0	0	0	0	-0.23	0.58	1	0	0	1	0	0	0	0											-0.41	0.97	2	0	0	2
DZIP1	DAZ interacting protein 1	7	hsa-let-7a, hsa-let-7e, hsa-let-7f, hsa-let-7g, hsa-miR-16, hsa-miR-195, hsa-miR-497	-0.72	0.62	7	0	4	3	6	3	0	3	-0.18	0.94	1	0	1	0	0	0	0	0											-0.54	0.62	1	0	0	1	2	1	0	1
ARL3	ADP-ribosylation factor-like 3	4	hsa-miR-16, hsa-miR-195, hsa-miR-218, hsa-miR-497	-0.72	0.44	4	0	0	4	6	0	3	3																					-0.46	0.77	1	0	0	1	2	0	1	1
MYCL1	v-myc myelocytomatosis viral oncogene homolog 1, lung carcinoma derived (avian)	6	hsa-let-7a, hsa-let-7e, hsa-let-7f, hsa-let-7g, hsa-miR-17, hsa-miR-19b	-0.72	0.48	6	1	5	0	0	0	0	0	-0.1	0.9	1	0	1	0	0	0	0	0																					-0.15	0.48	1	0	1	0
RRM2	ribonucleotide reductase M2 polypeptide	5	hsa-let-7a, hsa-let-7e, hsa-let-7f, hsa-let-7g, hsa-miR-17	-0.72	0.96	5	5	0	0	0	0	0	0	-0.35	0.98	1	1	0	0	0	0	0	0																					-0.37	0.96	1	1	0	0
CHRM2	cholinergic receptor, muscarinic 2	2	hsa-miR-17, hsa-miR-130a	-0.72	0.34	2	1	0	1	0	0	0	0																															-0.46	0.97	1	1	0	0
SETD3	SET domain containing 3	4	hsa-miR-16, hsa-miR-30e, hsa-miR-195, hsa-miR-497	-0.72	0.56	4	0	0	4	0	0	0	0																					-0.4	0.75	1	0	0	1	0	0	0	0
NOTCH2	Notch homolog 2 (Drosophila)	4	hsa-miR-16, hsa-miR-29a, hsa-miR-195, hsa-miR-497	-0.72	0.77	4	0	0	4	3	0	0	3																					-0.45	0.77	1	0	0	1	1	0	0	1
CNGB3	cyclic nucleotide gated channel beta 3	2	hsa-miR-17, hsa-miR-30e	-0.72	0.49	2	2	0	0	1	0	0	1																															-0.48	0.49	1	1	0	0
POU3F2	POU class 3 homeobox 2	2	hsa-miR-19b, hsa-miR-130a	-0.72	0.31	2	0	0	2	1	0	0	1
GTF2H1	general transcription factor IIH, polypeptide 1, 62kDa	4	hsa-miR-10a, hsa-miR-10b, hsa-miR-30e, hsa-miR-130a	-0.72	0.19	4	2	0	2	0	0	0	0											-0.26	0.19	1	1	0	0	0	0	0	0
CNOT2	CCR4-NOT transcription complex, subunit 2	7	hsa-let-7a, hsa-let-7e, hsa-let-7f, hsa-let-7g, hsa-miR-23a, hsa-miR-130a, hsa-miR-218	-0.72	0.22	8	0	7	1	0	0	0	0	-0.15	0.85	1	0	1	0	0	0	0	0
UBTD2	ubiquitin domain containing 2	5	hsa-miR-16, hsa-miR-26a, hsa-miR-29a, hsa-miR-195, hsa-miR-497	-0.72	0.43	2	0	0	2	0	0	0	0																					-0.26	0.54	0	0	0	0	0	0	0	0
MEX3D	mex-3 homolog D (C. elegans)	3	hsa-miR-17, hsa-miR-30e, hsa-miR-130a	-0.72	0.57	3	1	0	2	0	0	0	0																															-0.31	0.85	1	0	0	1
DBN1	drebrin 1	2	hsa-miR-19b, hsa-miR-218	-0.72	0.83	2	1	0	1	0	0	0	0
ZFP106	zinc finger protein 106 homolog (mouse)	2	hsa-miR-26a, hsa-miR-27a	-0.72	0.31	2	1	1	0	3	0	2	1
ATP10A	ATPase, class V, type 10A	2	hsa-miR-19b, hsa-miR-26a	-0.72	0.59	2	1	1	0	0	0	0	0
PPM1H	protein phosphatase 1H (PP2C domain containing)	5	hsa-miR-16, hsa-miR-26a, hsa-miR-27a, hsa-miR-195, hsa-miR-497	-0.72	0.24	5	1	3	1	3	0	0	3																					-0.23	0.82	1	0	1	0	1	0	0	1
FNBP1	formin binding protein 1	2	hsa-miR-27a, hsa-miR-130a	-0.72	< 0.1	2	2	0	0	1	0	1	0
CIT	citron (rho-interacting, serine/threonine kinase 21)	3	hsa-miR-17, hsa-miR-19b, hsa-miR-130a	-0.72	0.36	3	0	0	3	0	0	0	0																															-0.24	0.79	1	0	0	1
TROVE2	TROVE domain family, member 2	2	hsa-miR-27a, hsa-miR-130a	-0.72	0.7	2	0	1	1	1	0	0	1
CALN1	calneuron 1	5	hsa-let-7a, hsa-let-7e, hsa-let-7f, hsa-let-7g, hsa-miR-218	-0.72	0.89	7	0	6	1	3	1	1	1	-0.15	0.89	1	0	1	0	0	0	0	0
C2orf55	chromosome 2 open reading frame 55	2	hsa-miR-27a, hsa-miR-30e	-0.72	< 0.1	2	1	0	1	0	0	0	0
PTPN3	protein tyrosine phosphatase, non-receptor type 3	5	hsa-miR-16, hsa-miR-17, hsa-miR-27a, hsa-miR-195, hsa-miR-497	-0.72	0.86	5	5	0	0	0	0	0	0																					-0.38	0.88	1	1	0	0	0	0	0	0	-0.34	0.96	1	1	0	0
ARID2	AT rich interactive domain 2 (ARID, RFX-like)	4	hsa-miR-24, hsa-miR-26a, hsa-miR-27a, hsa-miR-101	-0.72	0.31	4	0	2	2	1	0	1	0
BAI3	brain-specific angiogenesis inhibitor 3	2	hsa-miR-130a, hsa-miR-218	-0.72	0.34	2	1	0	1	0	0	0	0
EPHB2	EPH receptor B2	4	hsa-miR-23a, hsa-miR-27a, hsa-miR-30e, hsa-miR-211	-0.72	< 0.1	4	3	0	1	2	0	1	1
40787	septin 11	6	hsa-miR-16, hsa-miR-23a, hsa-miR-27a, hsa-miR-195, hsa-miR-211, hsa-miR-497	-0.71	< 0.1	6	0	3	3	2	0	1	1																					-0.2	0.73	1	0	0	1	0	0	0	0
ZDHHC23	zinc finger, DHHC-type containing 23	3	hsa-miR-19b, hsa-miR-130a, hsa-miR-218	-0.71	0.49	3	0	0	3	0	0	0	0
MIER2	mesoderm induction early response 1, family member 2	3	hsa-miR-17, hsa-miR-27a, hsa-miR-30e	-0.71	0.86	3	3	0	0	0	0	0	0																															-0.16	0.91	1	1	0	0
TOX3	TOX high mobility group box family member 3	3	hsa-miR-23a, hsa-miR-211, hsa-miR-218	-0.71	0.22	3	2	0	1	0	0	0	0
ZNF521	zinc finger protein 521	3	hsa-miR-19b, hsa-miR-30e, hsa-miR-211	-0.71	0.22	3	1	0	2	1	0	1	0
DNAJB4	DnaJ (Hsp40) homolog, subfamily B, member 4	3	hsa-miR-16, hsa-miR-195, hsa-miR-497	-0.71	0.62	3	0	0	3	3	3	0	0																					-0.71	0.62	1	0	0	1	1	1	0	0
C15orf17	chromosome 15 open reading frame 17	1	hsa-miR-17	-0.71	0.5	1	1	0	0	2	0	1	1																															-0.71	0.5	1	1	0	0
PLSCR4	phospholipid scramblase 4	1	hsa-miR-17	-0.71	< 0.1	1	1	0	0	1	1	0	0																															-0.71	< 0.1	1	1	0	0
NOPE	neighbor of Punc E11	6	hsa-let-7a, hsa-let-7e, hsa-let-7f, hsa-let-7g, hsa-miR-10a, hsa-miR-10b	-0.71	0.54	6	6	0	0	0	0	0	0	-0.25	0.98	1	1	0	0	0	0	0	0	-0.46	0.54	1	1	0	0	0	0	0	0
ZBTB33	zinc finger and BTB domain containing 33	4	hsa-miR-16, hsa-miR-17, hsa-miR-195, hsa-miR-497	-0.71	0.6	4	1	0	3	1	0	1	0																					-0.23	0.6	1	0	0	1	0	0	0	0	-0.48	0.92	1	1	0	0
ZFP161	zinc finger protein 161 homolog (mouse)	2	hsa-miR-17, hsa-miR-19b	-0.71	0.26	2	1	0	1	0	0	0	0																															-0.26	0.26	1	0	0	1
COL5A2	collagen, type V, alpha 2	5	hsa-let-7a, hsa-let-7e, hsa-let-7f, hsa-let-7g, hsa-miR-29a	-0.71	0.98	6	5	1	0	0	0	0	0	-0.2	0.98	1	1	0	0	0	0	0	0
HMCN1	hemicentin 1	1	hsa-miR-29a	-0.71	0.9	1	1	0	0	1	0	0	1
PLCB1	phospholipase C, beta 1 (phosphoinositide-specific)	2	hsa-miR-17, hsa-miR-26a	-0.71	0.1	2	1	0	1	0	0	0	0																															-0.24	0.1	1	0	0	1
FNIP2	folliculin interacting protein 2	4	hsa-miR-16, hsa-miR-30e, hsa-miR-195, hsa-miR-497	-0.71	0.54	4	1	0	3	0	0	0	0																					-0.34	0.7	1	0	0	1	0	0	0	0
APCDD1	adenomatosis polyposis coli down-regulated 1	2	hsa-miR-17, hsa-miR-130a	-0.71	0.83	2	1	0	1	0	0	0	0																															-0.41	0.96	1	1	0	0
KIF26B	kinesin family member 26B	2	hsa-miR-17, hsa-miR-29a	-0.71	0.74	2	1	0	1	0	0	0	0																															-0.27	0.74	1	0	0	1
PRKAB2	protein kinase, AMP-activated, beta 2 non-catalytic subunit	8	hsa-let-7a, hsa-let-7e, hsa-let-7f, hsa-let-7g, hsa-miR-16, hsa-miR-29a, hsa-miR-195, hsa-miR-497	-0.71	0.73	8	0	0	8	3	0	0	3	-0.04	0.9	1	0	0	1	0	0	0	0											-0.33	0.73	1	0	0	1	1	0	0	1
BECN1	beclin 1, autophagy related	2	hsa-miR-17, hsa-miR-30e	-0.71	< 0.1	2	1	1	0	0	0	0	0																															-0.22	< 0.1	1	0	1	0
FOXF2	forkhead box F2	2	hsa-miR-19b, hsa-miR-130a	-0.71	0.84	2	0	0	2	0	0	0	0
NBEAL2	neurobeachin-like 2	2	hsa-miR-19b, hsa-miR-125b	-0.71	0.63	2	2	0	0	1	1	0	0
C8orf46	chromosome 8 open reading frame 46	2	hsa-miR-24, hsa-miR-218	-0.71	0.26	2	2	0	0	0	0	0	0
TBPL1	TBP-like 1	5	hsa-miR-16, hsa-miR-30e, hsa-miR-130a, hsa-miR-195, hsa-miR-497	-0.71	0.64	5	0	2	3	0	0	0	0																					-0.41	0.68	1	0	0	1	0	0	0	0
THSD7A	thrombospondin, type I, domain containing 7A	2	hsa-miR-19b, hsa-miR-130a	-0.71	0.5	2	1	0	1	0	0	0	0
PRPF4B	PRP4 pre-mRNA processing factor 4 homolog B (yeast)	2	hsa-miR-23a, hsa-miR-101	-0.71	0.14	2	0	0	2	2	0	1	1
IRS1	insulin receptor substrate 1	5	hsa-miR-16, hsa-miR-27a, hsa-miR-30e, hsa-miR-195, hsa-miR-497	-0.71	0.61	5	0	0	5	0	0	0	0																					-0.25	0.62	1	0	0	1	0	0	0	0
FBXW4	F-box and WD repeat domain containing 4	2	hsa-miR-24, hsa-miR-125b	-0.71	0.67	2	2	0	0	0	0	0	0
TIMP2	TIMP metallopeptidase inhibitor 2	3	hsa-miR-17, hsa-miR-30e, hsa-miR-130a	-0.71	0.8	3	0	1	2	0	0	0	0																															-0.27	0.8	1	0	0	1
SCN4B	sodium channel, voltage-gated, type IV, beta	9	hsa-let-7a, hsa-let-7e, hsa-let-7f, hsa-let-7g, hsa-miR-16, hsa-miR-19b, hsa-miR-125b, hsa-miR-195, hsa-miR-497	-0.71	0.61	9	6	0	3	5	4	0	1	-0.21	0.61	1	1	0	0	1	1	0	0											-0.18	0.75	1	0	0	1	0	0	0	0
SMARCA5	SWI/SNF related, matrix associated, actin dependent regulator of chromatin, subfamily a, member 5	2	hsa-miR-30e, hsa-miR-101	-0.71	0.33	2	1	0	1	0	0	0	0
GNAI2	guanine nucleotide binding protein (G protein), alpha inhibiting activity polypeptide 2	2	hsa-miR-30e, hsa-miR-218	-0.71	0.69	3	3	0	0	0	0	0	0
ATP8A1	ATPase, aminophospholipid transporter (APLT), class I, type 8A, member 1	2	hsa-miR-30e, hsa-miR-101	-0.71	0.31	2	2	0	0	1	0	1	0
GRAMD1C	GRAM domain containing 1C	2	hsa-miR-26a, hsa-miR-27a	-0.71	0.5	2	1	1	0	1	0	1	0
MSL2L1	male-specific lethal 2-like 1 (Drosophila)	2	hsa-miR-23a, hsa-miR-218	-0.71	0.12	2	1	0	1	1	0	1	0
MKRN1	makorin, ring finger protein, 1	2	hsa-miR-17, hsa-miR-19b	-0.71	0.58	3	0	1	2	1	0	1	0																															-0.57	0.79	2	0	0	2
TMEM86A	transmembrane protein 86A	3	hsa-miR-26a, hsa-miR-29a, hsa-miR-125b	-0.71	0.83	5	3	0	2	0	0	0	0
C11orf41	chromosome 11 open reading frame 41	3	hsa-miR-24, hsa-miR-26a, hsa-miR-29a	-0.71	0.56	3	0	2	1	7	0	5	2
C12orf34	chromosome 12 open reading frame 34	3	hsa-miR-27a, hsa-miR-101, hsa-miR-130a	-0.71	0.75	3	1	1	1	0	0	0	0
ST18	suppression of tumorigenicity 18 (breast carcinoma) (zinc finger protein)	2	hsa-miR-130a, hsa-miR-218	-0.71	0.43	2	1	0	1	1	0	1	0
TBC1D8B	TBC1 domain family, member 8B (with GRAM domain)	2	hsa-miR-125b, hsa-miR-218	-0.71	0.48	2	2	0	0	0	0	0	0
BCL7A	B-cell CLL/lymphoma 7A	10	hsa-let-7a, hsa-let-7e, hsa-let-7f, hsa-let-7g, hsa-miR-16, hsa-miR-19b, hsa-miR-27a, hsa-miR-195, hsa-miR-211, hsa-miR-497	-0.7	< 0.1	10	1	6	3	0	0	0	0	-0.11	0.86	1	0	1	0	0	0	0	0											-0.28	0.75	1	0	0	1	0	0	0	0
UBE4A	ubiquitination factor E4A (UFD2 homolog, yeast)	4	hsa-miR-16, hsa-miR-27a, hsa-miR-195, hsa-miR-497	-0.7	0.53	4	1	0	3	4	0	1	3																					-0.54	0.66	1	0	0	1	1	0	0	1
DKFZP564O0823	DKFZP564O0823 protein	6	hsa-let-7a, hsa-let-7e, hsa-let-7f, hsa-let-7g, hsa-miR-19b, hsa-miR-125b	-0.7	0.34	6	5	0	1	0	0	0	0	-0.3	0.95	1	1	0	0	0	0	0	0
ANKRD28	ankyrin repeat domain 28	6	hsa-let-7a, hsa-let-7e, hsa-let-7f, hsa-let-7g, hsa-miR-101, hsa-miR-130a	-0.7	0.31	6	4	1	1	2	0	1	1	-0.23	0.71	1	1	0	0	0	0	0	0
SGEF	Src homology 3 domain-containing guanine nucleotide exchange factor	2	hsa-miR-19b, hsa-miR-26a	-0.7	0.64	2	0	1	1	1	1	0	0
CCDC131	coiled-coil domain containing 131	3	hsa-miR-26a, hsa-miR-30e, hsa-miR-130a	-0.7	0.5	3	1	1	1	1	0	1	0
MTMR1	myotubularin related protein 1	2	hsa-miR-26a, hsa-miR-218	-0.7	0.26	2	1	1	0	1	0	0	1
BCL9L	B-cell CLL/lymphoma 9-like	7	hsa-miR-16, hsa-miR-23a, hsa-miR-29a, hsa-miR-101, hsa-miR-195, hsa-miR-211, hsa-miR-497	-0.7	0.12	7	5	1	1	3	0	0	3																					-0.12	0.58	1	1	0	0	1	0	0	1
SLC13A3	solute carrier family 13 (sodium-dependent dicarboxylate transporter), member 3	3	hsa-miR-16, hsa-miR-195, hsa-miR-497	-0.7	0.75	3	3	0	0	6	0	0	6																					-0.7	0.75	1	1	0	0	2	0	0	2
KCNA6	potassium voltage-gated channel, shaker-related subfamily, member 6	6	hsa-let-7a, hsa-let-7e, hsa-let-7f, hsa-let-7g, hsa-miR-10a, hsa-miR-10b	-0.7	< 0.1	6	6	0	0	0	0	0	0	-0.27	< 0.1	1	1	0	0	0	0	0	0	-0.43	< 0.1	1	1	0	0	0	0	0	0
LIPH	lipase, member H	5	hsa-let-7a, hsa-let-7e, hsa-let-7f, hsa-let-7g, hsa-miR-23a	-0.7	0.23	5	5	0	0	0	0	0	0	-0.27	0.86	1	1	0	0	0	0	0	0
CDR2	cerebellar degeneration-related protein 2, 62kDa	1	hsa-miR-27a	-0.7	< 0.1	1	1	0	0	1	0	0	1
NHLRC3	NHL repeat containing 3	5	hsa-let-7a, hsa-let-7e, hsa-let-7f, hsa-let-7g, hsa-miR-17	-0.7	0.9	5	5	0	0	0	0	0	0	-0.36	0.94	1	1	0	0	0	0	0	0																					-0.34	0.9	1	1	0	0
GOLGA3	golgi autoantigen, golgin subfamily a, 3	3	hsa-miR-10a, hsa-miR-10b, hsa-miR-26a	-0.7	0.56	3	1	0	2	5	0	1	4											-0.37	0.56	1	0	0	1	2	0	0	2
LRRK1	leucine-rich repeat kinase 1	4	hsa-miR-16, hsa-miR-19b, hsa-miR-195, hsa-miR-497	-0.7	0.7	4	4	0	0	0	0	0	0																					-0.36	0.82	1	1	0	0	0	0	0	0
MXI1	MAX interactor 1	2	hsa-miR-24, hsa-miR-26a	-0.7	0.18	2	2	0	0	0	0	0	0
DPY19L1	dpy-19-like 1 (C. elegans)	1	hsa-miR-30e	-0.7	0.9	1	1	0	0	1	0	0	1
SDAD1	SDA1 domain containing 1	1	hsa-miR-30e	-0.7	0.37	1	1	0	0	1	0	0	1
RBM12	RNA binding motif protein 12	1	hsa-miR-30e	-0.7	0.65	1	1	0	0	2	1	0	1
TFPI	tissue factor pathway inhibitor (lipoprotein-associated coagulation inhibitor)	2	hsa-miR-24, hsa-miR-27a	-0.7	0.29	2	2	0	0	0	0	0	0
TSC22D2	TSC22 domain family, member 2	6	hsa-let-7a, hsa-let-7e, hsa-let-7f, hsa-let-7g, hsa-miR-17, hsa-miR-27a	-0.7	< 0.1	6	0	6	0	1	0	1	0	-0.17	0.83	1	0	1	0	0	0	0	0																					-0.17	< 0.1	1	0	1	0
PAQR9	progestin and adipoQ receptor family member IX	2	hsa-miR-23a, hsa-miR-27a	-0.7	0.51	2	2	0	0	0	0	0	0
OTUD7B	OTU domain containing 7B	2	hsa-miR-19b, hsa-miR-218	-0.7	0.9	2	2	0	0	2	1	0	1
C3orf59	chromosome 3 open reading frame 59	2	hsa-miR-19b, hsa-miR-130a	-0.7	0.68	2	1	0	1	0	0	0	0
TMEM161B	transmembrane protein 161B	2	hsa-miR-24, hsa-miR-125b	-0.7	0.55	2	1	0	1	0	0	0	0
LYPLA1	lysophospholipase I	2	hsa-miR-23a, hsa-miR-29a	-0.7	0.4	2	1	1	0	0	0	0	0
SHB	Src homology 2 domain containing adaptor protein B	2	hsa-miR-23a, hsa-miR-27a	-0.7	0.56	2	1	1	0	0	0	0	0
NEUROG1	neurogenin 1	3	hsa-miR-17, hsa-miR-19b, hsa-miR-130a	-0.7	0.41	3	0	0	3	0	0	0	0																															-0.2	0.45	1	0	0	1
MARCKSL1	MARCKS-like 1	2	hsa-miR-23a, hsa-miR-24	-0.7	0.47	2	2	0	0	1	0	1	0
GRIA2	glutamate receptor, ionotropic, AMPA 2	2	hsa-miR-30e, hsa-miR-218	-0.7	0.61	2	1	0	1	0	0	0	0
ARHGAP5	Rho GTPase activating protein 5	5	hsa-miR-16, hsa-miR-19b, hsa-miR-195, hsa-miR-218, hsa-miR-497	-0.7	0.27	8	0	0	8	3	0	3	0																					-0.42	0.79	2	0	0	2	1	0	1	0
DPY19L3	dpy-19-like 3 (C. elegans)	3	hsa-miR-27a, hsa-miR-30e, hsa-miR-218	-0.7	0.48	3	1	0	2	0	0	0	0
DDIT4	DNA-damage-inducible transcript 4	2	hsa-miR-30e, hsa-miR-101	-0.7	< 0.1	2	2	0	0	0	0	0	0
SV2A	synaptic vesicle glycoprotein 2A	3	hsa-miR-19b, hsa-miR-27a, hsa-miR-218	-0.7	0.6	3	2	0	1	0	0	0	0
BHLHB5	basic helix-loop-helix domain containing, class B, 5	3	hsa-miR-24, hsa-miR-26a, hsa-miR-211	-0.7	0.13	3	2	1	0	1	0	1	0
FAM168B	family with sequence similarity 168, member B	3	hsa-miR-24, hsa-miR-29a, hsa-miR-211	-0.69	0.58	4	2	0	2	5	0	2	3
TMEM64	transmembrane protein 64	3	hsa-miR-17, hsa-miR-23a, hsa-miR-211	-0.69	0.17	3	3	0	0	0	0	0	0																															-0.41	0.69	1	1	0	0
RBM35A	RNA binding motif protein 35A	4	hsa-miR-16, hsa-miR-23a, hsa-miR-195, hsa-miR-497	-0.69	0.48	4	1	3	0	0	0	0	0																					-0.23	0.67	1	0	1	0	0	0	0	0
RAB21	RAB21, member RAS oncogene family	2	hsa-miR-19b, hsa-miR-26a	-0.69	< 0.1	2	2	0	0	1	0	1	0
GAN	giant axonal neuropathy (gigaxonin)	6	hsa-let-7a, hsa-let-7e, hsa-let-7f, hsa-let-7g, hsa-miR-30e, hsa-miR-218	-0.69	0.53	6	4	0	2	0	0	0	0	-0.33	0.96	1	1	0	0	0	0	0	0
PRKCH	protein kinase C, eta	2	hsa-miR-24, hsa-miR-27a	-0.69	0.51	2	1	1	0	1	0	1	0
MAP3K7	mitogen-activated protein kinase kinase kinase 7	6	hsa-miR-10a, hsa-miR-10b, hsa-miR-16, hsa-miR-26a, hsa-miR-195, hsa-miR-497	-0.69	< 0.1	6	2	4	0	0	0	0	0											-0.4	< 0.1	1	1	0	0	0	0	0	0	-0.15	0.63	1	0	1	0	0	0	0	0
LARP4	La ribonucleoprotein domain family, member 4	3	hsa-miR-27a, hsa-miR-29a, hsa-miR-30e	-0.69	0.54	3	2	1	0	1	0	1	0
PSD3	pleckstrin and Sec7 domain containing 3	3	hsa-miR-26a, hsa-miR-30e, hsa-miR-101	-0.69	< 0.1	3	2	1	0	2	0	1	1
SFXN2	sideroflexin 2	2	hsa-miR-27a, hsa-miR-211	-0.69	0.26	2	2	0	0	2	0	1	1
NPTX1	neuronal pentraxin I	3	hsa-miR-101, hsa-miR-130a, hsa-miR-211	-0.69	0.1	4	1	2	1	1	0	1	0
ZNF200	zinc finger protein 200	5	hsa-let-7a, hsa-let-7e, hsa-let-7f, hsa-let-7g, hsa-miR-30e	-0.69	0.45	9	4	4	1	0	0	0	0	-0.4	0.98	2	1	1	0	0	0	0	0
SCYL3	SCY1-like 3 (S. cerevisiae)	5	hsa-let-7a, hsa-let-7e, hsa-let-7f, hsa-let-7g, hsa-miR-30e	-0.69	0.52	5	1	4	0	0	0	0	0	-0.21	0.88	1	0	1	0	0	0	0	0
VPS13C	vacuolar protein sorting 13 homolog C (S. cerevisiae)	2	hsa-miR-17, hsa-miR-30e	-0.69	< 0.1	2	2	0	0	0	0	0	0																															-0.34	0.23	1	1	0	0
C13orf37	chromosome 13 open reading frame 37	1	hsa-miR-30e	-0.69	0.84	2	2	0	0	0	0	0	0
FLNC	filamin C, gamma (actin binding protein 280)	2	hsa-miR-19b, hsa-miR-218	-0.69	0.37	2	2	0	0	0	0	0	0
RLF	rearranged L-myc fusion	2	hsa-miR-26a, hsa-miR-29a	-0.69	0.37	2	1	0	1	0	0	0	0
CGN	cingulin	2	hsa-miR-19b, hsa-miR-125b	-0.69	0.82	2	2	0	0	1	0	0	1
SESN2	sestrin 2	3	hsa-miR-17, hsa-miR-23a, hsa-miR-27a	-0.69	0.55	3	2	0	1	0	0	0	0																															-0.11	0.76	1	0	0	1
NPEPL1	aminopeptidase-like 1	6	hsa-let-7a, hsa-let-7e, hsa-let-7f, hsa-let-7g, hsa-miR-19b, hsa-miR-130a	-0.69	0.89	6	0	4	2	0	0	0	0	-0.14	0.94	1	0	1	0	0	0	0	0
KIAA1217	KIAA1217	3	hsa-miR-19b, hsa-miR-101, hsa-miR-130a	-0.69	0.31	3	1	1	1	0	0	0	0
FGA	fibrinogen alpha chain	2	hsa-miR-29a, hsa-miR-101	-0.69	0.87	2	1	1	0	0	0	0	0
MLLT6	myeloid/lymphoid or mixed-lineage leukemia (trithorax homolog, Drosophila); translocated to, 6	6	hsa-miR-16, hsa-miR-17, hsa-miR-19b, hsa-miR-130a, hsa-miR-195, hsa-miR-497	-0.69	< 0.1	7	1	1	5	5	0	1	4																					-0.13	0.77	1	0	0	1	1	0	0	1	-0.09	< 0.1	1	0	1	0
BMI1	BMI1 polycomb ring finger oncogene	2	hsa-miR-27a, hsa-miR-218	-0.69	0.77	2	2	0	0	0	0	0	0
TRIM9	tripartite motif-containing 9	3	hsa-miR-29a, hsa-miR-30e, hsa-miR-218	-0.69	0.32	3	1	2	0	0	0	0	0
PDPR	pyruvate dehydrogenase phosphatase regulatory subunit	9	hsa-let-7a, hsa-let-7e, hsa-let-7f, hsa-let-7g, hsa-miR-16, hsa-miR-125b, hsa-miR-195, hsa-miR-211, hsa-miR-497	-0.68	0.29	9	5	0	4	2	0	1	1	-0.36	0.99	1	1	0	0	0	0	0	0											-0.22	0.74	1	0	0	1	0	0	0	0
ACSS3	acyl-CoA synthetase short-chain family member 3	1	hsa-miR-23a	-0.68	0.28	1	1	0	0	1	0	1	0
ZFYVE16	zinc finger, FYVE domain containing 16	5	hsa-let-7a, hsa-let-7e, hsa-let-7f, hsa-let-7g, hsa-miR-17	-0.68	< 0.1	5	1	0	4	1	0	1	0	-0.17	0.58	1	0	0	1	0	0	0	0																					-0.51	< 0.1	1	1	0	0
ELF4	E74-like factor 4 (ets domain transcription factor)	5	hsa-let-7a, hsa-let-7e, hsa-let-7f, hsa-let-7g, hsa-miR-23a	-0.68	0.32	6	1	1	4	0	0	0	0	-0.17	0.93	1	0	0	1	0	0	0	0
SLC25A16	solute carrier family 25 (mitochondrial carrier; Graves disease autoantigen), member 16	1	hsa-miR-26a	-0.68	0.95	2	1	0	1	0	0	0	0
SLC25A27	solute carrier family 25, member 27	5	hsa-let-7a, hsa-let-7e, hsa-let-7f, hsa-let-7g, hsa-miR-17	-0.68	0.39	5	1	0	4	0	0	0	0	-0.28	0.94	1	0	0	1	0	0	0	0																					-0.4	0.39	1	1	0	0
CBX4	chromobox homolog 4 (Pc class homolog, Drosophila)	4	hsa-miR-16, hsa-miR-101, hsa-miR-195, hsa-miR-497	-0.68	0.31	4	3	1	0	3	0	3	0																					-0.52	0.89	1	1	0	0	1	0	1	0
AHNAK	AHNAK nucleoprotein	2	hsa-miR-17, hsa-miR-30e	-0.68	0.61	2	1	0	1	0	0	0	0																															-0.46	0.93	1	1	0	0
MARCH8	membrane-associated ring finger (C3HC4) 8	2	hsa-miR-17, hsa-miR-30e	-0.68	0.74	2	1	0	1	0	0	0	0																															-0.4	0.9	1	1	0	0
GABRB1	gamma-aminobutyric acid (GABA) A receptor, beta 1	1	hsa-miR-30e	-0.68	0.92	2	1	0	1	0	0	0	0
AVEN	apoptosis, caspase activation inhibitor	1	hsa-miR-30e	-0.68	0.45	1	1	0	0	2	1	1	0
CHMP2B	chromatin modifying protein 2B	1	hsa-miR-30e	-0.68	0.52	1	1	0	0	1	0	0	1
PICALM	phosphatidylinositol binding clathrin assembly protein	2	hsa-miR-23a, hsa-miR-30e	-0.68	0.16	2	1	0	1	0	0	0	0
FUCA1	fucosidase, alpha-L- 1, tissue	2	hsa-miR-23a, hsa-miR-30e	-0.68	0.11	2	1	0	1	0	0	0	0
ERLIN1	ER lipid raft associated 1	2	hsa-miR-26a, hsa-miR-30e	-0.68	0.5	2	1	0	1	0	0	0	0
INOC1	INO80 complex homolog 1 (S. cerevisiae)	3	hsa-miR-17, hsa-miR-19b, hsa-miR-130a	-0.68	0.66	3	1	0	2	0	0	0	0																															-0.21	0.66	1	0	0	1
ANKRD13B	ankyrin repeat domain 13B	6	hsa-miR-16, hsa-miR-29a, hsa-miR-125b, hsa-miR-195, hsa-miR-218, hsa-miR-497	-0.68	0.66	6	4	0	2	1	0	1	0																					-0.17	0.85	1	1	0	0	0	0	0	0
GLIS3	GLIS family zinc finger 3	3	hsa-miR-17, hsa-miR-29a, hsa-miR-211	-0.68	0.46	4	1	0	3	3	0	2	1																															-0.5	0.99	2	0	0	2
FGF11	fibroblast growth factor 11	5	hsa-let-7a, hsa-let-7e, hsa-let-7f, hsa-let-7g, hsa-miR-24	-0.68	0.63	5	5	0	0	1	0	1	0	-0.26	0.89	1	1	0	0	0	0	0	0
SNX6	sorting nexin 6	5	hsa-let-7a, hsa-let-7e, hsa-let-7f, hsa-let-7g, hsa-miR-30e	-0.68	0.53	5	5	0	0	0	0	0	0	-0.33	0.92	1	1	0	0	0	0	0	0
EPHA2	EPH receptor A2	3	hsa-miR-10a, hsa-miR-10b, hsa-miR-26a	-0.68	< 0.1	3	3	0	0	0	0	0	0											-0.31	< 0.1	1	1	0	0	0	0	0	0
NRAS	neuroblastoma RAS viral (v-ras) oncogene homolog	5	hsa-let-7a, hsa-let-7e, hsa-let-7f, hsa-let-7g, hsa-miR-146a	-0.68	< 0.1	5	1	0	4	0	0	0	0	-0.25	0.9	1	0	0	1	0	0	0	0
CDCA7	cell division cycle associated 7	2	hsa-miR-17, hsa-miR-30e	-0.68	0.31	2	1	0	1	0	0	0	0																															-0.29	0.31	1	0	0	1
FAM134A	family with sequence similarity 134, member A	5	hsa-miR-16, hsa-miR-17, hsa-miR-125b, hsa-miR-195, hsa-miR-497	-0.68	0.75	5	2	0	3	0	0	0	0																					-0.08	0.75	1	0	0	1	0	0	0	0	-0.35	0.92	1	1	0	0
TBC1D8	TBC1 domain family, member 8 (with GRAM domain)	2	hsa-miR-19b, hsa-miR-130a	-0.68	0.89	2	0	0	2	0	0	0	0
RNF144B	ring finger 144B	5	hsa-miR-16, hsa-miR-29a, hsa-miR-125b, hsa-miR-195, hsa-miR-497	-0.68	0.71	5	3	0	2	4	0	3	1																					-0.41	0.81	1	1	0	0	1	0	1	0
LGR4	leucine-rich repeat-containing G protein-coupled receptor 4	5	hsa-let-7a, hsa-let-7e, hsa-let-7f, hsa-let-7g, hsa-miR-218	-0.68	0.38	5	1	0	4	0	0	0	0	-0.21	0.9	1	0	0	1	0	0	0	0
SPRYD3	SPRY domain containing 3	4	hsa-miR-16, hsa-miR-19b, hsa-miR-195, hsa-miR-497	-0.68	0.82	10	1	0	9	3	0	3	0																					-0.47	0.96	3	0	0	3	1	0	1	0
KIAA0182	KIAA0182	6	hsa-miR-16, hsa-miR-27a, hsa-miR-101, hsa-miR-130a, hsa-miR-195, hsa-miR-497	-0.68	0.64	6	1	1	4	1	0	0	1																					-0.12	0.75	1	0	0	1	0	0	0	0
FOXN3	forkhead box N3	4	hsa-miR-27a, hsa-miR-29a, hsa-miR-125b, hsa-miR-218	-0.68	0.71	5	1	1	3	0	0	0	0
COL5A3	collagen, type V, alpha 3	2	hsa-miR-29a, hsa-miR-211	-0.67	0.15	4	2	0	2	0	0	0	0
GPT2	glutamic pyruvate transaminase (alanine aminotransferase) 2	3	hsa-miR-30e, hsa-miR-130a, hsa-miR-211	-0.67	0.45	3	1	1	1	2	1	1	0
THRSP	thyroid hormone responsive (SPOT14 homolog, rat)	4	hsa-let-7a, hsa-let-7e, hsa-let-7f, hsa-let-7g	-0.67	0.19	4	4	0	0	4	0	0	4	-0.67	0.19	1	1	0	0	1	0	0	1
HTR2A	5-hydroxytryptamine (serotonin) receptor 2A	3	hsa-miR-16, hsa-miR-195, hsa-miR-497	-0.67	0.54	3	0	0	3	3	3	0	0																					-0.67	0.54	1	0	0	1	1	1	0	0
ANKRD29	ankyrin repeat domain 29	1	hsa-miR-17	-0.67	0.79	2	1	0	1	0	0	0	0																															-0.67	0.79	2	1	0	1
NLGN4Y	neuroligin 4, Y-linked	1	hsa-miR-23a	-0.67	0.65	1	1	0	0	1	0	1	0
GLB1L3	galactosidase, beta 1-like 3	1	hsa-miR-23a	-0.67	< 0.1	1	1	0	0	1	0	1	0
ALDH5A1	aldehyde dehydrogenase 5 family, member A1 (succinate-semialdehyde dehydrogenase)	1	hsa-miR-26a	-0.67	0.77	1	1	0	0	1	0	1	0
SHE	Src homology 2 domain containing E	1	hsa-miR-27a	-0.67	0.92	2	1	0	1	2	0	0	2
CACNA1E	calcium channel, voltage-dependent, R type, alpha 1E subunit	8	hsa-let-7a, hsa-let-7e, hsa-let-7f, hsa-let-7g, hsa-miR-16, hsa-miR-24, hsa-miR-195, hsa-miR-497	-0.67	0.28	8	4	4	0	0	0	0	0	-0.06	0.91	1	0	1	0	0	0	0	0											-0.27	0.53	1	1	0	0	0	0	0	0
C13orf18	chromosome 13 open reading frame 18	4	hsa-miR-16, hsa-miR-30e, hsa-miR-195, hsa-miR-497	-0.67	0.82	4	1	3	0	0	0	0	0																					-0.22	0.85	1	0	1	0	0	0	0	0
ZPBP2	zona pellucida binding protein 2	1	hsa-miR-30e	-0.67	0.38	1	1	0	0	1	0	1	0
RARG	retinoic acid receptor, gamma	2	hsa-miR-24, hsa-miR-30e	-0.67	0.48	3	2	0	1	0	0	0	0
C12orf51	chromosome 12 open reading frame 51	8	hsa-let-7a, hsa-let-7e, hsa-let-7f, hsa-let-7g, hsa-miR-16, hsa-miR-26a, hsa-miR-195, hsa-miR-497	-0.67	0.5	8	3	0	5	0	0	0	0	-0.08	0.9	1	0	0	1	0	0	0	0											-0.31	0.87	1	1	0	0	0	0	0	0
TMF1	TATA element modulatory factor 1	1	hsa-miR-101	-0.67	0.31	1	0	1	0	2	1	1	0
POGZ	pogo transposable element with ZNF domain	6	hsa-let-7a, hsa-let-7e, hsa-let-7f, hsa-let-7g, hsa-miR-23a, hsa-miR-101	-0.67	< 0.1	6	1	4	1	0	0	0	0	-0.16	0.86	1	0	1	0	0	0	0	0
STK38	serine/threonine kinase 38	3	hsa-miR-17, hsa-miR-19b, hsa-miR-218	-0.67	0.57	3	1	1	1	0	0	0	0																															-0.34	0.96	1	1	0	0
GCNT1	glucosaminyl (N-acetyl) transferase 1, core 2 (beta-1,6-N-acetylglucosaminyltransferase)	1	hsa-miR-125b	-0.67	> 0.99	2	2	0	0	0	0	0	0
JMJD1C	jumonji domain containing 1C	2	hsa-miR-23a, hsa-miR-27a	-0.67	0.19	2	0	0	2	1	0	1	0
NUP133	nucleoporin 133kDa	1	hsa-miR-130a	-0.67	0.13	1	1	0	0	1	0	0	1
C12orf35	chromosome 12 open reading frame 35	2	hsa-miR-26a, hsa-miR-27a	-0.67	0.67	2	1	0	1	0	0	0	0
TBC1D20	TBC1 domain family, member 20	4	hsa-miR-16, hsa-miR-17, hsa-miR-195, hsa-miR-497	-0.67	0.76	5	2	0	3	3	0	0	3																					-0.24	0.76	1	0	0	1	1	0	0	1	-0.43	0.94	2	2	0	0
PANK1	pantothenate kinase 1	4	hsa-miR-16, hsa-miR-27a, hsa-miR-195, hsa-miR-497	-0.67	0.62	4	1	0	3	0	0	0	0																					-0.25	0.62	1	0	0	1	0	0	0	0
KIAA0174	KIAA0174	4	hsa-miR-16, hsa-miR-125b, hsa-miR-195, hsa-miR-497	-0.67	0.69	4	1	0	3	3	0	3	0																					-0.38	0.69	1	0	0	1	1	0	1	0
COX7A2L	cytochrome c oxidase subunit VIIa polypeptide 2 like	2	hsa-miR-17, hsa-miR-130a	-0.67	0.56	2	1	0	1	0	0	0	0																															-0.42	0.82	1	1	0	0
TRHDE	thyrotropin-releasing hormone degrading enzyme	5	hsa-let-7a, hsa-let-7e, hsa-let-7f, hsa-let-7g, hsa-miR-218	-0.67	0.94	9	1	8	0	0	0	0	0	-0.26	0.98	2	0	2	0	0	0	0	0
CS	citrate synthase	2	hsa-miR-19b, hsa-miR-23a	-0.67	< 0.1	2	2	0	0	0	0	0	0
CTDSPL	CTD (carboxy-terminal domain, RNA polymerase II, polypeptide A) small phosphatase-like	7	hsa-miR-10a, hsa-miR-10b, hsa-miR-16, hsa-miR-17, hsa-miR-195, hsa-miR-218, hsa-miR-497	-0.67	< 0.1	6	3	0	3	4	0	1	3											-0.17	< 0.1	1	0	0	1	1	0	0	1	-0.19	0.88	1	1	0	0	0	0	0	0	-0.3	0.8	0	0	0	0
RABGAP1	RAB GTPase activating protein 1	2	hsa-miR-19b, hsa-miR-146a	-0.67	0.11	2	2	0	0	0	0	0	0
CREBBP	CREB binding protein (Rubinstein-Taybi syndrome)	2	hsa-miR-23a, hsa-miR-26a	-0.67	0.15	3	0	3	0	1	0	0	1
EDNRA	endothelin receptor type A	2	hsa-miR-27a, hsa-miR-30e	-0.67	0.23	2	1	0	1	2	0	1	1
DPYSL5	dihydropyrimidinase-like 5	2	hsa-miR-17, hsa-miR-19b	-0.67	0.88	3	1	0	2	0	0	0	0																															-0.47	0.88	2	1	0	1
EIF2C2	eukaryotic translation initiation factor 2C, 2	2	hsa-miR-27a, hsa-miR-125b	-0.67	0.3	2	0	0	2	1	0	1	0
LITAF	lipopolysaccharide-induced TNF factor	5	hsa-miR-16, hsa-miR-17, hsa-miR-27a, hsa-miR-195, hsa-miR-497	-0.67	0.16	5	0	1	4	0	0	0	0																					-0.28	0.73	1	0	0	1	0	0	0	0	-0.21	0.5	1	0	1	0
FAM178A	family with sequence similarity 178, member A	6	hsa-let-7a, hsa-let-7e, hsa-let-7f, hsa-let-7g, hsa-miR-19b, hsa-miR-130a	-0.67	0.69	11	0	1	10	0	0	0	0	-0.41	0.96	2	0	0	2	0	0	0	0
DEPDC1B	DEP domain containing 1B	2	hsa-miR-26a, hsa-miR-27a	-0.67	0.21	2	1	0	1	0	0	0	0
FLJ10404	hypothetical protein FLJ10404	2	hsa-miR-27a, hsa-miR-29a	-0.67	0.9	2	2	0	0	0	0	0	0
ABHD3	abhydrolase domain containing 3	2	hsa-miR-125b, hsa-miR-130a	-0.67	0.4	2	0	0	2	0	0	0	0
XPO4	exportin 4	6	hsa-miR-16, hsa-miR-29a, hsa-miR-130a, hsa-miR-195, hsa-miR-211, hsa-miR-497	-0.66	0.32	6	1	4	1	2	0	1	1																					-0.07	0.61	1	0	1	0	0	0	0	0
TNFRSF21	tumor necrosis factor receptor superfamily, member 21	1	hsa-miR-17	-0.66	0.94	1	1	0	0	1	0	0	1																															-0.66	0.94	1	1	0	0
SHCBP1	SHC SH2-domain binding protein 1	1	hsa-miR-19b	-0.66	0.97	2	1	1	0	0	0	0	0
ZC3HAV1L	zinc finger CCCH-type, antiviral 1-like	1	hsa-miR-19b	-0.66	< 0.1	1	1	0	0	1	0	0	1
CACNA2D3	calcium channel, voltage-dependent, alpha 2/delta subunit 3	1	hsa-miR-23a	-0.66	0.4	1	1	0	0	1	0	0	1
HEXIM1	hexamethylene bis-acetamide inducible 1	1	hsa-miR-23a	-0.66	0.12	1	0	1	0	1	1	0	0
KIAA1109	KIAA1109	1	hsa-miR-27a	-0.66	0.74	1	1	0	0	1	0	1	0
STAB2	stabilin 2	5	hsa-let-7a, hsa-let-7e, hsa-let-7f, hsa-let-7g, hsa-miR-27a	-0.66	0.57	5	1	4	0	1	0	0	1	-0.1	0.77	1	0	1	0	0	0	0	0
ACSL6	acyl-CoA synthetase long-chain family member 6	5	hsa-let-7a, hsa-let-7e, hsa-let-7f, hsa-let-7g, hsa-miR-24	-0.66	0.48	5	4	0	1	0	0	0	0	-0.38	0.98	1	1	0	0	0	0	0	0
RNF125	ring finger protein 125	4	hsa-miR-16, hsa-miR-101, hsa-miR-195, hsa-miR-497	-0.66	0.3	4	0	1	3	4	0	4	0																					-0.43	0.75	1	0	0	1	1	0	1	0
DUSP1	dual specificity phosphatase 1	5	hsa-let-7a, hsa-let-7e, hsa-let-7f, hsa-let-7g, hsa-miR-101	-0.66	0.68	5	1	4	0	0	0	0	0	-0.21	0.82	1	0	1	0	0	0	0	0
PAQR3	progestin and adipoQ receptor family member III	4	hsa-miR-16, hsa-miR-24, hsa-miR-195, hsa-miR-497	-0.66	0.48	4	0	0	4	0	0	0	0																					-0.34	0.48	1	0	0	1	0	0	0	0
SCN3A	sodium channel, voltage-gated, type III, alpha subunit	1	hsa-miR-30e	-0.66	0.8	1	1	0	0	1	0	1	0
SLC6A3	solute carrier family 6 (neurotransmitter transporter, dopamine), member 3	1	hsa-miR-30e	-0.66	0.58	1	1	0	0	1	1	0	0
C9orf72	chromosome 9 open reading frame 72	1	hsa-miR-30e	-0.66	0.9	1	1	0	0	1	0	1	0
DOCK7	dedicator of cytokinesis 7	2	hsa-miR-23a, hsa-miR-30e	-0.66	< 0.1	2	1	1	0	0	0	0	0
RP11-35N6.1	plasticity related gene 3	2	hsa-miR-19b, hsa-miR-27a	-0.66	0.43	2	1	0	1	0	0	0	0
DENND4C	DENN/MADD domain containing 4C	2	hsa-miR-19b, hsa-miR-130a	-0.66	0.6	3	0	0	3	0	0	0	0
ANKRD11	ankyrin repeat domain 11	2	hsa-miR-26a, hsa-miR-101	-0.66	0.81	2	1	1	0	0	0	0	0
FOS	v-fos FBJ murine osteosarcoma viral oncogene homolog	2	hsa-miR-29a, hsa-miR-101	-0.66	0.58	2	1	0	1	0	0	0	0
PDLIM5	PDZ and LIM domain 5	5	hsa-miR-16, hsa-miR-17, hsa-miR-27a, hsa-miR-195, hsa-miR-497	-0.66	0.52	5	1	1	3	2	0	0	2																					-0.2	0.61	1	0	0	1	0	0	0	0	-0.3	0.96	1	1	0	0
TMEM123	transmembrane protein 123	3	hsa-miR-17, hsa-miR-27a, hsa-miR-125b	-0.66	0.31	3	0	0	3	0	0	0	0																															-0.26	0.31	1	0	0	1
TSPAN12	tetraspanin 12	3	hsa-miR-23a, hsa-miR-101, hsa-miR-125b	-0.66	0.1	3	0	2	1	0	0	0	0
HBEGF	heparin-binding EGF-like growth factor	2	hsa-miR-27a, hsa-miR-29a	-0.66	0.84	2	2	0	0	0	0	0	0
USP6NL	USP6 N-terminal like	3	hsa-miR-23a, hsa-miR-29a, hsa-miR-101	-0.66	0.12	3	0	1	2	0	0	0	0
ZFX	zinc finger protein, X-linked	2	hsa-miR-26a, hsa-miR-218	-0.66	0.53	2	1	0	1	0	0	0	0
FAM73B	family with sequence similarity 73, member B	2	hsa-miR-30e, hsa-miR-130a	-0.66	0.44	2	1	0	1	0	0	0	0
HCN3	hyperpolarization activated cyclic nucleotide-gated potassium channel 3	2	hsa-miR-125b, hsa-miR-218	-0.66	0.87	2	2	0	0	0	0	0	0
RAB30	RAB30, member RAS oncogene family	2	hsa-miR-17, hsa-miR-29a	-0.66	0.67	2	1	0	1	0	0	0	0																															-0.19	0.67	1	0	0	1
GPD2	glycerol-3-phosphate dehydrogenase 2 (mitochondrial)	2	hsa-miR-17, hsa-miR-27a	-0.66	0.31	2	1	0	1	2	1	1	0																															-0.3	0.69	1	0	0	1
JAKMIP1	janus kinase and microtubule interacting protein 1	2	hsa-miR-19b, hsa-miR-130a	-0.66	0.55	2	0	0	2	0	0	0	0
PIM1	pim-1 oncogene	5	hsa-miR-16, hsa-miR-24, hsa-miR-26a, hsa-miR-195, hsa-miR-497	-0.66	0.28	5	2	0	3	0	0	0	0																					-0.18	0.6	1	0	0	1	0	0	0	0
TBC1D15	TBC1 domain family, member 15	2	hsa-miR-26a, hsa-miR-30e	-0.66	< 0.1	2	1	0	1	0	0	0	0
OTP	orthopedia homeobox	2	hsa-miR-23a, hsa-miR-218	-0.66	0.12	2	1	1	0	1	0	1	0
KCMF1	potassium channel modulatory factor 1	8	hsa-let-7a, hsa-let-7e, hsa-let-7f, hsa-let-7g, hsa-miR-26a, hsa-miR-27a, hsa-miR-101, hsa-miR-146a	-0.66	< 0.1	9	1	7	1	3	0	1	2	-0.11	0.93	1	0	1	0	0	0	0	0
C4orf19	chromosome 4 open reading frame 19	2	hsa-miR-30e, hsa-miR-125b	-0.66	0.56	2	1	1	0	1	0	0	1
SPSB4	splA/ryanodine receptor domain and SOCS box containing 4	5	hsa-miR-16, hsa-miR-23a, hsa-miR-29a, hsa-miR-195, hsa-miR-497	-0.65	0.75	5	1	1	3	3	0	0	3																					-0.19	0.75	1	0	0	1	1	0	0	1
TRIM36	tripartite motif-containing 36	1	hsa-miR-17	-0.65	0.9	1	1	0	0	1	0	1	0																															-0.65	0.9	1	1	0	0
MYH4	myosin, heavy chain 4, skeletal muscle	1	hsa-miR-23a	-0.65	0.43	1	1	0	0	1	0	0	1
RCHY1	ring finger and CHY zinc finger domain containing 1	1	hsa-miR-23a	-0.65	0.37	1	1	0	0	1	0	0	1
LIMD1	LIM domains containing 1	5	hsa-let-7a, hsa-let-7e, hsa-let-7f, hsa-let-7g, hsa-miR-24	-0.65	0.63	5	1	4	0	1	0	0	1	-0.13	0.87	1	0	1	0	0	0	0	0
RCAN2	regulator of calcineurin 2	1	hsa-miR-27a	-0.65	0.68	2	2	0	0	0	0	0	0
ASH1L	ash1 (absent, small, or homeotic)-like (Drosophila)	4	hsa-miR-16, hsa-miR-101, hsa-miR-195, hsa-miR-497	-0.65	0.31	4	3	1	0	0	0	0	0																					-0.54	0.89	1	1	0	0	0	0	0	0
COL11A1	collagen, type XI, alpha 1	1	hsa-miR-29a	-0.65	0.88	2	0	0	2	0	0	0	0
PTGER3	prostaglandin E receptor 3 (subtype EP3)	2	hsa-miR-17, hsa-miR-27a	-0.65	0.37	2	2	0	0	0	0	0	0																															-0.19	0.37	1	1	0	0
UBE2I	ubiquitin-conjugating enzyme E2I (UBC9 homolog, yeast)	3	hsa-miR-10a, hsa-miR-10b, hsa-miR-30e	-0.65	< 0.1	3	1	0	2	0	0	0	0											-0.2	< 0.1	1	0	0	1	0	0	0	0
ARMC8	armadillo repeat containing 8	2	hsa-miR-19b, hsa-miR-27a	-0.65	0.7	2	1	1	0	1	0	0	1
PAPOLG	poly(A) polymerase gamma	1	hsa-miR-101	-0.65	0.38	1	1	0	0	1	0	0	1
MBOAT1	membrane bound O-acyltransferase domain containing 1	2	hsa-miR-24, hsa-miR-30e	-0.65	0.49	2	2	0	0	1	0	1	0
JAKMIP2	janus kinase and microtubule interacting protein 2	2	hsa-miR-26a, hsa-miR-30e	-0.65	0.35	2	1	0	1	0	0	0	0
C15orf29	chromosome 15 open reading frame 29	6	hsa-let-7a, hsa-let-7e, hsa-let-7f, hsa-let-7g, hsa-miR-30e, hsa-miR-130a	-0.65	0.72	6	0	2	4	1	0	1	0	-0.21	0.93	1	0	0	1	0	0	0	0
RAB4B	RAB4B, member RAS oncogene family	5	hsa-miR-16, hsa-miR-24, hsa-miR-30e, hsa-miR-195, hsa-miR-497	-0.65	0.41	5	2	0	3	0	0	0	0																					-0.08	0.62	1	0	0	1	0	0	0	0
DNM3	dynamin 3	2	hsa-miR-23a, hsa-miR-29a	-0.65	0.4	2	1	0	1	0	0	0	0
STAC	SH3 and cysteine rich domain	2	hsa-miR-27a, hsa-miR-30e	-0.65	0.75	2	1	0	1	0	0	0	0
SFXN1	sideroflexin 1	2	hsa-miR-26a, hsa-miR-30e	-0.65	0.72	2	2	0	0	0	0	0	0
SFRS18	splicing factor, arginine/serine-rich 18	2	hsa-miR-27a, hsa-miR-101	-0.65	0.26	2	0	0	2	0	0	0	0
KIAA1012	KIAA1012	2	hsa-miR-27a, hsa-miR-101	-0.65	0.31	2	1	1	0	0	0	0	0
PTPRK	protein tyrosine phosphatase, receptor type, K	2	hsa-miR-30e, hsa-miR-218	-0.65	0.48	2	1	0	1	0	0	0	0
ETV6	ets variant gene 6 (TEL oncogene)	2	hsa-miR-29a, hsa-miR-125b	-0.65	0.88	2	1	0	1	2	0	2	0
SIAH2	seven in absentia homolog 2 (Drosophila)	2	hsa-miR-146a, hsa-miR-218	-0.65	< 0.1	2	1	0	1	0	0	0	0
BTRC	beta-transducin repeat containing	5	hsa-miR-10a, hsa-miR-10b, hsa-miR-16, hsa-miR-195, hsa-miR-497	-0.65	< 0.1	8	6	0	2	0	0	0	0											-0.08	< 0.1	1	0	0	1	0	0	0	0	-0.57	0.97	2	2	0	0	0	0	0	0
SLITRK3	SLIT and NTRK-like family, member 3	2	hsa-miR-17, hsa-miR-146a	-0.65	< 0.1	3	0	1	2	0	0	0	0																															-0.58	0.69	2	0	0	2
EN2	engrailed homeobox 2	4	hsa-miR-16, hsa-miR-27a, hsa-miR-195, hsa-miR-497	-0.65	0.74	4	1	0	3	0	0	0	0																					-0.29	0.74	1	0	0	1	0	0	0	0
FBXO11	F-box protein 11	2	hsa-miR-23a, hsa-miR-26a	-0.65	0.18	2	1	0	1	1	0	1	0
TNFRSF1B	tumor necrosis factor receptor superfamily, member 1B	6	hsa-let-7a, hsa-let-7e, hsa-let-7f, hsa-let-7g, hsa-miR-19b, hsa-miR-130a	-0.65	0.67	6	4	0	2	1	0	0	1	-0.12	0.98	1	1	0	0	0	0	0	0
AP3S1	adaptor-related protein complex 3, sigma 1 subunit	2	hsa-miR-30e, hsa-miR-101	-0.65	0.39	2	1	0	1	0	0	0	0
NFASC	neurofascin homolog (chicken)	5	hsa-miR-10a, hsa-miR-10b, hsa-miR-24, hsa-miR-27a, hsa-miR-146a	-0.65	0.11	5	5	0	0	4	0	0	4											0	0.46	1	1	0	0	1	0	0	1
PRRX1	paired related homeobox 1	7	hsa-let-7a, hsa-let-7e, hsa-let-7f, hsa-let-7g, hsa-miR-17, hsa-miR-101, hsa-miR-211	-0.64	0.31	8	6	1	1	2	0	0	2	-0.13	0.97	1	1	0	0	0	0	0	0																					-0.27	0.68	1	0	0	1
LRAT	lecithin retinol acyltransferase (phosphatidylcholine--retinol O-acyltransferase)	1	hsa-miR-23a	-0.64	0.39	1	0	0	1	2	0	1	1
RBM46	RNA binding motif protein 46	1	hsa-miR-26a	-0.64	0.25	1	1	0	0	1	0	1	0
LNX2	ligand of numb-protein X 2	1	hsa-miR-26a	-0.64	0.74	1	1	0	0	1	1	0	0
C1orf26	chromosome 1 open reading frame 26	5	hsa-let-7a, hsa-let-7e, hsa-let-7f, hsa-let-7g, hsa-miR-23a	-0.64	0.37	5	1	0	4	0	0	0	0	-0.23	0.8	1	0	0	1	0	0	0	0
SLC16A9	solute carrier family 16, member 9 (monocarboxylic acid transporter 9)	5	hsa-let-7a, hsa-let-7e, hsa-let-7f, hsa-let-7g, hsa-miR-17	-0.64	0.79	5	1	4	0	4	0	4	0	-0.27	0.79	1	0	1	0	1	0	1	0																					-0.37	0.94	1	1	0	0
KCNK2	potassium channel, subfamily K, member 2	1	hsa-miR-27a	-0.64	0.7	1	1	0	0	1	0	0	1
KIAA0317	KIAA0317	4	hsa-miR-16, hsa-miR-125b, hsa-miR-195, hsa-miR-497	-0.64	0.22	4	1	0	3	9	3	3	3																					-0.51	0.22	1	0	0	1	3	1	1	1
COL15A1	collagen, type XV, alpha 1	5	hsa-let-7a, hsa-let-7e, hsa-let-7f, hsa-let-7g, hsa-miR-29a	-0.64	0.93	5	1	4	0	0	0	0	0	-0.19	0.93	1	0	1	0	0	0	0	0
ACSL3	acyl-CoA synthetase long-chain family member 3	2	hsa-miR-19b, hsa-miR-26a	-0.64	0.43	2	1	0	1	0	0	0	0
MARCH5	membrane-associated ring finger (C3HC4) 5	4	hsa-miR-16, hsa-miR-27a, hsa-miR-195, hsa-miR-497	-0.64	0.75	4	1	0	3	0	0	0	0																					-0.19	0.75	1	0	0	1	0	0	0	0
TMEM169	transmembrane protein 169	1	hsa-miR-29a	-0.64	0.95	2	0	0	2	1	0	0	1
CTTNBP2NL	CTTNBP2 N-terminal like	2	hsa-miR-23a, hsa-miR-26a	-0.64	0.19	2	1	0	1	1	0	1	0
PFKFB4	6-phosphofructo-2-kinase/fructose-2,6-biphosphatase 4	4	hsa-miR-16, hsa-miR-23a, hsa-miR-195, hsa-miR-497	-0.64	0.38	4	4	0	0	3	0	0	3																					-0.34	0.63	1	1	0	0	1	0	0	1
FAM13C1	family with sequence similarity 13, member C1	2	hsa-miR-17, hsa-miR-30e	-0.64	0.72	2	1	1	0	0	0	0	0																															-0.45	0.82	1	1	0	0
RBM15B	RNA binding motif protein 15B	2	hsa-miR-17, hsa-miR-30e	-0.64	0.52	2	0	1	1	2	0	1	1																															-0.28	0.52	1	0	1	0
FOXG1	forkhead box G1	1	hsa-miR-30e	-0.64	0.79	2	0	0	2	0	0	0	0
OLA1	Obg-like ATPase 1	2	hsa-miR-23a, hsa-miR-218	-0.64	< 0.1	2	2	0	0	0	0	0	0
RHEBL1	Ras homolog enriched in brain like 1	2	hsa-miR-19b, hsa-miR-30e	-0.64	0.61	2	2	0	0	0	0	0	0
DMRTA2	DMRT-like family A2	2	hsa-miR-17, hsa-miR-24	-0.64	0.3	2	1	0	1	1	0	0	1																															-0.36	0.87	1	0	0	1
HECA	headcase homolog (Drosophila)	2	hsa-miR-17, hsa-miR-130a	-0.64	0.86	2	0	0	2	1	0	0	1																															-0.26	0.88	1	0	0	1
MATN3	matrilin 3	2	hsa-miR-24, hsa-miR-27a	-0.64	0.36	2	1	1	0	0	0	0	0
TMEM159	transmembrane protein 159	2	hsa-miR-19b, hsa-miR-130a	-0.64	0.61	2	0	0	2	0	0	0	0
ZDHHC18	zinc finger, DHHC-type containing 18	2	hsa-miR-19b, hsa-miR-26a	-0.64	0.85	2	2	0	0	0	0	0	0
TRIM63	tripartite motif-containing 63	2	hsa-miR-23a, hsa-miR-29a	-0.64	< 0.1	2	0	0	2	0	0	0	0
CCDC126	coiled-coil domain containing 126	2	hsa-miR-19b, hsa-miR-130a	-0.64	0.49	2	1	0	1	0	0	0	0
VPS13D	vacuolar protein sorting 13 homolog D (S. cerevisiae)	2	hsa-miR-19b, hsa-miR-130a	-0.64	0.48	2	1	1	0	1	0	0	1
MDFI	MyoD family inhibitor	6	hsa-let-7a, hsa-let-7e, hsa-let-7f, hsa-let-7g, hsa-miR-23a, hsa-miR-27a	-0.64	0.61	6	2	0	4	0	0	0	0	-0.1	0.92	1	0	0	1	0	0	0	0
JOSD1	Josephin domain containing 1	2	hsa-miR-29a, hsa-miR-30e	-0.64	0.83	2	1	0	1	0	0	0	0
PAIP2	poly(A) binding protein interacting protein 2	2	hsa-miR-27a, hsa-miR-29a	-0.64	0.47	2	1	0	1	0	0	0	0
AFAP1	actin filament associated protein 1	2	hsa-miR-27a, hsa-miR-101	-0.64	0.31	3	1	2	0	0	0	0	0
GPR85	G protein-coupled receptor 85	3	hsa-miR-29a, hsa-miR-101, hsa-miR-218	-0.64	0.4	3	2	1	0	0	0	0	0
NMT2	N-myristoyltransferase 2	2	hsa-miR-19b, hsa-miR-218	-0.64	0.73	2	1	1	0	0	0	0	0
UBE2D2	ubiquitin-conjugating enzyme E2D 2 (UBC4/5 homolog, yeast)	2	hsa-miR-30e, hsa-miR-130a	-0.64	0.3	2	1	0	1	0	0	0	0
PPP2R5A	protein phosphatase 2, regulatory subunit B', alpha isoform	2	hsa-miR-26a, hsa-miR-218	-0.64	0.19	2	1	1	0	0	0	0	0
MAML3	mastermind-like 3 (Drosophila)	2	hsa-miR-101, hsa-miR-130a	-0.64	0.83	2	1	0	1	0	0	0	0
MLXIP	MLX interacting protein	3	hsa-miR-29a, hsa-miR-30e, hsa-miR-211	-0.64	0.52	4	3	0	1	1	0	1	0
SGCD	sarcoglycan, delta (35kDa dystrophin-associated glycoprotein)	10	hsa-let-7a, hsa-let-7e, hsa-let-7f, hsa-let-7g, hsa-miR-16, hsa-miR-23a, hsa-miR-195, hsa-miR-211, hsa-miR-218, hsa-miR-497	-0.64	0.15	10	1	0	9	12	0	5	7	-0.03	0.87	1	0	0	1	0	0	0	0											-0.05	0.74	1	0	0	1	2	0	0	2
BCL3	B-cell CLL/lymphoma 3	2	hsa-miR-19b, hsa-miR-27a	-0.64	0.69	2	2	0	0	0	0	0	0
MAT2B	methionine adenosyltransferase II, beta	2	hsa-miR-17, hsa-miR-130a	-0.64	0.78	2	1	0	1	0	0	0	0																															-0.29	0.85	1	0	0	1
NTRK2	neurotrophic tyrosine kinase, receptor, type 2	2	hsa-miR-17, hsa-miR-19b	-0.64	< 0.1	3	2	1	0	1	0	1	0																															-0.35	0.69	2	1	1	0
TMEM110	transmembrane protein 110	6	hsa-let-7a, hsa-let-7e, hsa-let-7f, hsa-let-7g, hsa-miR-27a, hsa-miR-130a	-0.64	0.23	6	1	0	5	0	0	0	0	-0.19	0.69	1	0	0	1	0	0	0	0
KLHL24	kelch-like 24 (Drosophila)	7	hsa-let-7a, hsa-let-7e, hsa-let-7f, hsa-let-7g, hsa-miR-24, hsa-miR-26a, hsa-miR-125b	-0.64	0.39	7	1	5	1	5	0	5	0	0	0.83	1	0	1	0	1	0	1	0
FAM84B	family with sequence similarity 84, member B	3	hsa-miR-17, hsa-miR-27a, hsa-miR-101	-0.64	0.51	3	1	1	1	2	0	1	1																															-0.16	0.51	1	0	1	0
PER3	period homolog 3 (Drosophila)	2	hsa-miR-29a, hsa-miR-30e	-0.64	0.66	3	0	0	3	0	0	0	0
[truncated: 3,693 more rows]
[truncated: 124 more columns]
