# Supplementary material for: Common MicroRNA Signatures in Cardiac Hypertrophic and Atrophic Remodeling Induced by Changes in Hemodynamic Load
Source: PLoS One. 2010 Dec 9;5(12):e14263. doi: 10.1371/journal.pone.0014263 (PMC3000324; doi:10.1371/journal.pone.0014263)
Supplement: Table S7 — MiRNAs that were ≥50% up- or down-regulated in Fetal hearts. (0.03 MB XLS) [file pone.0014263.s007.xls]

## Sheet: Supp Table 3 - regulated
Supporting Table 7
List of miRNAs regulated ≥50% in Fetal hearts
	Up-regulated miRNAs (n=24)
	let-7e	miR-103	miR-107	miR-130a	miR-15b	miR-17-3p
	miR-17-5p	miR-181b	miR-199a	miR-19a	miR-19b	miR-20a
	miR-210	miR-214	miR-218	miR-221	miR-25	miR-31
	miR-342	miR-451	miR-484	miR-92	miR-93	miR-99b
	Down-regulated miRNAs (n=37)
	let-7b	let-7c	let-7f	miR-100	miR-101	miR-10a
	miR-125b	miR-126	miR-133a	miR-133b	miR-139	miR-140
	miR-143	miR-146a	miR-16	miR-195	miR-208	miR-22
	miR-222	miR-23a	miR-23b	miR-24	miR-26a	miR-26b
	miR-27a	miR-27b	miR-29a	miR-29c	miR-30a-3p	miR-30a-5p
	miR-30b	miR-30c	miR-30d	miR-30e-3p	miR-30e-5p	miR-320
	miR-497
